# Supplementary material for: Annexin A8 can serve as potential prognostic biomarker and therapeutic target for ovarian cancer: based on the comprehensive analysis of Annexins
Source: J Transl Med. 2019 Sep 2;17:275. doi: 10.1186/s12967-019-2023-z (PMC6717992; doi:10.1186/s12967-019-2023-z)
Supplement: Supplementary file 1 — Additional file 1. Spearman’s correlation of Annexin family members (cBioPortal). [file 12967_2019_2023_MOESM1_ESM.xlsx]

## Sheet: Sheet1
Gene	Correlated Gene	Cytoband	Spearman's Correlation	p-Value	q-Value
ANXA1	ANXA2	15q22.2	0.51	1.07e-14	5.09e-11
ANXA1	ANXA3	4q21.21	0.272	9.195e-05	0.001361
ANXA1	ANXA4	2p13.3	0.126	0.0752	0.179
ANXA1	ANXA5	4q27	0.291	2.825e-05	0.000566
ANXA1	ANXA6	5q33.1	-0.102	0.149	0.29
ANXA1	ANXA7	10q22.2	0.156	0.0266	0.0854
ANXA1	ANXA8	10q11.22	0.275	7.755e-05	0.001211
ANXA1	ANXA9	1q21.3	0.0619	0.383	0.551
ANXA1	ANXA10	4q32.3	0.0403	0.57	0.715
ANXA1	ANXA11	10q22.3	0.298	1.735e-05	0.0003951
ANXA1	ANXA13	8q24.13	0.025	0.725	0.833
ANXA2	ANXA1	9q21.13	0.51	1.07e-14	6.57e-12
ANXA2	ANXA3	4q21.21	0.27	0.000106	0.0009467
ANXA2	ANXA4	2p13.3	0.251	0.0003167	0.002233
ANXA2	ANXA5	4q27	0.493	1.07e-13	4.24e-11
ANXA2	ANXA6	5q33.1	0.0832	0.24	0.369
ANXA2	ANXA7	10q22.2	0.246	0.000424	0.002797
ANXA2	ANXA8	10q11.22	0.414	9.86e-10	7.47e-08
ANXA2	ANXA9	1q21.3	0.163	0.0207	0.0577
ANXA2	ANXA10	4q32.3	-0.029	0.683	0.781
ANXA2	ANXA11	10q22.3	0.364	1.07e-07	3.747e-06
ANXA2	ANXA13	8q24.13	-0.00189	0.979	0.986
ANXA3	ANXA1	9q21.13	0.272	9.195e-05	0.004842
ANXA3	ANXA2	15q22.2	0.27	0.000106	0.005249
ANXA3	ANXA4	2p13.3	0.235	0.0007758	0.0167
ANXA3	ANXA5	4q27	0.269	0.0001098	0.005296
ANXA3	ANXA6	5q33.1	-0.0179	0.801	0.907
ANXA3	ANXA7	10q22.2	-0.0287	0.686	0.842
ANXA3	ANXA8	10q11.22	0.0523	0.461	0.689
ANXA3	ANXA9	1q21.3	0.188	0.007561	0.062
ANXA3	ANXA10	4q32.3	-0.19	0.007051	0.0593
ANXA3	ANXA11	10q22.3	0.174	0.0134	0.0886
ANXA3	ANXA13	8q24.13	0.168	0.0174	0.103
ANXA4	ANXA1	9q21.13	0.126	0.0752	0.242
ANXA4	ANXA2	15q22.2	0.251	0.0003167	0.008854
ANXA4	ANXA3	4q21.21	0.235	0.0007758	0.0154
ANXA4	ANXA5	4q27	0.198	0.004759	0.046
ANXA4	ANXA6	5q33.1	0.11	0.119	0.317
ANXA4	ANXA7	10q22.2	0.183	0.009486	0.0708
ANXA4	ANXA8	10q11.22	0.257	0.0002316	0.007208
ANXA4	ANXA9	1q21.3	0.296	1.975e-05	0.001699
ANXA4	ANXA10	4q32.3	-0.0266	0.708	0.85
ANXA4	ANXA11	10q22.3	0.202	0.00404	0.0414
ANXA4	ANXA13	8q24.13	0.136	0.0534	0.198
ANXA5	ANXA1	9q21.13	0.291	2.825e-05	0.0004588
ANXA5	ANXA2	15q22.2	0.493	1.07e-13	1.85e-10
ANXA5	ANXA3	4q21.21	0.269	0.0001098	0.00129
ANXA5	ANXA4	2p13.3	0.198	0.004759	0.0224
ANXA5	ANXA6	5q33.1	0.349	3.9e-07	1.906e-05
ANXA5	ANXA7	10q22.2	0.146	0.0391	0.108
ANXA5	ANXA8	10q11.22	0.136	0.055	0.138
ANXA5	ANXA9	1q21.3	-0.0102	0.885	0.933
ANXA5	ANXA10	4q32.3	-0.0276	0.697	0.808
ANXA5	ANXA11	10q22.3	0.157	0.026	0.0801
ANXA5	ANXA13	8q24.13	0.0367	0.605	0.738
ANXA6	ANXA1	9q21.13	-0.102	0.149	0.33
ANXA6	ANXA2	15q22.2	0.0832	0.24	0.445
ANXA6	ANXA3	4q21.21	-0.0179	0.801	0.893
ANXA6	ANXA4	2p13.3	0.11	0.119	0.285
ANXA6	ANXA5	4q27	0.349	3.9e-07	3.064e-05
ANXA6	ANXA7	10q22.2	-0.11	0.121	0.289
ANXA6	ANXA8	10q11.22	0.106	0.132	0.306
ANXA6	ANXA9	1q21.3	0.0537	0.449	0.647
ANXA6	ANXA10	4q32.3	-0.114	0.108	0.268
ANXA6	ANXA11	10q22.3	-0.00616	0.931	0.966
ANXA6	ANXA13	8q24.13	0.108	0.127	0.297
ANXA7	ANXA1	9q21.13	0.156	0.0266	0.0757
ANXA7	ANXA2	15q22.2	0.246	0.000424	0.003449
ANXA7	ANXA3	4q21.21	-0.0287	0.686	0.791
ANXA7	ANXA4	2p13.3	0.183	0.009486	0.0352
ANXA7	ANXA5	4q27	0.146	0.0391	0.102
ANXA7	ANXA6	5q33.1	-0.11	0.121	0.233
ANXA7	ANXA8	10q11.22	0.262	0.0001739	0.001784
ANXA7	ANXA9	1q21.3	0.164	0.0199	0.061
ANXA7	ANXA10	4q32.3	-0.0127	0.858	0.913
ANXA7	ANXA11	10q22.3	0.366	9.54e-08	6.79e-06
ANXA7	ANXA13	8q24.13	0.129	0.0678	0.152
ANXA8	ANXA1	9q21.13	0.275	7.755e-05	0.001395
ANXA8	ANXA2	15q22.2	0.414	9.86e-10	3.22e-07
ANXA8	ANXA3	4q21.21	0.0523	0.461	0.646
ANXA8	ANXA4	2p13.3	0.257	0.0002316	0.003199
ANXA8	ANXA5	4q27	0.136	0.055	0.163
ANXA8	ANXA6	5q33.1	0.106	0.132	0.296
ANXA8	ANXA7	10q22.2	0.262	0.0001739	0.002558
ANXA8	ANXA9	1q21.3	0.242	0.0005251	0.005841
ANXA8	ANXA10	4q32.3	0.0199	0.779	0.877
ANXA8	ANXA11	10q22.3	0.27	0.0001044	0.001735
ANXA8	ANXA13	8q24.13	0.118	0.094	0.234
ANXA9	ANXA1	9q21.13	0.0619	0.383	0.679
ANXA9	ANXA2	15q22.2	0.163	0.0207	0.156
ANXA9	ANXA3	4q21.21	0.188	0.007561	0.0909
ANXA9	ANXA4	2p13.3	0.296	1.975e-05	0.002109
ANXA9	ANXA5	4q27	-0.0102	0.885	0.96
ANXA9	ANXA6	5q33.1	0.0537	0.449	0.727
ANXA9	ANXA7	10q22.2	0.164	0.0199	0.153
ANXA9	ANXA8	10q11.22	0.242	0.0005251	0.0179
ANXA9	ANXA10	4q32.3	-0.0897	0.206	0.511
ANXA9	ANXA11	10q22.3	0.167	0.018	0.145
ANXA9	ANXA13	8q24.13	0.24	0.0006107	0.0193
ANXA10	ANXA1	9q21.13	0.0403	0.57	0.858
ANXA10	ANXA2	15q22.2	-0.029	0.683	0.905
ANXA10	ANXA3	4q21.21	-0.19	0.007051	0.193
ANXA10	ANXA4	2p13.3	-0.0266	0.708	0.913
ANXA10	ANXA5	4q27	-0.0276	0.697	0.91
ANXA10	ANXA6	5q33.1	-0.114	0.108	0.496
ANXA10	ANXA7	10q22.2	-0.0127	0.858	0.962
ANXA10	ANXA8	10q11.22	0.0199	0.779	0.938
ANXA10	ANXA9	1q21.3	-0.0897	0.206	0.625
ANXA10	ANXA11	10q22.3	-0.0606	0.392	0.768
ANXA10	ANXA13	8q24.13	0.0739	0.297	0.701
ANXA11	ANXA1	9q21.13	0.298	1.735e-05	0.001369
ANXA11	ANXA2	15q22.2	0.364	1.07e-07	5.112e-05
ANXA11	ANXA3	4q21.21	0.174	0.0134	0.078
ANXA11	ANXA4	2p13.3	0.202	0.00404	0.0378
ANXA11	ANXA5	4q27	0.157	0.026	0.117
ANXA11	ANXA6	5q33.1	-0.00616	0.931	0.964
ANXA11	ANXA7	10q22.2	0.366	9.54e-08	4.9e-05
ANXA11	ANXA8	10q11.22	0.27	0.0001044	0.003968
ANXA11	ANXA9	1q21.3	0.167	0.018	0.0936
ANXA11	ANXA10	4q32.3	-0.0606	0.392	0.603
ANXA11	ANXA13	8q24.13	0.0318	0.654	0.804
ANXA13	ANXA1	9q21.13	0.025	0.725	0.88
ANXA13	ANXA2	15q22.2	-0.00189	0.979	0.993
ANXA13	ANXA3	4q21.21	0.168	0.0174	0.134
ANXA13	ANXA4	2p13.3	0.136	0.0534	0.245
ANXA13	ANXA5	4q27	0.0367	0.605	0.816
ANXA13	ANXA6	5q33.1	0.108	0.127	0.385
ANXA13	ANXA7	10q22.2	0.129	0.0678	0.279
ANXA13	ANXA8	10q11.22	0.118	0.094	0.33
ANXA13	ANXA9	1q21.3	0.24	0.0006107	0.0204
ANXA13	ANXA10	4q32.3	0.0739	0.297	0.591
ANXA13	ANXA11	10q22.3	0.0318	0.654	0.842
