# Supplementary material for: Annexin A8 can serve as potential prognostic biomarker and therapeutic target for ovarian cancer: based on the comprehensive analysis of Annexins
Source: J Transl Med. 2019 Sep 2;17:275. doi: 10.1186/s12967-019-2023-z (PMC6717992; doi:10.1186/s12967-019-2023-z)
Supplement: Supplementary file 2 — Additional file 2. Construction of gene–gene interaction network for Annexin family members (GeneMANIA). [file 12967_2019_2023_MOESM2_ESM.txt]

# Organism: H. sapiens
# Application version: 3.6.0
# Database version: 13 March 2017 00:00:00
# Network generated on: 6 April 2019
# Author: GeneMANIA (genemania.org)
# Notes: Network weight reflects the data source relevance for predicting the function of interest
Entity 1	Entity 2	Weight	Network group	Network
ANXA7	ANXA4	0.011278402	Co-expression	Burington-Shaughnessy-2008
ANXA3	ANXA1	0.018499283	Co-expression	Burington-Shaughnessy-2008
ANXA11	ANXA4	0.014742724	Co-expression	Burington-Shaughnessy-2008
ANXA11	ANXA1	0.018150281	Co-expression	Burington-Shaughnessy-2008
ANXA5	ANXA7	0.009374136	Co-expression	Burington-Shaughnessy-2008
NDRG1	ANXA6	0.0160241	Co-expression	Burington-Shaughnessy-2008
S100A10	ANXA4	0.013928199	Co-expression	Burington-Shaughnessy-2008
S100A10	ANXA1	0.026898583	Co-expression	Burington-Shaughnessy-2008
S100A10	ANXA3	0.016054017	Co-expression	Burington-Shaughnessy-2008
S100A10	ANXA11	0.0148971705	Co-expression	Burington-Shaughnessy-2008
S100A10	ANXA2	0.0075806123	Co-expression	Burington-Shaughnessy-2008
ANXA11	ANXA6	0.012335716	Co-expression	Smirnov-Cheung-2009
ANXA2	ANXA1	0.012005473	Co-expression	Smirnov-Cheung-2009
ANXA2	ANXA3	0.0085620275	Co-expression	Smirnov-Cheung-2009
ANXA5	ANXA3	0.010596637	Co-expression	Smirnov-Cheung-2009
ANXA5	ANXA2	0.015827231	Co-expression	Smirnov-Cheung-2009
HGS	STXBP2	0.003490499	Co-expression	Smirnov-Cheung-2009
S100A10	ANXA2	0.01266715	Co-expression	Smirnov-Cheung-2009
ANXA13	ANXA9	0.012619521	Co-expression	Chen-Brown-2002
ANXA4	ANXA13	0.022847073	Co-expression	Chen-Brown-2002
ANXA5	ANXA1	0.014331538	Co-expression	Chen-Brown-2002
STX4	ANXA11	0.018593889	Co-expression	Chen-Brown-2002
S100A10	NDRG1	0.013473706	Co-expression	Chen-Brown-2002
SNAP23	ANXA7	0.0054263384	Co-expression	Chen-Brown-2002
ANXA7	ANXA4	0.017465157	Co-expression	Perou-Botstein-2000
ANXA11	ANXA7	0.029225942	Co-expression	Perou-Botstein-2000
NDRG1	ANXA4	0.018700836	Co-expression	Perou-Botstein-2000
SRI	ANXA4	0.017400093	Co-expression	Perou-Botstein-2000
ANXA2	ANXA4	0.014199702	Co-expression	Bahr-Bowler-2013
ANXA2	ANXA1	0.015364389	Co-expression	Bahr-Bowler-2013
ANXA5	ANXA4	0.012779933	Co-expression	Bahr-Bowler-2013
S100A6	ANXA1	0.017288662	Co-expression	Bahr-Bowler-2013
S100A6	ANXA2	0.010537624	Co-expression	Bahr-Bowler-2013
S100A10	ANXA1	0.03400099	Co-expression	Bahr-Bowler-2013
S100A10	ANXA2	0.01651166	Co-expression	Bahr-Bowler-2013
MSI2	PUM1	0.013316784	Co-expression	Bahr-Bowler-2013
ANXA4	ANXA13	0.029562932	Co-expression	Innocenti-Brown-2011
ANXA2	ANXA3	0.013990177	Co-expression	Innocenti-Brown-2011
S100A6	ANXA1	0.010773468	Co-expression	Innocenti-Brown-2011
S100A6	ANXA3	0.0054458873	Co-expression	Innocenti-Brown-2011
S100A10	ANXA3	0.012898328	Co-expression	Innocenti-Brown-2011
S100A10	ANXA2	0.024545517	Co-expression	Innocenti-Brown-2011
S100A10	S100A6	0.005835011	Co-expression	Innocenti-Brown-2011
MPST	ANXA9	0.00790908	Co-expression	Innocenti-Brown-2011
ANXA13	ANXA10	0.0055702953	Co-expression	Bild-Nevins-2006 B
ANXA1	ANXA4	0.0093836505	Co-expression	Bild-Nevins-2006 B
ANXA7	ANXA4	0.011857721	Co-expression	Bild-Nevins-2006 B
ANXA3	ANXA1	0.009005119	Co-expression	Bild-Nevins-2006 B
ANXA5	ANXA1	0.011598588	Co-expression	Bild-Nevins-2006 B
STX4	ANXA2	0.007979443	Co-expression	Bild-Nevins-2006 B
S100A10	ANXA1	0.011493487	Co-expression	Bild-Nevins-2006 B
S100A10	NDRG1	0.013360743	Co-expression	Bild-Nevins-2006 B
ANXA1	ANXA4	0.0037437477	Co-expression	Wang-Maris-2006
ANXA3	ANXA1	0.009205197	Co-expression	Wang-Maris-2006
ANXA11	ANXA4	0.0023554976	Co-expression	Wang-Maris-2006
ANXA2	ANXA1	0.007890832	Co-expression	Wang-Maris-2006
ANXA5	ANXA4	0.0062416596	Co-expression	Wang-Maris-2006
ANXA5	ANXA11	0.0042499257	Co-expression	Wang-Maris-2006
ACTA1	RACK1	0.019348282	Co-expression	Wang-Maris-2006
S100A10	ANXA4	0.007880054	Co-expression	Wang-Maris-2006
S100A10	ANXA1	0.010124709	Co-expression	Wang-Maris-2006
S100A10	ANXA11	0.0055991383	Co-expression	Wang-Maris-2006
S100A10	ANXA5	0.017190022	Co-expression	Wang-Maris-2006
SNAP23	ANXA1	0.009147242	Co-expression	Wang-Maris-2006
ANXA3	ANXA7	0.0057201847	Co-expression	Noble-Diehl-2008
ANXA2	ANXA3	0.011733521	Co-expression	Noble-Diehl-2008
ANXA5	ANXA1	0.012322667	Co-expression	Noble-Diehl-2008
S100A6	ANXA2	0.018179527	Co-expression	Noble-Diehl-2008
S100A10	ANXA3	0.011940565	Co-expression	Noble-Diehl-2008
S100A10	ANXA2	0.017669726	Co-expression	Noble-Diehl-2008
S100A10	S100A6	0.01673749	Co-expression	Noble-Diehl-2008
RPS13	RACK1	0.012457763	Co-expression	Noble-Diehl-2008
ANXA11	ANXA4	0.017838975	Co-expression	Wang-Cheung-2015
S100A6	ANXA2	0.0040807817	Co-expression	Wang-Cheung-2015
S100A6	ANXA5	0.007133346	Co-expression	Wang-Cheung-2015
S100A10	ANXA5	0.015733827	Co-expression	Wang-Cheung-2015
S100A10	SRI	0.019101145	Co-expression	Wang-Cheung-2015
ANXA5	ANXA2	0.021949252	Co-expression	Ramaswamy-Golub-2001
NDRG1	ANXA3	0.009772235	Co-expression	Ramaswamy-Golub-2001
S100A10	ANXA1	0.017644769	Co-expression	Ramaswamy-Golub-2001
S100A10	ANXA2	0.034785666	Co-expression	Ramaswamy-Golub-2001
S100A10	ANXA5	0.02280721	Co-expression	Ramaswamy-Golub-2001
DNAJB11	SRI	0.015824791	Co-expression	Ramaswamy-Golub-2001
ANXA2	ANXA1	0.007781935	Co-expression	Dobbin-Giordano-2005
ANXA2	ANXA11	0.012166037	Co-expression	Dobbin-Giordano-2005
S100A6	ANXA1	0.011886595	Co-expression	Dobbin-Giordano-2005
S100A6	ANXA2	0.013740949	Co-expression	Dobbin-Giordano-2005
S100A10	ANXA1	0.00834684	Co-expression	Dobbin-Giordano-2005
S100A10	ANXA2	0.011066013	Co-expression	Dobbin-Giordano-2005
S100A10	S100A6	0.020905774	Co-expression	Dobbin-Giordano-2005
ANXA5	ANXA2	0.017297	Co-expression	Mallon-McKay-2013
STX4	ANXA5	0.008658713	Co-expression	Mallon-McKay-2013
S100A6	ANXA11	0.009428571	Co-expression	Mallon-McKay-2013
S100A10	ANXA6	0.009029456	Co-expression	Mallon-McKay-2013
S100A10	ANXA2	0.013613124	Co-expression	Mallon-McKay-2013
PPT2	ANXA6	0.0083276825	Co-expression	Mallon-McKay-2013
RPS13	RACK1	0.009958885	Co-expression	Mallon-McKay-2013
DNAJB11	ANXA5	0.008422864	Co-expression	Mallon-McKay-2013
ANXA2	ANXA1	0.021399379	Co-expression	Roth-Zlotnik-2006
S100A6	ANXA4	0.010536278	Co-expression	Roth-Zlotnik-2006
S100A6	ANXA11	0.026346019	Co-expression	Roth-Zlotnik-2006
S100A10	ANXA1	0.020957608	Co-expression	Roth-Zlotnik-2006
S100A10	ANXA2	0.030991862	Co-expression	Roth-Zlotnik-2006
S100A10	S100A6	0.02465971	Co-expression	Roth-Zlotnik-2006
ANXA11	ANXA7	0.010582588	Co-expression	Wu-Garvey-2007
LRRC15	ANXA4	0.024998015	Co-expression	Wu-Garvey-2007
ANXA7	ANXA1	0.01811649	Co-localization	Schadt-Shoemaker-2004
ANXA11	ANXA1	0.024719654	Co-localization	Schadt-Shoemaker-2004
ANXA11	ANXA7	0.02105612	Co-localization	Schadt-Shoemaker-2004
ANXA4	ANXA9	0.013866583	Co-localization	Johnson-Shoemaker-2003
ANXA11	ANXA1	0.025828078	Co-localization	Johnson-Shoemaker-2003
ANXA11	ANXA3	0.013583533	Co-localization	Johnson-Shoemaker-2003
STXBP2	ANXA3	0.010623599	Co-localization	Johnson-Shoemaker-2003
RACK1	STXBP2	0.006726059	Co-localization	Johnson-Shoemaker-2003
S100A10	ANXA5	0.008218892	Co-localization	Johnson-Shoemaker-2003
RPS13	RACK1	0.008949916	Co-localization	Johnson-Shoemaker-2003
MPST	S100A6	0.011300721	Co-localization	Johnson-Shoemaker-2003
ANXA10	ANXA8	0.0011913448	Genetic Interactions	Lin-Smith-2010
ANXA6	ANXA10	0.0010892085	Genetic Interactions	Lin-Smith-2010
ANXA4	ANXA10	0.0009997052	Genetic Interactions	Lin-Smith-2010
ANXA3	ANXA6	0.00041926742	Genetic Interactions	Lin-Smith-2010
ANXA3	ANXA1	0.0004498978	Genetic Interactions	Lin-Smith-2010
ANXA3	ANXA7	0.00052033144	Genetic Interactions	Lin-Smith-2010
ANXA11	ANXA4	0.0019729591	Genetic Interactions	Lin-Smith-2010
ANXA2	ANXA1	0.0008731592	Genetic Interactions	Lin-Smith-2010
ANXA2	ANXA3	0.00041239543	Genetic Interactions	Lin-Smith-2010
ANXA5	ANXA4	0.00060163124	Genetic Interactions	Lin-Smith-2010
STX4	ANXA3	0.00050481677	Genetic Interactions	Lin-Smith-2010
ACTA1	ANXA5	0.0015729732	Genetic Interactions	Lin-Smith-2010
SRI	ANXA11	0.0022712213	Genetic Interactions	Lin-Smith-2010
PUM1	ANXA8	0.0007950499	Genetic Interactions	Lin-Smith-2010
PUM1	ANXA7	0.0009021046	Genetic Interactions	Lin-Smith-2010
PUM1	ANXA2	0.0007149746	Genetic Interactions	Lin-Smith-2010
S100A10	ANXA2	0.0014231311	Genetic Interactions	Lin-Smith-2010
SNAP23	ANXA10	0.0008788648	Genetic Interactions	Lin-Smith-2010
SNAP23	ANXA4	0.0006126606	Genetic Interactions	Lin-Smith-2010
SNAP23	STX4	0.00080371427	Genetic Interactions	Lin-Smith-2010
SNAP23	ACTA1	0.0016018099	Genetic Interactions	Lin-Smith-2010
SNAP23	PUM1	0.00058651477	Genetic Interactions	Lin-Smith-2010
LRRC15	SRI	0.0039175237	Genetic Interactions	Lin-Smith-2010
MPST	ANXA5	0.0019890936	Genetic Interactions	Lin-Smith-2010
DNAJB11	SRI	0.001577897	Genetic Interactions	Lin-Smith-2010
MSI2	ANXA4	0.0004931204	Genetic Interactions	Lin-Smith-2010
MSI2	ANXA1	0.0005765206	Genetic Interactions	Lin-Smith-2010
MSI2	ANXA3	0.00027229215	Genetic Interactions	Lin-Smith-2010
MSI2	ANXA5	0.00042570964	Genetic Interactions	Lin-Smith-2010
MSI2	STX4	0.0006468963	Genetic Interactions	Lin-Smith-2010
ANXA1	ANXA4	0.5748574	Physical Interactions	Havugimana-Emili-2012
ANXA7	ANXA4	0.5748574	Physical Interactions	Havugimana-Emili-2012
ANXA3	ANXA4	0.17399554	Physical Interactions	Havugimana-Emili-2012
ANXA11	ANXA3	0.28942126	Physical Interactions	Havugimana-Emili-2012
STXBP2	ANXA3	0.23142087	Physical Interactions	Havugimana-Emili-2012
STXBP2	ANXA11	0.3269581	Physical Interactions	Havugimana-Emili-2012
NDRG1	ANXA5	0.32938015	Physical Interactions	Havugimana-Emili-2012
STX4	ANXA3	0.24824965	Physical Interactions	Havugimana-Emili-2012
RACK1	ANXA2	0.32599232	Physical Interactions	Havugimana-Emili-2012
PUM1	ANXA5	0.22870004	Physical Interactions	Havugimana-Emili-2012
HARS	ANXA5	0.24348855	Physical Interactions	Havugimana-Emili-2012
SNAP23	ANXA3	0.1324131	Physical Interactions	Havugimana-Emili-2012
SNAP23	STX4	0.1604644	Physical Interactions	Havugimana-Emili-2012
PPT2	ANXA5	0.114487864	Physical Interactions	Havugimana-Emili-2012
RPS13	ANXA2	0.10591397	Physical Interactions	Havugimana-Emili-2012
MPST	ANXA4	0.098420314	Physical Interactions	Havugimana-Emili-2012
DNAJB11	ANXA4	0.0933469	Physical Interactions	Havugimana-Emili-2012
ANXA2	ANXA13	0.36204237	Physical Interactions	Huttlin-Gygi-2015
ACTA1	ANXA8	0.6389017	Physical Interactions	Huttlin-Gygi-2015
S100A10	ANXA2	0.4753059	Physical Interactions	Huttlin-Gygi-2015
APBB1IP	ANXA13	0.29289842	Physical Interactions	Huttlin-Gygi-2015
LRRC15	ANXA5	0.3823397	Physical Interactions	Huttlin-Gygi-2015
MSI2	ANXA13	0.21313581	Physical Interactions	Huttlin-Gygi-2015
ANXA2	ANXA11	0.082199275	Physical Interactions	Wan-Emili-2015
ANXA1	ANXA4	0.043906387	Physical Interactions	IREF-BIOGRID
ANXA7	ANXA4	0.020212851	Physical Interactions	IREF-BIOGRID
ANXA3	ANXA4	0.12483741	Physical Interactions	IREF-BIOGRID
ANXA11	ANXA3	0.09127188	Physical Interactions	IREF-BIOGRID
ANXA5	ANXA1	0.029430939	Physical Interactions	IREF-BIOGRID
STXBP2	ANXA3	0.23281147	Physical Interactions	IREF-BIOGRID
STXBP2	ANXA11	0.12754872	Physical Interactions	IREF-BIOGRID
NDRG1	ANXA5	0.020110158	Physical Interactions	IREF-BIOGRID
STX4	ANXA3	0.049060363	Physical Interactions	IREF-BIOGRID
RACK1	ANXA2	0.0076013175	Physical Interactions	IREF-BIOGRID
SRI	ANXA7	0.015106355	Physical Interactions	IREF-BIOGRID
PUM1	ANXA5	0.057819497	Physical Interactions	IREF-BIOGRID
S100A6	ANXA11	0.06690297	Physical Interactions	IREF-BIOGRID
HARS	ANXA5	0.043081287	Physical Interactions	IREF-BIOGRID
S100A10	ANXA2	0.019324206	Physical Interactions	IREF-BIOGRID
SNAP23	ANXA3	0.046990965	Physical Interactions	IREF-BIOGRID
SNAP23	STX4	0.013838208	Physical Interactions	IREF-BIOGRID
PPT2	ANXA5	0.050849695	Physical Interactions	IREF-BIOGRID
RPS13	ANXA2	0.009964482	Physical Interactions	IREF-BIOGRID
RPS13	RACK1	0.004900503	Physical Interactions	IREF-BIOGRID
MPST	ANXA4	0.08940807	Physical Interactions	IREF-BIOGRID
S100A1	ANXA6	0.04630278	Physical Interactions	IREF-BIOGRID
DNAJB11	ANXA4	0.035272773	Physical Interactions	IREF-BIOGRID
ANXA5	ANXA1	0.13074385	Physical Interactions	BIOGRID-SMALL-SCALE-STUDIES
ACTA1	ANXA1	0.01981742	Physical Interactions	BIOGRID-SMALL-SCALE-STUDIES
SRI	ANXA7	0.12236097	Physical Interactions	BIOGRID-SMALL-SCALE-STUDIES
S100A6	ANXA11	0.16114613	Physical Interactions	BIOGRID-SMALL-SCALE-STUDIES
S100A10	ANXA2	0.032849897	Physical Interactions	BIOGRID-SMALL-SCALE-STUDIES
SNAP23	STX4	0.03128815	Physical Interactions	BIOGRID-SMALL-SCALE-STUDIES
S100A1	ANXA6	0.08065984	Physical Interactions	BIOGRID-SMALL-SCALE-STUDIES
ANXA5	ANXA1	0.46937615	Predicted	Wu-Stein-2010
STX4	STXBP2	0.08830325	Predicted	Wu-Stein-2010
SRI	ANXA7	0.24917908	Predicted	Wu-Stein-2010
SRI	ANXA11	0.3411296	Predicted	Wu-Stein-2010
S100A6	ANXA11	0.40007022	Predicted	Wu-Stein-2010
S100A6	ANXA2	0.18863003	Predicted	Wu-Stein-2010
HGS	ANXA4	0.3081428	Predicted	Wu-Stein-2010
HGS	ANXA3	0.3081428	Predicted	Wu-Stein-2010
HGS	ANXA5	0.14666463	Predicted	Wu-Stein-2010
S100A10	ANXA2	0.23878187	Predicted	Wu-Stein-2010
S100A10	S100A6	0.24511993	Predicted	Wu-Stein-2010
SNAP23	STXBP2	0.10073255	Predicted	Wu-Stein-2010
S100A1	ANXA6	0.20012587	Predicted	Wu-Stein-2010
