# Supplementary material for: Annexin A8 can serve as potential prognostic biomarker and therapeutic target for ovarian cancer: based on the comprehensive analysis of Annexins
Source: J Transl Med. 2019 Sep 2;17:275. doi: 10.1186/s12967-019-2023-z (PMC6717992; doi:10.1186/s12967-019-2023-z)
Supplement: Supplementary file 3 — Additional file 3. Related function of gene–gene interaction network for Annexin family members (GeneMANIA). [file 12967_2019_2023_MOESM3_ESM.txt]

Function	FDR	Coverage	Related genes
calcium-dependent phospholipid binding	5.80E-12	7/17	ANXA1¡¢ANXA2¡¢ANXA3¡¢ANXA4¡¢ANXA5¡¢ANXA6¡¢ANXA8
specific granule	3.77E-08	5/11	ANXA3¡¢ANXA11¡¢STXBP2¡¢STX4¡¢SNAP23
phospholipid binding	1.44E-07	9/199	ANXA1¡¢ANXA2¡¢ANXA3¡¢ANXA4¡¢ANXA5¡¢ANXA6¡¢ANXA8¡¢ANXA9¡¢ANXA13
S100 protein binding	9.41E-06	4/11	ANXA2¡¢ANXA11¡¢S100A6¡¢S100A1
lipase inhibitor activity	1.13E-05	4/12	ANXA1¡¢ANXA2¡¢ANXA4¡¢ANXA5
secretory granule	1.38E-05	7/152	ANXA3¡¢ANXA7¡¢ANXA11¡¢STXBP2¡¢STX4¡¢SRI¡¢SNAP23
regulation of vesicle-mediated transport	1.56E-02	5/159	ANXA1¡¢ANXA2¡¢ANXA13¡¢STXBP2¡¢RACK1
post-Golgi vesicle-mediated transport	2.30E-02	4/82	ANXA13¡¢STX4¡¢PUM1¡¢SNAP23
calcium-dependent protein binding	3.40E-02	3/30	ANXA7¡¢ANXA11¡¢S100A6
enzyme inhibitor activity	4.62E-02	5/214	ANXA1¡¢ANXA2¡¢ANXA4¡¢ANXA5¡¢RACK1
