# Supplementary material for: Annexin A8 can serve as potential prognostic biomarker and therapeutic target for ovarian cancer: based on the comprehensive analysis of Annexins
Source: J Transl Med. 2019 Sep 2;17:275. doi: 10.1186/s12967-019-2023-z (PMC6717992; doi:10.1186/s12967-019-2023-z)
Supplement: Supplementary file 4 — Additional file 4. A total of 491 co-expressed genes of ANXA8 (cBioPortal). [file 12967_2019_2023_MOESM4_ESM.tsv]

Correlated Gene	Cytoband	Spearman's Correlation	p-Value	q-Value
BNC1	15q25.2	0.5351711544749708	3.789576750781604e-24	7.626523210947978e-20
STEAP4	7q21.12	0.5174194080856704	2.0175104524679314e-22	2.030119892795856e-18
CALB2	16q22.2	0.47461891513106996	1.1867869470520795e-18	7.961362436474367e-15
HNRNPA1P33	10q11.22	0.47059348048024713	2.526050702602947e-18	1.2709192597471076e-14
NBL1	1p36.13	0.45856263884590515	2.278002187090252e-17	9.168958803038264e-14
SEMA3C	7q21.11	0.4506559145116494	9.226907850412152e-17	3.094858674825743e-13
IGFL2	19q13.32	0.44898810642943826	1.2336702638471973e-16	3.469645992537167e-13
TRIM29	11q23.3	0.44834521585035236	1.379238158524091e-16	3.469645992537167e-13
KDELR3	22q13.1	0.4466512288303277	1.848366304365211e-16	4.1331524305944296e-13
SLC46A3	13q12.3	0.44329062733118135	3.288103993613945e-16	5.776059582559913e-13
KRT6A	12q13.13	0.4431433962399561	3.371647020157925e-16	5.776059582559913e-13
GFPT2	5q35.3	0.44301856086401564	3.4441100616506313e-16	5.776059582559913e-13
KRT6B	12q13.13	0.44247500148018853	3.7778405405146305e-16	5.848387759835149e-13
KRT19	17q21.2	0.44127646452967506	4.62974137277476e-16	6.655253223363717e-13
COL8A1	3q12.1	0.43902051095018535	6.773959520508963e-16	9.088395690016192e-13
KRT15	17q21.2	0.43795920288696016	8.094262420412883e-16	1.018106445067558e-12
NNMT	11q23.2	0.4323225331381148	2.062543099255756e-15	2.4416870513248285e-12
C1QTNF1	17q25.3	0.43074052469451474	2.6734045172264708e-15	2.9890147727323735e-12
MICAL2	11p15.3	0.4284752395669893	3.866907061360869e-15	4.095868663678289e-12
VSTM2L	20q11.23	0.42673770532279937	5.122788839687366e-15	5.154806269935412e-12
PDLIM2	8p21.3	0.42545285484219253	6.300522461321824e-15	5.7871829819862375e-12
LOC93429	19q13.32	0.4254273880166699	6.326361520680607e-15	5.7871829819862375e-12
GPR1	2q33.3	0.4245064128486533	7.333854889646665e-15	6.417123028440832e-12
RARRES1	3q25.32	0.4240968772287834	7.83083473692688e-15	6.566481211693894e-12
LYNX1	8q24.3	0.42290803800907384	9.467856425120891e-15	7.621624422222318e-12
MRVI1	11p15.4	0.42092933509010244	1.2964399624157104e-14	1.0034943939852374e-11
KRT13	17q21.2	0.4190569145903357	1.7422030557988888e-14	1.2985865369612088e-11
SAA1	11p15.1	0.41442844082758384	3.58885467657561e-14	2.4504941992092556e-11
VSIR	10q22.1	0.4143843946658122	3.613428778730963e-14	2.4504941992092556e-11
SYT8	11p15.5	0.41431423825903063	3.652910607516903e-14	2.4504941992092556e-11
GBGT1	9q34.2	0.4139953727966033	3.8377422460745956e-14	2.4914375065242336e-11
GREM2	1q43	0.41340792207183275	4.202517520929733e-14	2.6429895346472148e-11
MECOM	3q26.2	-0.4129297100109616	4.524321903551425e-14	2.7591508578476496e-11
KRT6C	12q13.13	0.41250337039844026	4.831462232822433e-14	2.7915179709770497e-11
GADD45B	19p13.3	0.4124720494217592	4.8548138625687816e-14	2.7915179709770497e-11
CCN4	8q24.22	0.4113408584321353	5.776345109662047e-14	3.229137370331908e-11
MEDAG	13q12.3	0.41083695483822463	6.240011300850096e-14	3.394060200800221e-11
GJB2	13q12.11	0.409955849335949	7.139753836608113e-14	3.7812512095194283e-11
PODNL1	19p13.12	0.4071516154674461	1.0932493373800809e-13	5.641446901224135e-11
SSC5D	19q13.42	0.405943698416198	1.3118684355874012e-13	6.600338066549112e-11
RUNX1T1	8q21.3	0.40533449403996036	1.4377999496892822e-13	7.057493655487025e-11
COPZ2	17q21.32	0.40479861378838866	1.558290004318239e-13	7.466806270691563e-11
RRAD	16q22.1	0.4038660810880518	1.7919185525137768e-13	8.386595551009245e-11
ATP8B3	19p13.3	0.4027514795171574	2.116339479425626e-13	9.501074199690133e-11
C10ORF55	10q22.2	0.40272576591812703	2.1244637962040053e-13	9.501074199690133e-11
ACSM3	16p12.3	-0.4017542480837749	2.454788371433514e-13	1.0739699125021622e-10
RASGRP4	19q13.2	0.40158524338046764	2.5171651326350903e-13	1.0778286871123658e-10
UNC5B	10q22.1	0.40133951261553585	2.610632485941338e-13	1.0945620579076964e-10
REM1	20q11.21	0.39991696995947335	3.2222055529229245e-13	1.323405852093344e-10
EHD2	19q13.33	0.39961379833219063	3.36959412030298e-13	1.3562616334219494e-10
SLC12A8	3q21.2	0.3983695919274712	4.046574901824128e-13	1.5968101941021682e-10
LGALS12	11q12.3	0.39743164340914017	4.643088291072998e-13	1.796964458804694e-10
LYPD2	8q24.3	0.3972500279702176	4.768136434915004e-13	1.810542372691782e-10
SAA2	11p15.1	0.397061725260287	4.901262230666025e-13	1.8266278220769216e-10
SVEP1	9q31.3	0.3961096983610335	5.63191483906622e-13	2.0607688388401394e-10
GGT5	22q11.23	0.39471494298134324	6.897945033398115e-13	2.4789489963774475e-10
PTGER2	14q22.1	0.3938867162512684	7.77709998462774e-13	2.7458620559760225e-10
EFEMP1	2p16.1	0.3931737859813644	8.620783382386906e-13	2.948933991244637e-10
RGS4	1q23.3	0.39315408604662305	8.645322011599184e-13	2.948933991244637e-10
BEAN1	16q21	0.3927457789781413	9.169552190293871e-13	3.075620630494403e-10
TNNI2	11p15.5	0.3926242538382768	9.331487116042333e-13	3.0786258723008513e-10
PTGER3	1p31.1	0.39191858908673727	1.0328478520564786e-12	3.352590810102683e-10
ADCYAP1	18p11.32	0.39166746484977066	1.070778589741662e-12	3.42054271723031e-10
MATK	19p13.3	0.3905536946607605	1.256055079323416e-12	3.9497044486537103e-10
FAM180A	7q33	0.38807461339935745	1.7879097974995716e-12	5.535643796104442e-10
ITGA5	12q13.13	0.38773743346367867	1.8754336272192205e-12	5.658008596214427e-10
VGLL3	3p12.1	0.3877065356712948	1.8836600047024427e-12	5.658008596214427e-10
ACTBL2	5q11.2	0.3873452623353549	1.9824996486695223e-12	5.867324327863843e-10
PTGIS	20q13.13	0.3868561205936698	2.1244258795772194e-12	6.19624214876689e-10
RAB31	18p11.22	0.38653660699296155	2.2224381272283366e-12	6.386011518588343e-10
RPLP0P2	11q12.2	0.3864399335512912	2.2529531320237136e-12	6.386011518588343e-10
CSF2RA	Xp22.33 and Yp11.2	0.3862927024600659	2.3002137947418396e-12	6.4294170304416e-10
MAF	16q23.2	0.38378458971588675	3.2709065737284545e-12	8.940968280293383e-10
WDR48	3p22.2	-0.38367053746212065	3.3234571546694867e-12	8.940968280293383e-10
LXN	3q25.32	0.3836520817337842	3.3320378684323168e-12	8.940968280293383e-10
COL1A1	17q21.33	0.38355648520835445	3.3768311474140203e-12	8.941937742329889e-10
LRRN4	20p12.3	0.38289726318158757	3.7021168466386585e-12	9.675987212805584e-10
S100A8	1q21.3	0.38267724601568615	3.817337342921873e-12	9.849219746961883e-10
PTGFR	1p31.1	0.3824640499026944	3.932319536577956e-12	1.0017459578940678e-9
ALDH1A3	15q26.3	0.3821611077254621	4.101534454824892e-12	1.031792261291887e-9
KLF2	19p13.11	0.38165430098327324	4.400632301491766e-12	1.0933669761422444e-9
ARPC1B	7q22.1	0.3813617051104302	4.5828894110775964e-12	1.1247640170480077e-9
TMEM151A	11q13.2	0.3811595233847731	4.713107908971608e-12	1.1427867068440193e-9
ANXA8L1	10q11.22	0.380744261942525	4.991981829759671e-12	1.1959956467132546e-9
THBS2	6q27	0.3803493358324578	5.272095625751456e-12	1.248246170214683e-9
FSTL3	19p13.3	0.3796061298733717	5.841398393309992e-12	1.3669551472716698e-9
TGFB1I1	16p11.2	0.37942281679640955	5.990785307790227e-12	1.3857994749342335e-9
PLCH1	3q25.31	-0.3790775495191005	6.282336146742872e-12	1.4367274426500034e-9
HTR7	10q23.31	0.3786553045504209	6.657737587889719e-12	1.5054715613065236e-9
VTN	17q11.2	0.3784842200347493	6.8159917437930234e-12	1.5241314871537176e-9
FAM155A	13q33.3	0.37771248688804193	7.576632484487367e-12	1.6756014148385524e-9
SERPINE1	7q22.1	0.3772622523746155	8.057980223139062e-12	1.7596171814318126e-9
TNFSF9	19p13.3	0.37719589469969655	8.131398652082414e-12	1.7596171814318126e-9
GYPC	2q14.3	0.37625174940624967	9.249406907940107e-12	1.9802586598116454e-9
ACTA2	10q23.31	0.3761126056566549	9.426360917667266e-12	1.9969001417689867e-9
FMO2	1q24.3	0.3757572854453363	9.893342182645419e-12	2.073994910684782e-9
ZEB2	2q22.3	0.3753876480581717	1.040305815474902e-11	2.158366447054887e-9
COL5A1	9q34.3	0.3752559695470057	1.0590750408528408e-11	2.1674513652090548e-9
TBC1D22A	22q13.31	0.37520640865855126	1.0662245225127773e-11	2.1674513652090548e-9
AQP1	7p14.3	0.37462018007419445	1.1544443370688664e-11	2.3233192283510935e-9
ZNF469	16q24.2	0.37446278796399735	1.1793164877146105e-11	2.349875674777875e-9
COL1A2	7q21.3	0.37414427112438975	1.2312588957735148e-11	2.429322086023724e-9
TGFBI	5q31.1	0.37304003794020113	1.429177819400603e-11	2.7924469529550615e-9
SYTL2	11q14.1	0.3727074200946732	1.4946459270552935e-11	2.875390513666676e-9
ABLIM3	5q32	0.3726798401860348	1.5002037462608745e-11	2.875390513666676e-9
VENTX	10q26.3	0.37125447136782197	1.816557365873954e-11	3.4488883951144645e-9
MEIS3	19q13.32	0.3708274626659299	1.9233774828119125e-11	3.617567461830817e-9
HSPB3	5q11.2	0.37072113893839764	1.9509126069999867e-11	3.6353811310995122e-9
HSPB7	1p36.13	0.3706306322374628	1.974653811073475e-11	3.6458631144819897e-9
ALOX5	10q11.21	0.37033326690673474	2.0546554763002642e-11	3.7126593151647787e-9
SLC16A3	17q25.3	0.37032766797791367	2.0561916665206382e-11	3.7126593151647787e-9
RUNX1	21q22.12	0.37029137862444245	2.0661756188743118e-11	3.7126593151647787e-9
WNT9A	1q42.13	0.3697804245275716	2.2118647672668923e-11	3.939272428428868e-9
DCN	12q21.33	0.3695299243047546	2.2868991059852647e-11	4.037179342802934e-9
SORCS2	4p16.1	0.3690005527389134	2.4537126671495345e-11	4.293997167511686e-9
ZCCHC24	10q22.3	0.36765843050432323	2.9315383959460834e-11	5.085966398139218e-9
CLIC3	9q34.3	0.36751887201926026	2.986139333706103e-11	5.136414879558576e-9
TMEM255B	13q34	0.3671798257739746	3.122946460393014e-11	5.326211653848255e-9
TBC1D2	9q22.33	0.366758454538243	3.3014984580904005e-11	5.583416510005824e-9
PRDM8	4q21.21	0.3660706537197512	3.6145139254547454e-11	6.061841062481396e-9
WNT7B	22q13.31	0.36516296719192487	4.0721346289753075e-11	6.772868546126287e-9
BHLHE22	8q12.3	0.36502132151856337	4.1484570734044564e-11	6.843253983792187e-9
PAEP	9q34.3	0.3647446358017385	4.3015805850068777e-11	6.987589501113528e-9
TTC7A	2p21	0.3647378633369791	4.3053967609345466e-11	6.987589501113528e-9
COL16A1	1p35.2	0.36452759245458205	4.425534700634778e-11	7.091104077561136e-9
HAMP	19q13.12	0.36450325682089774	4.4396477702991456e-11	7.091104077561136e-9
VCAN	5q14.2-q14.3	0.3643175289399188	4.548810541840208e-11	7.208252925553873e-9
PAPSS2	10q23.2-q23.31	0.36349738955147415	5.062915302503878e-11	7.903200741543116e-9
PRG4	1q31.1	0.3634928651496322	5.065902587125774e-11	7.903200741543116e-9
SPARC	5q33.1	0.36305051208444594	5.366406195205466e-11	8.307609590654615e-9
FNDC1	6q25.3	0.3627929613586694	5.5492864693376244e-11	8.468778077712853e-9
VCAM1	1p21.2	0.362785496120241	5.554676801282468e-11	8.468778077712853e-9
COL6A3	2q37.3	0.36267600595662597	5.634322953291287e-11	8.52562025826971e-9
STIM1	11p15.4	0.36238942374807226	5.848089443539431e-11	8.783044779942617e-9
ALOX5AP	13q12.3	0.36169121658729103	6.402471292427049e-11	9.544424797044028e-9
SLC38A5	Xp11.23	0.3615025119492416	6.560878511088886e-11	9.70865294379881e-9
PLXNB3	Xq28	0.3609055002427104	7.087567904071459e-11	1.0354052608800704e-8
LGALS1	22q13.1	0.36089202133999276	7.099921788891912e-11	1.0354052608800704e-8
HIC1	17p13.3	0.36048786162619345	7.480238299165773e-11	1.0793769473646318e-8
ARSI	5q32	0.36045841540794826	7.508709199058309e-11	1.0793769473646318e-8
IFFO1	12p13.31	0.36027842021473255	7.685048670721782e-11	1.0968908120445097e-8
GNA15	19p13.3	0.3599551339172396	8.011940256938765e-11	1.1354950540203706e-8
KLHL4	Xq21.31	0.3597973270715744	8.17638205868322e-11	1.150697125391607e-8
PCDHGA12	5q31.3	0.3596807864049987	8.299926006093587e-11	1.154243444270789e-8
DIRAS1	19p13.3	0.359665478484145	8.316288169901337e-11	1.154243444270789e-8
COL3A1	2q32.2	0.3596021940337671	8.384264648448954e-11	1.155707712671474e-8
DRD1	5q35.2	0.35948064267390756	8.516347654602814e-11	1.1659285479515756e-8
MILR1	17q23.3	0.3592886540197782	8.729105062230833e-11	1.1869813471445642e-8
GAL3ST4	7q22.1	0.3589935697341255	9.066228240878735e-11	1.2245492842126479e-8
C1S	12p13.31	0.3579397269093285	1.0376761921661577e-10	1.3854181564761755e-8
AMPD3	11p15.4	0.3579260406388768	1.0394938714429937e-10	1.3854181564761755e-8
SLC46A2	9q32	0.35777335139798544	1.0599837857338262e-10	1.4034324794666612e-8
ATP11A	13q34	0.35759342279334855	1.0846335795116664e-10	1.4266830580177965e-8
PLAU	10q22.2	0.357105071779496	1.154380435750045e-10	1.5085653421733544e-8
CAVIN3	11p15.4	0.35703954357551443	1.1640649802165717e-10	1.5114069501199038e-8
TFPI2	7q21.3	0.3567649886955396	1.2055082370604485e-10	1.555182901977021e-8
RHOG	11p15.4	0.35649230012517236	1.248088721305953e-10	1.5998589500816755e-8
PMP22	17p12	0.3561590601764416	1.3021132829616176e-10	1.6585461911140855e-8
EVI2A	17q11.2	0.3560139027625578	1.3263509433589025e-10	1.678793253779743e-8
CAV2	7q31.2	0.3558113044863225	1.360914646771671e-10	1.7117754541424925e-8
CDH11	16q21	0.3556999480131002	1.3802836979471395e-10	1.7253546224339245e-8
TNFAIP8L3	15q21.2	0.35558402944972717	1.4007309808309293e-10	1.74010561661867e-8
S100A10	1q21.3	0.3554253931331256	1.429191398098449e-10	1.764569134155294e-8
FILIP1L	3q12.1	0.3547908478667187	1.548761749911278e-10	1.9005384278636872e-8
PDGFRA	4q12	0.3546141705572491	1.5837494722399486e-10	1.9316944320502403e-8
MSRB3	12q14.3	0.35455735179809994	1.5951638294408339e-10	1.933895907680529e-8
TICAM2	5q22.3	0.3543395552665993	1.6396626774025626e-10	1.9759408013608725e-8
PADI2	1p36.13	0.3540047167866702	1.7104381481731737e-10	2.0489623649991143e-8
LOX	5q23.1	0.35389190873930937	1.734944802903603e-10	2.066021547836391e-8
HOPX	4q12	0.35376541442149634	1.7628307592464568e-10	2.0868805311667616e-8
C1R	12p13.31	0.35371025460422023	1.7751268573736008e-10	2.0891478365288724e-8
WDR12	2q33.2	-0.353045226280898	1.930096597940665e-10	2.248551346261915e-8
THBD	20p11.21	0.35303361368778774	1.9329161883394351e-10	2.248551346261915e-8
TMEM200A	6q23.1	0.3528042649738512	1.989430645567361e-10	2.2981170033471308e-8
CNRIP1	2p14	0.35276859772358193	1.9983626116062006e-10	2.2981170033471308e-8
PLAUR	19q13.31	0.35262903923851935	2.0336876930872042e-10	2.3254525467829538e-8
ITGB2	21q22.3	0.35199967816546623	2.2006772587635213e-10	2.5021824764189758e-8
ACSL1	4q35.1	0.35194721412873364	2.2151844204614388e-10	2.504527329313846e-8
FAP	2q24.2	0.35187608699593054	2.2350007475981632e-10	2.5128150863359236e-8
PODN	1p32.3	0.3518001904052425	2.256335872379199e-10	2.5227088573128545e-8
CREB3L1	11p11.2	0.3515965552903368	2.3145620370260251e-10	2.573511657190539e-8
CALML5	10p15.1	0.3513715564070755	2.380595264303304e-10	2.6323889941815377e-8
SPNS3	17p13.2	0.3511855122956408	2.436575610248634e-10	2.6602691714041096e-8
IL16	15q25.1	0.35116419356469725	2.443071497353023e-10	2.6602691714041096e-8
ANTXR2	4q21.21	0.35113225893364264	2.452833583858315e-10	2.6602691714041096e-8
ANOS1	Xp22.31	0.35111318110210366	2.4586835571734877e-10	2.6602691714041096e-8
CTSD	11p15.5	0.3507527759802034	2.5717791253274926e-10	2.7670893471144328e-8
HHIP	4q31.21	0.35071193894368563	2.5849083093541035e-10	2.7670893471144328e-8
LMF2	22q13.33	0.3505991164892203	2.621520412042298e-10	2.7869772289993523e-8
KNDC1	10q26.3	0.3505695945760863	2.6311834708565313e-10	2.7869772289993523e-8
ADAM12	10q26.2	0.35044317595316254	2.6729555044320045e-10	2.8163994516593766e-8
ADAMTS14	10q22.1	0.35004420043271606	2.809057514598743e-10	2.936491193093953e-8
C5ORF46	5q32	0.3500240324644927	2.8161132932528346e-10	2.936491193093953e-8
IL18	11q23.1	0.34959898190756056	2.968887563339015e-10	3.079838258360705e-8
CH25H	10q23.31	0.3494471575063154	3.0253853626607826e-10	3.116529574994684e-8
IGFL1	19q13.32	0.34942098770413715	3.035228803473083e-10	3.116529574994684e-8
KCNA1	12p13.32	0.3489447911708944	3.2198751643653555e-10	3.289339476286943e-8
MARCO	2q14.2	0.34874445563439094	3.300776451806663e-10	3.3549558632630853e-8
HS3ST3A1	17p12	0.34841885213268425	3.4364954758325573e-10	3.475350324177398e-8
PRKG1	10q11.23-q21.1	0.34830687355626005	3.4844116860818924e-10	3.5061892591199045e-8
LIF	22q12.2	0.347936722150856	3.647465107547963e-10	3.652001755691679e-8
S100A9	1q21.3	0.3478740970951518	3.6757751287638193e-10	3.66212744883029e-8
BDKRB1	14q32.2	0.34763515426467034	3.785764566866824e-10	3.753128665428317e-8
ASIC2	17q11.2-q12	0.34755735555135125	3.8222616721481803e-10	3.7540275534651665e-8
KCNE4	2q36.1	0.3475537139459367	3.823978377442779e-10	3.7540275534651665e-8
PIEZO1	16q24.3	0.34697246218719857	4.1078072429364884e-10	4.013088386606642e-8
PGLYRP4	1q21.3	0.3468038526647741	4.193899842246913e-10	4.0774026244067204e-8
KLHL23	2q31.1	-0.34664233275447953	4.278014576026367e-10	4.139184776083204e-8
UPK3B	7q11.2	0.3459113614917073	4.679617057103044e-10	4.5060905872822376e-8
CRYAB	11q23.1	0.345699431667437	4.802744390145283e-10	4.6026300405558966e-8
GLIPR1	12q21.2	0.34497385196575125	5.248578865777089e-10	5.0060497475717495e-8
TOP2B	3p24.2	-0.34460100477980404	5.493052627470984e-10	5.2145134022572427e-8
PDLIM3	4q35.1	0.3445470891689331	5.529307430873239e-10	5.2242869505316405e-8
CXCL12	10q11.21	0.34426735009560533	5.72117590178732e-10	5.380311449694852e-8
KRT5	12q13.13	0.344142099984197	5.809163539665972e-10	5.437551761743354e-8
CST6	11q13.1	0.3441041516888526	5.836080400181687e-10	5.437551761743354e-8
OLR1	12p13.2	0.343706005639343	6.125887357513324e-10	5.6812665009196154e-8
FOXP4	6p21.1	-0.3433298405696495	6.412501245265149e-10	5.9197975945395006e-8
ADRB2	5q32	0.34324005034077537	6.482816682334246e-10	5.957382910135923e-8
OSBPL5	11p15.4	0.3431432096089417	6.559492364143596e-10	5.978354269285532e-8
C1ORF116	1q32.1	0.3431187402163155	6.579005417552959e-10	5.978354269285532e-8
HTRA1	10q26.13	0.34309904028157423	6.594756013820562e-10	5.978354269285532e-8
PPP6R2	22q13.33	0.3429592744287777	6.70755823324008e-10	6.053345714975633e-8
MEF2C	5q14.3	0.34254267265093086	7.055013980839135e-10	6.32214691167412e-8
MAB21L2	4q31.3	0.34252721239815126	7.068238783238147e-10	6.32214691167412e-8
OSCAR	19q13.42	0.34168645127674974	7.824828768327971e-10	6.967906148787628e-8
APBB1IP	10p12.1	0.341643526155787	7.865495416875574e-10	6.97326410857361e-8
CORO6	17q11.2	0.3409358154287452	8.566294703783935e-10	7.561257934809286e-8
NALCN	13q32.3-q33.1	0.3402572066020764	9.294973750559392e-10	8.16861776113571e-8
HSD3B1	1p12	0.34017590144367504	9.386212050602813e-10	8.212935544277463e-8
ADGRF4	6p12.3	0.33997924001122515	9.610507667828188e-10	8.353158168796384e-8
SPON2	4p16.3	0.3399628106707453	9.629479230612477e-10	8.353158168796384e-8
ECM2	9q22.31	0.339369946318897	1.033893127147827e-9	8.93008548663091e-8
SLC22A3	6q25.3	0.33932685460562145	1.0392429008467766e-9	8.937933068180076e-8
FAM117B	2q33.2	-0.3392378530722628	1.0503774678330949e-9	8.995253846868525e-8
EFHD2	1p36.21	0.3391507586239324	1.0613854553659082e-9	9.051009444592755e-8
PCOLCE	7q22.1	0.3391014051032119	1.0676729123394506e-9	9.066209856890905e-8
LILRA2	19q13.42	0.33885774801562113	1.0992472988136512e-9	9.29510583555661e-8
HAR1B	20q13.33	0.338809819523514	1.1055638762055252e-9	9.299713659003455e-8
NTM	11q25	0.3387836007745728	1.1090341754836419e-9	9.299713659003455e-8
SAA4	11p15.1	0.33870103796271644	1.1200313196947031e-9	9.352958634380041e-8
SUSD2	22q11.23	0.3386536981652475	1.1263844956866534e-9	9.36714379160905e-8
CD70	19p13.3	0.33856205911366993	1.1387822851016971e-9	9.427596540208062e-8
LACC1	13q14.11	0.33853093646664845	1.1430228848749154e-9	9.427596540208062e-8
TOM1	22q12.3	0.3383735443564513	1.1647039793378356e-9	9.540354661593517e-8
JPH2	20q13.12	0.338362968602011	1.1661750294419901e-9	9.540354661593517e-8
GAPT	5q11.2	0.33829225620467596	1.1760572918789926e-9	9.582248177758999e-8
FOXQ1	6p25.3	0.3382182259235957	1.1864902717359209e-9	9.628272870437665e-8
RHBDL2	1p34.3	0.33808157058681043	1.2059852335655032e-9	9.731972085225251e-8
OLFML2A	9q33.3	0.33806104118113256	1.2089406317050003e-9	9.731972085225251e-8
SNAI2	8q11.21	0.33763261944244116	1.2722436129308162e-9	1.0163038047262471e-7
MRGPRF	11q13.3	0.33763033839736584	1.27258911200504e-9	1.0163038047262471e-7
GNG2	14q22.1	0.33737009189104533	1.3126107103789283e-9	1.0441221559832385e-7
TGM1	14q12	0.3371003064689556	1.3553872358937041e-9	1.0739042567858581e-7
CTPS2	Xp22.2	-0.3370065762531334	1.3705629659312095e-9	1.081669791739827e-7
ACKR1	1q23.2	0.3368634925165908	1.394047745095403e-9	1.0959066746111322e-7
FOLR3	11q13.4	0.33682592478028583	1.4002782573684357e-9	1.0965213980365668e-7
SERPINB7	18q21.33	0.3366672481650112	1.426893612902106e-9	1.1130323240176311e-7
TG	8q24.22	0.3363246832612725	1.4860366822538985e-9	1.1546906652648536e-7
FN1	2q35	0.33617876425852716	1.511945106724007e-9	1.1703036643392554e-7
LUM	12q21.33	0.3359498302800584	1.5534781467129103e-9	1.1978447395631158e-7
RUNX1-IT1	21q22.12	0.33577055558267566	1.586772395521816e-9	1.218730761863393e-7
DRAM1	12q23.2	0.3357391446621927	1.5926767223357632e-9	1.218730761863393e-7
ADIRF	10q23.2	0.33567403119367933	1.604984066605687e-9	1.2234963765317976e-7
HAND2	4q34.1	0.3356412670916884	1.611211761838342e-9	1.2236089323394955e-7
HSPB8	12q24.23	0.3354587834856631	1.6463286926419011e-9	1.2455776293014383e-7
SMPD1	11p15.4	0.33542477517726704	1.652954752277075e-9	1.2459069059766342e-7
DPYD	1p21.3	0.3352806546020539	1.6813228310564994e-9	1.2625605214556734e-7
COL6A2	21q22.3	0.3350367901467289	1.7304026942138658e-9	1.2934180642292731e-7
SULT2B1	19q13.33	0.33501297759271204	1.7352689557361675e-9	1.2934180642292731e-7
TGM2	20q11.23	0.3347852530852415	1.7824812601564952e-9	1.323706101868984e-7
P2RY12	3q25.1	0.33460999847128137	1.8196611072043223e-9	1.3418054069301097e-7
LMTK3	19q13.33	0.3346075389371009	1.8201882041834529e-9	1.3418054069301097e-7
SERPINB2	18q21.33-q22.1	0.3342470491664298	1.899066083500704e-9	1.3936601695791595e-7
RGCC	13q14.11	0.3342232865257766	1.9043803559466776e-9	1.3936601695791595e-7
CYP4F3	19p13.12	0.33384242296917244	1.9915499129483497e-9	1.4521718115248384e-7
TREML1	6p21.1	0.3335171638183654	2.0690447137548464e-9	1.5032319445601546e-7
TRPV4	12q24.11	0.33341019764029284	2.0951628468474845e-9	1.5167320968635117e-7
P2RY6	11q13.4	0.3330611977437696	2.1826202869987343e-9	1.574381120998191e-7
CD37	19q13.33	0.33302926311271513	2.1907973668201953e-9	1.5746356074020153e-7
FILIP1	6q14.1	-0.33294133919344826	2.213464608299676e-9	1.5852660228480775e-7
SYT6	1p13.2	0.33283346203577097	2.2415865877536287e-9	1.5997138325724034e-7
CFD	19p13.3	0.33200486650616323	2.469440981027985e-9	1.756095397285802e-7
JAML	11q23.3	0.33171475904612935	2.5544015183804978e-9	1.810117273148152e-7
SRPX2	Xq22.1	0.331662709744865	2.569941408441037e-9	1.8147393278903813e-7
GALNT10	5q33.2	0.33143253155999247	2.639769020807307e-9	1.8575297742568899e-7
P4HA3	11q13.4	0.33112151429073744	2.737046956799959e-9	1.9192707319024103e-7
HDAC10	22q13.33	0.33106403909646126	2.75540001217308e-9	1.9229368861146702e-7
ARHGAP23	17q12	0.3310453760003902	2.7613851432901353e-9	1.9229368861146702e-7
GPR34	Xp11.4	0.33090581751532794	2.8065416637507343e-9	1.9476431373442596e-7
FCMR	1q32.1	0.33084402193055995	2.826764474877402e-9	1.9549359126085125e-7
GALNT5	2q24.1	0.3307206381287589	2.8675654880187405e-9	1.9763614878896285e-7
CRISPLD2	16q24.1	0.3306648562082803	2.8861984236218746e-9	1.982414446259052e-7
PCED1B-AS1	12q13.11	0.33061221908293364	2.903888441982934e-9	1.9877807787383177e-7
TREM2	6p21.1	0.33032705416939917	3.0015666453573084e-9	2.0476789402649433e-7
JOSD2	19q13.33	0.33014083794415927	3.0670618784579034e-9	2.0852912264853143e-7
MFRP	11q23.3	0.32991418501076625	3.1486490949651865e-9	2.133296313213805e-7
RARRES2	7q36.1	0.32988017670237085	3.161070911672322e-9	2.133296313213805e-7
SCRG1	4q34.1	0.32985725831225904	3.1694688082033675e-9	2.133296313213805e-7
BYSL	6p21.1	-0.3296545606076486	3.2446895532588746e-9	2.176645908644495e-7
GPR12	13q12.13	0.3291412340621731	3.443002046275146e-9	2.3020071821025686e-7
IGFBP4	17q21.2	0.32900176698063927	3.4988792517761793e-9	2.331620693443563e-7
PLA2R1	2q24.2	0.3289629892143589	3.5145709167062985e-9	2.334347844842055e-7
RNASE2	14q11.2	0.32876889301522266	3.594143302125537e-9	2.3793465116867247e-7
FPR1	19q13.41	0.3286181366725179	3.657149276912499e-9	2.4131189900939035e-7
PTK2B	8p21.2	0.32850035179953724	3.707118564766397e-9	2.4380967684942396e-7
WDR75	2q32.2	-0.32845867088497943	3.724959274322608e-9	2.441850338623534e-7
INHBA	7p14.1	0.32808126160888174	3.89033322343672e-9	2.541979094859221e-7
GPR183	13q32.3	0.32789818989737257	3.9730917313075335e-9	2.587652786167123e-7
PAX8-AS1	2q14.1	0.3277975825486054	4.019295142198625e-9	2.609300475378946e-7
MMP28	17q12	0.32776046372419787	4.036472837019906e-9	2.6120262329590225e-7
MMP2	16q12.2	0.327703644965049	4.0629049797925096e-9	2.6207039332796233e-7
MAPK11	22q13.33	0.3269353475101352	4.43720021764612e-9	2.85299215271975e-7
CSF1R	5q32	0.32688433504754183	4.463200688893988e-9	2.8605705052226596e-7
RGS11	16p13.3	0.3268009732184251	4.506007100271246e-9	2.8788378696177407e-7
SUPT3H	6p21.1	-0.32661644979988186	4.6021787547830846e-9	2.9309761848104297e-7
EMILIN1	2p23.3	0.3265637445305924	4.630011141832957e-9	2.939399817961775e-7
CX3CR1	3p22.2	0.3264210755295179	4.706171403582674e-9	2.9783553300975255e-7
ZNF620	3p22.1	-0.3263692335959883	4.734145260129112e-9	2.986666876492113e-7
ETS1	11q24.3	0.3260131831965042	4.930666487943159e-9	3.094048807561858e-7
FRMD6	14q22.1	0.3260053032226076	4.9351039365334476e-9	3.094048807561858e-7
DHRS9	2q31.1	0.32592605034667416	4.979949140331423e-9	3.11246821270714e-7
PPP2R5D	6p21.1	-0.32584334902225986	5.027166244659022e-9	3.1322514140483845e-7
ANXA2	15q22.2	0.32580623019785226	5.048499347666723e-9	3.1358348571540987e-7
MSC	8q13.3	0.32577844292148056	5.064526718388211e-9	3.1361107756173155e-7
LY86	6p25.1	0.3257274304588869	5.094078423338037e-9	3.1447339960023924e-7
COL6A1	21q22.3	0.32558745723835625	5.17602547824292e-9	3.185550848612806e-7
CACNG1	17q24.2	0.3254335036088197	5.267631136496417e-9	3.226790897622958e-7
PEAK3	19p13.3	0.3253871737445639	5.295504268478825e-9	3.226790897622958e-7
SILC1	2p25.2	0.3253708920479867	5.305333582870234e-9	3.226790897622958e-7
LMNA	1q22	0.32536785480792324	5.30716912851279e-9	3.226790897622958e-7
METTL8	2q31.1	-0.3250928851924801	5.475918145994619e-9	3.3193630327753524e-7
CBX2	17q25.3	-0.3250136707180467	5.525488169022736e-9	3.339352834882359e-7
KCNB1	20q13.13	0.3246797832614732	5.739241007818931e-9	3.4581504575555686e-7
NLRP12	19q13.42	0.32452738399301495	5.839446251570053e-9	3.508025546652159e-7
CDKN1A	6p21.2	0.32432334353116155	5.976261376253968e-9	3.5795315534854496e-7
SLC28A3	9q21.32-q21.33	0.32411497256383204	6.1191804881079665e-9	3.648675759711936e-7
NLRP3	1q44	0.324102323130739	6.127962269727375e-9	3.648675759711936e-7
KLRB1	12p13.31	0.3239833565758173	6.2111530401853235e-9	3.672610623716169e-7
ZFHX4-AS1	8q21.13	0.32397469538040446	6.217252131241538e-9	3.672610623716169e-7
GASK1B	4q32.1	0.32396667102847576	6.222907938818454e-9	3.672610623716169e-7
NTRK2	9q21.33	0.32383105253036143	6.319252651882334e-9	3.718566070734853e-7
IL12A	3q25.33	0.3236564488982324	6.4454204828425635e-9	3.7817518139127285e-7
KRT4	12q13.13	0.32354522052129814	6.527061167978774e-9	3.818520523417815e-7
RHOF	12q24.31	0.323419220210399	6.6207534594508985e-9	3.8621061846796906e-7
TNKS1BP1	11q12.1	0.3229024598169721	7.018809009677712e-9	4.082472003461386e-7
CCDC80	3q13.2	0.3228578757541366	7.054216821042966e-9	4.0912424646538817e-7
BMP4	14q22.2	0.3227398835134226	7.148760071837663e-9	4.1341608174061197e-7
MYO1F	19p13.2	0.3227056678372927	7.1764045096612395e-9	4.1382561821470616e-7
HTR2A	13q14.2	0.32264364645860266	7.226778394226117e-9	4.1553975766800173e-7
P2RX7	12q24.31	0.32243152769278677	7.401660967411185e-9	4.2438298281809143e-7
NKX3-1	8p21.2	0.3223342722254841	7.483206397323245e-9	4.2783957030150654e-7
KRT9	17q21.2	0.3220049221047054	7.765862425461924e-9	4.4274215669241136e-7
SPOCK2	10q22.1	0.32177479407882864	7.969465476202068e-9	4.5306636358352154e-7
COL10A1	6q22.1	0.3216928838238511	8.043173338691673e-9	4.559686294117463e-7
SIRPA	20p13	0.3216381387420441	8.092803568936647e-9	4.566499942093624e-7
SFXN3	10q24.31	0.3216002237914221	8.127349631961777e-9	4.566499942093624e-7
LRRC52	1q24.1	-0.3215876897377488	8.13880133348718e-9	4.566499942093624e-7
PHF10	6q27	-0.32157986840875613	8.145955176206763e-9	4.566499942093624e-7
ZNF443	19p13.2	-0.3215282338429603	8.19333603638629e-9	4.5803024370076133e-7
TMEM154	4q31.3	0.3211487508895213	8.54983027362249e-9	4.766352749491762e-7
PTGDR	14q22.1	0.32109486660686515	8.601651377398032e-9	4.771500659414279e-7
OLFML1	11p15.4	0.32108985845303134	8.606483176980786e-9	4.771500659414279e-7
ECM1	1q21.2	0.32101292502367273	8.681038307660643e-9	4.795706491459811e-7
LSP1	11p15.5	0.32099571350174044	8.697803077678663e-9	4.795706491459811e-7
BICC1	10q21.1	0.3206469209729512	9.044368851366146e-9	4.973167298736167e-7
CORO1A	16p11.2	0.3205764159433504	9.116028886371688e-9	4.99891229804442e-7
FGFBP1	4p15.32	0.32050404460414217	9.190156902719946e-9	5.02586705617497e-7
CCDC9B	15q15.1	0.3204457742708548	9.25026504000657e-9	5.045029374800331e-7
HAND2-AS1	4q34.1	0.32031393710230643	9.38766704626949e-9	5.106129710977662e-7
CLMP	11q24.1	0.32024773808477014	9.457402757058638e-9	5.130194891800676e-7
PTTG1IP	21q22.3	0.31970464198911014	1.004874450071065e-8	5.436316749376393e-7
DPEP2	16q22.1	0.3193790746465424	1.0420212281199654e-8	5.62216547343547e-7
OLFM1	9q34.3	0.31935232420884074	1.0451317745584894e-8	5.623870845719144e-7
CD14	5q31.3	0.31909975030868276	1.0749472215866468e-8	5.768883422515005e-7
ITGA11	15q23	0.31885713005976274	1.104361245146758e-8	5.910976079409176e-7
TNFRSF8	1p36.22	0.3187524093540322	1.117296145036874e-8	5.964346132325487e-7
ARSA	22q13.33	0.31808468525016637	1.2032840754426284e-8	6.40637354981029e-7
HAR1A	20q13.33	0.3180253913819075	1.2112218616403603e-8	6.431620043670779e-7
PIEZO2	18p11.22-p11.21	0.3179835227656447	1.2168573671859264e-8	6.444540661741256e-7
CA14	1q21.2	-0.31788727116728405	1.2299091055732605e-8	6.47111333209962e-7
F13A1	6p25.1	0.31787731751604653	1.2312665193395044e-8	6.47111333209962e-7
CAV1	7q31.2	0.3178754512064393	1.2315211956244246e-8	6.47111333209962e-7
XPO5	6p21.1	-0.3178063977509777	1.2409801052083145e-8	6.497829564048332e-7
MAFB	20q12	0.3177912599063867	1.243063047035333e-8	6.497829564048332e-7
HEG1	3q21.2	0.3177182664639768	1.253154358717645e-8	6.525955976367321e-7
PLK2	5q11.2	0.31769483391002107	1.25641066021989e-8	6.525955976367321e-7
CD300LB	17q25.1	0.31768218447823954	1.2581718851331778e-8	6.525955976367321e-7
ZFHX4	8q21.13	0.31750778821384495	1.2826983443214227e-8	6.636067912459802e-7
TMEM71	8q24.22	0.3173852338829799	1.3002098133882321e-8	6.709416024214917e-7
MIR22HG	17p13.3	0.3171815987680742	1.3298189645987105e-8	6.844656435434539e-7
COTL1	16q24.1	0.3169478953317214	1.364603683032725e-8	7.005777836998365e-7
NID2	14q22.1	0.31638738034639535	1.4516535922865786e-8	7.433722276022238e-7
DKK1	10q21.1	0.31631502238960296	1.4632748448659123e-8	7.474214785006722e-7
SLC2A5	1p36.23	0.31586937574656415	1.5368566648849043e-8	7.830187438179417e-7
PLD4	14q32.33	0.3157262920100215	1.5612308727615837e-8	7.917729092499223e-7
BHLHE40	3p26.1	0.3157223520230732	1.5619073042097848e-8	7.917729092499223e-7
IL17RD	3p14.3	-0.3156201197301519	1.5795582772419897e-8	7.987088022486191e-7
KLHL6	3q27.1	0.3154341108726462	1.612169445941347e-8	8.131556415932234e-7
TMEM52B	12p13.2	0.3151834032820957	1.6571547112059844e-8	8.337328218717785e-7
TMEM9B	11p15.4	0.3151581044185329	1.6617609669233765e-8	8.337328218717785e-7
TYMP	22q13.33	0.3151381971160574	1.6653942578507078e-8	8.337328218717785e-7
TRIM55	8q13.1	0.31501795090111007	1.6875042243668152e-8	8.427052733345447e-7
KLF10	8q22.3	0.31481097083161647	1.72622817637401e-8	8.570300861160739e-7
LINC02085	3q12.3	0.3148058930157135	1.7271888951290618e-8	8.570300861160739e-7
PAPPA	9q33.1	0.3147850498648514	1.731137818610092e-8	8.570300861160739e-7
UBL3	13q12.3	0.3147740593749431	1.7332235778844325e-8	8.570300861160739e-7
SFRP4	7p14.1	0.31444558888409746	1.796693187104398e-8	8.85736245446084e-7
FCGR2C	1q23.3	0.3144283773621653	1.8000801211798676e-8	8.85736245446084e-7
HMGA2	12q14.3	-0.31428570836109065	1.828393457159689e-8	8.974736176911888e-7
PRAM1	19p13.2	0.3141285236186281	1.8600856804758412e-8	9.081325573298675e-7
CREB3L4	1q21.3	-0.31412852361862803	1.8600856804759097e-8	9.081325573298675e-7
LSAMP	3q13.31	0.31411102763410387	1.863645943737815e-8	9.081325573298675e-7
ZMYM3	Xq13.1	-0.31355141921457225	1.9810584559603283e-8	9.630145272029374e-7
WNT4	1p36.12	0.3135257056155419	1.9866217415690224e-8	9.633918686524476e-7
CCL26	7q11.23	0.3134991677478718	1.9923791879199764e-8	9.638613258867675e-7
CSGALNACT2	10q11.21	0.31340854284576386	2.0121622182886714e-8	9.699136493554894e-7
DAB2	5p13.1	0.3133977597235897	2.014528722636495e-8	9.699136493554894e-7
PHACTR3	20q13.32-q13.33	0.3133493992031723	2.02517521406436e-8	9.727124387361634e-7
PDPN	1p36.21	0.31302719358271736	2.0975084298414873e-8	0.0000010050561226323793
LOXL2	8p21.3	0.31283558579639054	2.141699886866319e-8	0.0000010237935919996359
WDFY4	10q11.23	0.3125048342604699	2.2201073847743732e-8	0.0000010587597421465464
HSDL1	16q24.1	-0.31220809103294445	2.2928068913656916e-8	0.0000010908448862584998
SIRPB2	20p13	0.31193249931429895	2.3623799891713074e-8	0.0000011212947472186925
LRRC15	3q29	0.31179190399056583	2.3986542857638473e-8	0.0000011358333529646454
IGFBP6	12q13.13	0.3116444655316069	2.437271807315502e-8	0.000001151410683620293
HS3ST3B1	17p12	0.31157088229083635	2.4567688748358117e-8	0.0000011579033631398292
COL5A2	2q32.2	0.31129712457695585	2.530636557210502e-8	0.0000011896096158839577
MYOF	10q23.33	0.31127804674541654	2.535863479325306e-8	0.0000011896096158839577
CADM3	1q23.2	0.31123442810734164	2.5478532593644896e-8	0.0000011907728858240484
PTAFR	1p35.3	0.31122599744415286	2.550176962932496e-8	0.0000011907728858240484
ABHD11-AS1	7q11.23	0.3110730978486302	2.5926767888777573e-8	0.000001207693073017162
FASTKD2	2q33.3	-0.3110526380184284	2.5984154067897197e-8	0.000001207693073017162
SYT7	11q12.2	0.3109738382794628	2.62063213348006e-8	0.0000012152124812508345
KLHDC3	6p21.1	-0.31086766599959365	2.6508564939257103e-8	0.00000122640199862655
MGC12916	17p12	0.31048233201611575	2.7634037167396934e-8	0.0000012755389862244572
NCMAP	1p36.11	-0.3102830963571097	2.8233914097873055e-8	0.0000012974513745306747
PLB1	2p23.2	0.3102818521507052	2.823769948046885e-8	0.0000012974513745306747
SERPINA1	14q32.13	0.31016468938092745	2.8596360417901528e-8	0.0000013109379348753264
SHISA2	13q12.13	0.31012604745354994	2.8715613391260876e-8	0.000001313412998861648
ACVR2B	3p22.2	-0.310051466598098	2.894713664734186e-8	0.0000013210002835096485
AIF1	6p21.33	0.30955772402315834	3.052596236482344e-8	0.0000013882697224364771
SULF1	8q13.2-q13.3	0.30954383038497213	3.05715707100782e-8	0.0000013882697224364771
FBN1	15q21.1	0.30952661886304034	3.0628161826673084e-8	0.0000013882697224364771
SLC7A7	14q11.2	0.3094714590457647	3.081020831622011e-8	0.0000013933830165481568
RASA3	13q34	0.309404686635378	3.1031978170383684e-8	0.0000014002658311187705
KCTD10	12q24.11	0.30937959513954955	3.111571171488389e-8	0.000001400903128102994
RFX8	2q11.2	0.3092998045592599	3.138343517730594e-8	0.0000014098027521055402
ICAM1	19p13.2	0.3092713491823389	3.147944908286895e-8	0.0000014109663982020883
SCG2	2q36.1	0.3092180556746703	3.166003499008792e-8	0.0000014145294415962571
TRDMT1	10p13	-0.3092064430815593	3.1699516927200596e-8	0.0000014145294415962571
PTPRE	10q26.2	0.3091519053674859	3.1885577649873614e-8	0.0000014150978057511037
IL4R	16p12.1	0.3091450622322603	3.190899797336063e-8	0.0000014150978057511037
RCN3	19q13.33	0.3091409148775779	3.1923200189366515e-8	0.0000014150978057511037
FOSL2	2p23.2	0.3090295584043552	3.230681913945618e-8	0.000001428955461937485
ELL2	5q15	0.30883172958600547	3.299933366524844e-8	0.0000014563850658182561
SPNS2	17p13.2	0.3087274236157427	3.337021112970545e-8	0.0000014672968904228955
NPY4R	10q11.22	0.30872121975180183	3.339239631372353e-8	0.0000014672968904228955
CCSER1	4q22.1	-0.30847878970253273	3.427056769628027e-8	0.0000015026038668576042
SAMD13	1p31.1	-0.3084207267369795	3.4484178563040935e-8	0.000001508682812133041
CXCL14	5q31.1	0.30823658418908056	3.517016410423168e-8	0.0000015353569470665132
LAIR1	19q13.42	0.3082129442673914	3.5259177987806685e-8	0.0000015359111623476397
HPGDS	4q22.3	0.3081486602698146	3.550233418720167e-8	0.0000015431630140765305
SLC19A3	2q36.3	0.30800682073967633	3.6044584670021745e-8	0.0000015633561777676457
SYNE1	6q25.2	0.3079018926662119	3.6450857604476166e-8	0.0000015775774393335115
TIMP3	22q12.3	0.30752489812558154	3.794732810303277e-8	0.0000016388196954367692
P2RY13	3q25.1	0.30737434915061057	3.856134536836437e-8	0.0000016567339316681355
CD82	11p11.2	0.3073646028671072	3.860142448938824e-8	0.0000016567339316681355
DUSP3	17q21.31	0.3073627365575003	3.860910379887481e-8	0.0000016567339316681355
ADGRE1	19p13.3-p13.2	0.30716838486480175	3.941692463821181e-8	0.0000016877991666893886
SPI1	11p11.2	0.3071159689538978	3.963756808186072e-8	0.000001693643434495641
VSTM1	19q13.42	0.30693423428149647	4.041184226273344e-8	0.000001723068486308285
PDE10A	6q27	0.30679309739187294	4.1023197919157435e-8	0.0000017454373321840242
CPB1	3q24	0.3064590931074737	4.250574240210395e-8	0.0000018047005608488227
ZNF709	19p13.2	-0.3064320701667699	4.262792367105645e-8	0.00000180607781869476
CLEC2B	12p13.31	0.3064053197290691	4.27492065341186e-8	0.0000018074113056704557
KLHL38	8q24.13	0.3061809124979698	4.377983316859352e-8	0.000001847105120582693
LIN28B	6q16.3-q21	-0.30605292413055996	4.437833165334711e-8	0.0000018662461913591064
SYNPO	5q33.1	0.30604429250396614	4.4418977672596866e-8	0.0000018662461913591064
ARNTL	11p15.3	0.3059988789701939	4.4633420600352265e-8	0.0000018703924799893115
ADAMTSL5	19p13.3	0.3059788997088957	4.472807878764342e-8	0.0000018703924799893115
MEG3	14q32.2	0.30596448764988016	4.479648076297382e-8	0.0000018703924799893115
BEND3	6q21	-0.3059113697863954	4.5049459191287064e-8	0.0000018770607996369611
SELPLG	12q24.11	0.30581722483510493	4.550122250751962e-8	0.000001891967154883951
TBXA2R	19p13.3	0.30578632704272096	4.565043862660851e-8	0.0000018942578914649407
FZD1	7q21.13	0.3056592106217054	4.626930866442006e-8	0.000001915987318665543
CAST	5q15	0.3056040508044297	4.6540366561978596e-8	0.0000019232543676793
LINC00922	16q21	0.3055730407350211	4.6693423420206824e-8	0.000001925625299859964
COL11A1	1p21.1	0.305443755545955	4.73367863875193e-8	0.0000019481652884434066
CDK15	2q33.1	0.30539371135096743	4.7588110127607344e-8	0.0000019545116659553015
TLR7	Xp22.2	0.30518890060072185	4.863015521125268e-8	0.00000199324210514554
FANCE	6p21.31	-0.3049948044015855	4.9637974985097606e-8	0.000002026556232509861
FOXF1	16q24.1	0.304993591818065	4.96443340435956e-8	0.000002026556232509861
CD33	19q13.41	0.3048720743132712	5.0285599420457956e-8	0.0000020485783164710857
FGF7	15q21.2	0.30476711462952194	5.0845910681231795e-8	0.0000020672201059793737
RAET1E	6q25.1	0.30468211008070817	5.130410285820192e-8	0.0000020816432863332937
CTSK	1q21.3	0.3043650285930636	5.304862502144016e-8	0.000002148095731501978
SPHK1	17q25.1	0.3039455236669392	5.5444760066366144e-8	0.0000022406140488667044
STK10	5q35.1	0.3038974143526234	5.5726131087845785e-8	0.0000022474717197252433
ASPA	17p13.2	0.30366164448707633	5.712507600017974e-8	0.0000022992843090072344
FCGR2B	1q23.3	0.3036307394465453	5.73109430150792e-8	0.00000230216113408876
TENT5B	1p36.11	0.3035959016672131	5.752116119522915e-8	0.0000023060027271991767
FAM161A	2p15	-0.30348744834226843	5.818036121846381e-8	0.000002327792782349074
PICSAR	21q22.3	0.303251932927467	5.96370464631448e-8	0.0000023813403969658517
KLHL12	1q32.1	-0.3029126249832885	6.179767691847214e-8	0.0000024627292039292116
VAMP5	2p11.2	0.30285417868332765	6.217738889705975e-8	0.0000024719513221440443
IL6	7p15.3	0.30283924820492353	6.227474883612574e-8	0.0000024719513221440443
WEE2-AS1	7q34	-0.30276373495019016	6.276941785686224e-8	0.000002486682154270379
GAB3	Xq28	0.302697377275272	6.320723607538694e-8	0.000002499107320269474
LAT2	7q11.23	0.3026355816905043	6.361760058308634e-8	0.000002510400415165907
ARHGAP9	12q13.3	0.30259991444023543	6.385562303950545e-8	0.0000025148618662818928
AEBP1	7p13	0.3025401925328089	6.425609575593158e-8	0.0000025256912638439904
PIK3CG	7q22.3	0.30252111470127	6.43845340080595e-8	0.000002525806524195317
HSP90AB1	6p21.1	-0.30250079266332597	6.452162088505586e-8	0.0000025262599616960097
RTL3	Xq21.1	0.30241038462304626	6.513490646471036e-8	0.0000025453203739850406
SFRP2	4q31.3	0.30235086579155757	6.554171755726223e-8	0.0000025493684924596985
SLCO3A1	15q26.1	0.30234754790781154	6.556446721208232e-8	0.0000025493684924596985
TRMT1L	1q25.3	-0.30233966793391526	6.561852815374528e-8	0.0000025493684924596985
GRAMD4	22q13.31	0.302300682799901	6.588662033375734e-8	0.000002553092795369915
BGN	Xq28	0.30228886283905554	6.596811197974438e-8	0.000002553092795369915
ORC2	2q33.1	-0.30222685988655384	6.639717979977414e-8	0.0000025647663022465543
ARRDC5	19p13.3	0.30195505416351354	6.831006147243873e-8	0.000002633601507917298
PBX1	1q23.3	-0.30180009708973515	6.942425964525034e-8	0.0000026714402014544226
CHRD	3q27.1	0.30143264146487503	7.213686226235968e-8	0.000002770523574484711
C11ORF80	11q13.2	0.3012501578588495	7.352166029602577e-8	0.0000028183303113476546
DEPP1	10q11.21	0.3012275547758304	7.369495925998489e-8	0.00000281960276636349
OSTF1	9q21.13	0.30118172650659	7.404753595645757e-8	0.0000028234583758505295
CD180	5q12.3	0.30117799388737565	7.407632409684867e-8	0.0000028234583758505295
FLT3LG	19q13.33	0.30109608363239826	7.471078613684739e-8	0.0000028422581682496293
IL1RL1	2q12.1	0.3010725235261582	7.489424615483981e-8	0.0000028438617054078323
ZBED2	3q13.13	0.3008571960026926	7.659121798514555e-8	0.000002899409776742412
ZNF157	Xp11.3	-0.3008504135517149	7.664526714171246e-8	0.000002899409776742412
DENND3	8q24.3	0.3007825748046792	7.718789847830982e-8	0.0000029144586432945314
TEX29	13q34	0.3007645057837636	7.733305289659499e-8	0.000002914471328734034
CCL11	17q12	0.3006851939743431	7.797330812546785e-8	0.000002933108086028113
CLEC10A	17p13.1	0.30065910831624787	7.818500216845957e-8	0.0000029355842698512104
MSH6	2p16.3	-0.3005892768902097	7.875443747790862e-8	0.000002950609441109029
COBLL1	2q24.3	0.30057413904561847	7.887840394120037e-8	0.000002950609441109029
ITGBL1	13q33.1	0.30025126774395694	8.156767127268958e-8	0.000003045546167649124
KIAA1549	7q34	-0.30021186761411134	8.190182969538412e-8	0.000003052359856702973
SLC24A3	20p11.23	0.29995265794646175	8.413333797149013e-8	0.000003129729069641846
SMOC2	6q27	0.2997479859928855	8.593661262142717e-8	0.0000031909120461369403
TNFAIP6	2q23.3	0.29957545603809754	8.74855712217696e-8	0.0000032424440531088637
COL6A6	3q22.1	0.29943568901510204	8.876007456173483e-8	0.000003283633273078885
TMEM176A	7q36.1	0.2992774686041673	9.022443721754432e-8	0.00000333168220000565
FAS	10q23.31	0.2991876783752935	9.10657872397285e-8	0.0000033519634632010534
RASGRP2	11q13.1	0.2991833236528772	9.110678332278143e-8	0.0000033519634632010534
ATP1A3	19q13.2	0.29904542213020113	9.241424634253319e-8	0.000003393862605188833
KIAA0930	22q13.31	0.2989892274537411	9.295220292140857e-8	0.000003407400881226498
EVI2B	17q11.2	0.2988411668915795	9.438408373097431e-8	0.000003453599427428833
TBXAS1	7q34	0.29876692924276477	9.511000374755987e-8	0.0000034698531559757273
GMFG	19q13.2	0.29876050084300665	9.517311513533423e-8	0.0000034698531559757273
KCNAB2	1p36.31	0.29862529708036045	9.650987470904075e-8	0.0000035122264530188877
VSIG4	Xq12	0.2984990101302818	9.777479603469962e-8	0.0000035518371303218952
ABCA7	19p13.3	0.2982800298030509	1.0000610260883198e-7	0.0000036263474144193577
TSPAN6	Xq22.1	-0.29813590922783795	1.0150129829365067e-7	0.0000036739453743879853
NKIRAS1	3p24.2	-0.29801359316387843	1.0278715027279971e-7	0.000003713808616229972
ANTXR1	2p13.3	0.297975199233895	1.0319399283506804e-7	0.0000037218263544905813
HLX	1q41	0.29788146901807233	1.0419373331827832e-7	0.000003751160792540879
SERPINF1	17p13.3	0.2975733205651704	1.0754665923018025e-7	0.000003864958066084603
HAS1	19q13.41	0.2972480310343143	1.1119875880378207e-7	0.000003989082033736388
CCR7	17q21.2	0.29699538669017855	1.1411735730455653e-7	0.000004086497892801068
TGFBR2	3p24.1	0.2969221858800344	1.1497667812211552e-7	0.000004109956744596047
CLEC5A	7q34	0.2964263696277541	1.2096336865393636e-7	0.000004316290415178137
SLC31A2	9q32	0.296372868752351	1.2162701530560873e-7	0.000004332289704469691
PRDM6	5q23.2	0.29629181868896126	1.226390754532056e-7	0.000004360620836564952
ADAMTS2	5q35.3	0.2962693922530255	1.2292054000907166e-7	0.0000043629204015565565
S100A14	1q21.3	0.2961876893657821	1.2395122722605425e-7	0.000004391757830852714
PTPRN	2q35	0.29607449728107105	1.2539291017547111e-7	0.000004435030434589378
BCAS1	20q13.2	0.296052262578156	1.256779955136511e-7	0.000004437315192477594
ISM1	20p12.1	0.2958936419187997	1.27729952295446e-7	0.000004501865656647724
SYNC	1p35.1	0.29579493487735875	1.2902309017383425e-7	0.0000045394924645951305
RAC2	22q13.1	0.29567424685610144	1.306213259488843e-7	0.000004587703638257062
SULT1C4	2q12.3	-0.29552435062541	1.3263290352038593e-7	0.0000046502389953793844
ZMAT3	3q26.32	0.2954583770448824	1.335276758876642e-7	0.000004673468656068247
IRF8	16q24.1	0.29541441508524907	1.3412713661712738e-7	0.000004686299695173071
ITGB4	17q25.1	0.2952412630272592	1.365135131022173e-7	0.000004761411527178723
LST1	6p21.33	0.29516826958484904	1.3753170509579731e-7	0.000004788625545074258
CHSY3	5q23.3	0.29514172651488146	1.379037658661477e-7	0.000004793287198715411
LPAR5	12p13.31	0.2951133171353072	1.3830306047098316e-7	0.00000479887774479058
ATP8B4	15q21.2	0.29505940152443616	1.3906390784203467e-7	0.000004816972711395779
HAVCR2	5q33.3	0.2950096332682471	1.3976980300655483e-7	0.000004833105301558275
ADGRA2	8p11.23	0.2949644271022092	1.4041397911853065e-7	0.000004846297168309484
HTRA4	8p11.22	0.2949380665004081	1.4079092876929548e-7	0.000004846297168309484
CALD1	7q33	0.29493228510342023	1.4087373135210177e-7	0.000004846297168309484
GPT2	16q11.2	-0.29486966004771625	1.417736716365739e-7	0.000004868933688884044
SUV39H2	10p13	-0.2948236244107419	1.4243874316705736e-7	0.000004883440726127818
AFAP1	4p16.1	0.29479376345702846	1.4287174536293036e-7	0.000004889955570457438
BEGAIN	14q32.2	0.29463367556628767	1.4521480532264967e-7	0.000004961711302408022
MALL	2q13	0.2945042781001968	1.4713566094102318e-7	0.0000050188223329459175
EGR2	10q21.3	0.29443874989621543	1.4811770555970155e-7	0.000005043771276461918
CEACAM21	19q13.2	0.29423251670452505	1.5124977618247487e-7	0.000005141725921743762
TRIM27	6p22.1	-0.2942145853756314	1.5152509147398237e-7	0.000005142398762080768
USP21	1q23.3	-0.29418016233176747	1.520549705514846e-7	0.000005151694078027993
CAVIN1	17q21.2	0.29404744698193097	1.5411461665575685e-7	0.000005212700269238835
SIGLEC9	19q13.41	0.29402650284078535	1.5444209739762867e-7	0.000005214817691553456
DIPK1A	1p22.1	0.2940103281575238	1.5469546145875344e-7	0.000005214817691553456
ZBTB7A	19p13.3	0.2939823335134178	1.551349216474898e-7	0.000005220886786213598
FAM20A	17q24.2	0.2938718065111318	1.5688173893684297e-7	0.000005270859759772896
LY96	8q21.11	0.2938541802537314	1.5716205605273427e-7	0.000005271477296768795
APOBR	16p12.1	0.29377372157289305	1.5844775395687866e-7	0.0000052982799569203245
IKZF1	7p12.2	0.29377123316008336	1.584876787113558e-7	0.0000052982799569203245
PRIM2	6p11.2	-0.2935350413109208	1.623215884044599e-7	0.000005417449364245034
SEC14L2	22q12.2	0.2933392861699117	1.655666021517315e-7	0.000005516602430966219
KLK13	19q13.41	0.29313523631953775	1.690155213002983e-7	0.000005622210522592567
TAGLN	11q23.3	0.293095421714587	1.6969649290519184e-7	0.000005634280629849657
TUBB6	18p11.21	0.2930813207086667	1.6993830272391264e-7	0.000005634280629849657
AGTR1	3q24	0.2929905200469332	1.7150334814891346e-7	0.000005676817239304085
EPM2A	6q24.3	-0.292876026651888	1.734965360577012e-7	0.0000057254419332990075
SCT	11p15.5	0.2928734672593516	1.7354134555589537e-7	0.0000057254419332990075
ELFN1	7p22.3	0.2928397372984173	1.7413292636529472e-7	0.000005729558757786751
ARHGAP18	6q22.33	0.2928266731311675	1.743625761340656e-7	0.000005729558757786751
GZMK	5q11.2	0.29281771451011623	1.745202245228958e-7	0.000005729558757786751
AMZ1	7p22.3	0.2926744955599175	1.770592004695401e-7	0.000005803446920927515
GALNT18	11p15.4	0.29259172548841	1.785427053691467e-7	0.00000584255600903102
DACT3	19q13.32	0.29257347712780774	1.7887137940115836e-7	0.000005843809270208299
XRCC5	2q35	-0.29246481643512867	1.8084056809121096e-7	0.000005898567962456435
HCK	20q11.21	0.29238228407694883	1.8235016726543361e-7	0.000005931365725766011
GABRB2	5q34	0.29237763587833937	1.8243554704343654e-7	0.000005931365725766011
VAV1	19p13.3	0.29236113256806834	1.827389965074699e-7	0.000005931648878569083
SCN11A	3p22.2	-0.29231528836321563	1.8358449225577366e-7	0.000005949497434214887
BTNL8	5q35.3	0.29225198259579016	1.8475821618586056e-7	0.0000059686421235616755
MS4A6A	11q12.2	0.2922514350367192	1.8476839965112664e-7	0.0000059686421235616755
MRC2	17q23.2	0.29216641426573003	1.8635617738250794e-7	0.000006010285368306045
TNS4	17q21.2	0.2918149259563968	1.9306067417860147e-7	0.0000062124458303629405
ARHGAP45	19p13.3	0.2918055944083616	1.9324179328234538e-7	0.0000062124458303629405
TNFSF12	17p13.1	0.2917744892482437	1.9384670466423724e-7	0.000006215623160717826
MYO5A	15q21.2	0.29176743874528366	1.9398407088161647e-7	0.000006215623160717826
IRX3	16q12.2	0.2917529230038948	1.942671785387087e-7	0.000006215623160717826
ZC3HC1	7q32.2	-0.29165172754964425	1.9625191416048848e-7	0.000006269158369015605
HOXC8	12q13.13	0.2914711404740514	1.9984230233003313e-7	0.000006373734285882594
ANXA2P2	9p13.3	0.2913715737408483	2.0184879362870365e-7	0.000006427542676863388
LHFPL6	13q13.3-q14.11	0.2911129861764009	2.0715081880159154e-7	0.000006585956126985829
BCL3	19q13.32	0.2910493242820259	2.0847652960715735e-7	0.000006610249396628745
TSHZ3	19q12	0.29104476219187564	2.0857184431598775e-7	0.000006610249396628745
ODF3B	22q13.33	0.2908189387294192	2.1334265612461321e-7	0.000006740641045642913
HSD11B2	16q22.1	-0.2908183166262169	2.1335594266208873e-7	0.000006740641045642913
PKP1	1q32.1	0.29073567097839914	2.1512813483620422e-7	0.0000067859776074899845
IER5	1q25.3	0.29065200770345256	2.1693656105278087e-7	0.000006832313444737426
FAM78A	9q34.13	0.29058067320291564	2.184900312364529e-7	0.0000068704873103650225
CLDN11	3q26.2	0.2903270624640872	2.241000552001604e-7	0.0000070359026691158005
TMEM176B	7q36.1	0.29029927518771514	2.2472307860664567e-7	0.000007044473453206767
NEXN	1p31.1	0.2901947618497187	2.2708133522699924e-7	0.00000710732794936759
FEZ1	11q24.2	0.2901634493218665	2.2779249629510861e-7	0.0000071185155092221445
EDA2R	Xq12	0.2900977137501504	2.2929243627039373e-7	0.00000715427950378554
RNASE6	14q11.2	0.2900655717513621	2.3002929754707674e-7	0.00000716616039184972
LOC154761	7q35	0.2899977625023049	2.3159131218539181e-7	0.000007203671032041747
SPN	16p11.2	0.28998158781904326	2.319654063651757e-7	0.000007204172535646852
C3AR1	12p13.31	0.28986649872660725	2.3464405350064565e-7	0.000007276134940986893
LY6G6C	6p21.33	0.28979163897458937	2.3640231583539313e-7	0.000007319379394134288
SRPK1	6p21.31	-0.2896371500126703	2.400709901997685e-7	0.000007421549428218649
PLPPR4	1p21.3-p21.2	0.2893431025656883	2.4720556580184105e-7	0.000007630386521107441
SEPT4	17q22	0.28923651555035107	2.49841706934758e-7	0.000007699945408977035
CNN2	19p13.3	0.2891809409976067	2.5122688928816034e-7	0.000007730796860740408
FYB1	5p13.1	0.28915087267615963	2.5197940933921307e-7	0.00000774211543962086
PHKA1	Xq13.1	-0.2890797455433561	2.537681428514116e-7	0.000007785188833665638
SH3PXD2A	10q24.33	0.289048433015504	2.5455946624332784e-7	0.00000779757877952355
PFAS	17p13.1	-0.2889752322053601	2.56418645280382e-7	0.000007842591544479769
LINC00341	14q32.13	0.2888788062089942	2.588876335582028e-7	0.000007906090478541473
TNFSF14	19p13.3	0.288816767498505	2.604881976704701e-7	0.00000794291663351244
NRP2	2q33.3	0.2886919678805524	2.6373681645127363e-7	0.000008029808519034616
WAS	Xp11.23	0.28860345178157537	2.660645162057996e-7	0.000008088441674685372
LYL1	19p13.13	0.28848501488190076	2.692099418763854e-7	0.000008171719578072785
DPT	1q24.2	0.28843394602835504	2.705772185842902e-7	0.000008200853198808495
FFAR4	10q23.33	0.2882737164496552	2.749105306794502e-7	0.000008319660796878099
GDPD3	16p11.2	0.28823306308494473	2.76020538431011e-7	0.000008331801164362425
FCGR2A	1q23.3	0.28822870836252845	2.7613969573315465e-7	0.000008331801164362425
TREM1	6p21.1	0.28819241900905757	2.771345975151623e-7	0.000008349302058372217
C5AR1	19q13.32	0.28816089911347126	2.7800153534207154e-7	0.000008362901193959925
ARID3C	9p13.3	-0.2880369681610565	2.8143552609651817e-7	0.000008453567108496162
PDE2A	11q13.4	0.2880099354030321	2.821899710241459e-7	0.000008463596373861305
LPXN	11q12.1	0.2877113258658996	2.906540919744083e-7	0.00000870448452527525
CD1C	1q23.1	0.28765011182000827	2.9241908885194594e-7	0.000008744330108685605
FUS	16p11.2	-0.2876099230439149	2.935834551622525e-7	0.000008750500492532764
LAMA4	6q21	0.2875941630961215	2.9404127400271746e-7	0.000008750500492532764
RASGRF2	5q14.1	0.2875678273938885	2.948078447207504e-7	0.000008750500492532764
C1QTNF6	22q12.3	0.2875587032135871	2.9507387588119244e-7	0.000008750500492532764
RNF8	6p21.2	-0.28755559269757514	2.9516462103267153e-7	0.000008750500492532764
CATSPER1	11q13.1	0.2875390883856465	2.9564656107375687e-7	0.000008750500492532764
MRTFA	22q13.1-q13.2	0.287525524376128	2.9604320772263063e-7	0.000008750500492532764
C1QB	1p36.12	0.2875234506987868	2.96103892442972e-7	0.000008750500492532764
TAGAP	6q25.3	0.2873426260346344	3.014418129013302e-7	0.000008895185461347902
HBEGF	5q31.3	0.2872646557666049	3.0377190422876454e-7	0.000008950819286389293
ARHGEF6	Xq26.3	0.28723023272274134	3.0480611227776605e-7	0.000008968162294722283
SNRPE	1q32.1	-0.2871781834214775	3.0637631199616245e-7	0.000008993483057321452
FAM83A	8q24.13	0.2871720958484048	3.0656046595391385e-7	0.000008993483057321452
KDR	4q12	0.2869125453540699	3.145117641277526e-7	0.00000921331769005971
TYROBP	19q13.12	0.2868870391227729	3.1530374993629976e-7	0.000009223092975970977
C6ORF15	6p21.33	0.286787743191529	3.184052430825571e-7	0.000009300298283071788
DOCK11	Xq24	0.2867004081620652	3.211573465206608e-7	0.000009367089273519274
SLC22A18	11p15.4	0.2865768169925295	3.250910345907105e-7	0.000009464241663100953
CD300A	17q25.1	0.2865662709503595	3.254288313473719e-7	0.000009464241663100953
TICAM1	19p13.3	0.28653845396171757	3.2632144641820735e-7	0.0000094765066510338
LCE3E	1q21.3	0.28652345302691257	3.2680378478013206e-7	0.000009476838859798497
NTNG2	9q34.13	0.28648806360232665	3.279444075580479e-7	0.000009496231945475849
OAT	10q26.13	0.2863010179061501	3.340368086454907e-7	0.000009646160888962467
ARRDC4	15q26.2	0.28629562634506317	3.34214023165683e-7	0.000009646160888962467
POLR1B	2q14.1	-0.2862659727590839	3.3519031844964084e-7	0.000009646160888962467
DHX30	3p21.31	-0.28626058119799713	3.353681207543152e-7	0.000009646160888962467
ETV1	7p21.2	0.2862560191078466	3.3551863961608583e-7	0.000009646160888962467
THY1	11q23.3	0.28595326221603107	3.456539744486505e-7	0.00000991509559051341
PLAGL2	20q11.21	-0.28594724855174236	3.458582412193994e-7	0.00000991509559051341
FUT10	8p12	-0.2858149479373734	3.503815548677035e-7	0.000010030481922777428
CALHM5	6q22.1	0.28571022723164285	3.5400215290567753e-7	0.000010119734839810738
LCN2	9q34.11	0.28561566754488377	3.573022951331184e-7	0.000010199586793693627
SHISAL1	22q13.31	0.2854935279494879	3.616087299307213e-7	0.000010307897577699386
FLI1	11q24.3	0.2853462968582627	3.668661267069215e-7	0.000010442971428538607
OMD	9q22.31	0.28522270283754164	3.7133608169082394e-7	0.00001055528057066078
MTUS2	13q12.3	0.2850136790127345	3.7901499979833536e-7	0.000010754913116040166
PLIN3	19p13.3	0.2850018590518896	3.7945375482697387e-7	0.000010754913116040166
ZNF391	6p22.1	-0.2849881727814377	3.7996239629836315e-7	0.000010754913116040166
FGR	1p35.3	0.2849077141005992	3.8296585554564734e-7	0.000010824702026483361
PEX19	1q23.2	-0.284708018972642	3.9051914836293256e-7	0.00001102271789734084
DUSP12	1q23.3	-0.2846306708078149	3.9348303719365413e-7	0.000011090820901291722
ZNF501	3p21.31	-0.2845964551316852	3.948010204188487e-7	0.000011112406343957105
TIMP2	17q25.3	0.2845274016762235	3.974738717666783e-7	0.000011172013504615085
TACC1	8p11.22	0.2843571527665111	4.041381239075034e-7	0.000011343486392801264
ALG12	22q13.33	0.28413983138115345	4.1280097922045265e-7	0.000011570500984417284
SMARCC1	3p21.31	-0.28405709165523946	4.161457761516076e-7	0.000011648030243464675
OLFML2B	1q23.3	0.283987830832044	4.1896567316714207e-7	0.000011701998165984121
FCGR1B	1p11.2	0.28398119506455183	4.19236803859605e-7	0.000011701998165984121
TCEAL7	Xq22.2	0.2839272794536806	4.2144599379626447e-7	0.000011747369286911112
TLL1	4q32.3	0.28389698706812	4.2269212215948127e-7	0.000011765807688049184
RIN3	14q32.12	0.283867142810786	4.2392327466361216e-7	0.000011773471611624589
TMEM158	3p21.31	0.28386195861743274	4.241374866299541e-7	0.000011773471611624589
CBLN4	20q13.2	0.28382217722103603	4.2578472397854955e-7	0.00001180291676317949
CHST15	10q26.13	0.2836261815037389	4.33990435580411e-7	0.000012013834272428847
PTGIR	19q13.32	0.2835191797529326	4.3853409774167204e-7	0.000012122937798147184
ABLIM2	4p16.1	0.2834169474600116	4.42917864171644e-7	0.000012227327868935987
DOK6	18q22.2	0.2833207288313802	4.470821656186673e-7	0.000012312740629516329
SOX17	8q11.23	-0.28331720357990003	4.47235448455972e-7	0.000012312740629516329
CEMIP2	9q21.13	0.28315317570221143	4.5442365466769514e-7	0.000012493546516649407
NTN4	12q22	0.2831104579489824	4.5631380117177363e-7	0.000012528397337765272
UCA1	19p13.12	0.28307176631456965	4.5803231361777073e-7	0.00001255844729095046
SLC35D3	6q23.3	0.2830554455044911	4.587590736087163e-7	0.000012561260348810089
SNAI3	16q24.2	0.28302419297158893	4.6015382813254956e-7	0.000012582331237999402
FGFRL1	4p16.3	-0.28299308781147076	4.615460463834081e-7	0.000012603275689913282
KIFC3	16q21	0.28290267547939474	4.6561575279647435e-7	0.000012697177540689765
KIF26A	14q32.33	0.28279401478671556	4.705524467939365e-7	0.00001281438368298525
SLA	8q24.22	0.2827801211485294	4.711872757967247e-7	0.00001281438368298525
TNFAIP8L2	1q21.3	0.28258001128510424	4.804223875347867e-7	0.000013047364238502416
TCTE3	6q27	-0.28256653238238627	4.810506467065239e-7	0.000013047364238502416
S100A7A	1q21.3	0.28253461728616763	4.825413724257463e-7	0.000013070181857426841
SRRM3	7q11.23	0.28239877188548307	4.889363333806131e-7	0.000013221612634612912
RPL7L1	6p21.1	-0.2823880180423618	4.894460329334966e-7	0.000013221612634612912
KAZALD1	10q24.31	-0.28232619317854146	4.923862511026637e-7	0.000013283208181556444
POSTN	13q13.3	0.28199440480394955	5.08457000991225e-7	0.000013698389752273632
ADAMTS12	5p13.3-p13.2	0.2819423555026857	5.11023334466713e-7	0.000013749123805003477
MYADM	19q13.42	0.2819062735169481	5.128096760316003e-7	0.000013778764659727578
MICALL2	7p22.3	0.28187558309229893	5.143338072379711e-7	0.000013801290494218892
MAPK8IP1	11p11.2	-0.2818260222038442	5.168042542984368e-7	0.000013849115336559306
RFTN1	3p24.3	0.2817837191860837	5.189219235311378e-7	0.000013886731193126194
CD93	20p11.21	0.28177044765110004	5.195880043937403e-7	0.000013886731193126194
TPP1	11p15.4	0.28173560987176793	5.21340372043699e-7	0.00001391508619015841
SLCO2B1	11q13.4	0.2815827798517219	5.290950717717569e-7	0.000014103362012459083
SWT1	1q25.3	-0.2814784738814597	5.344510411014285e-7	0.000014227284658950064
SYTL5	Xp11.4	0.28142999569575583	5.369580001124081e-7	0.000014275138378153518
ARL11	13q14.2	0.28127759287493986	5.449129266150025e-7	0.000014454022651512421
PLA2G4A	1q31.1	-0.28127359456014905	5.45123139999897e-7	0.000014454022651512421
NT5E	6q14.3	0.28118608537635054	5.497435122432614e-7	0.000014557352873546889
KIAA0513	16q24.1	0.2811466855068677	5.518360188531747e-7	0.000014593560945361552
OSGEPL1	2q32.2	-0.2810867562317071	5.550334886574984e-7	0.00001465885690187947
SULF2	20q13.12	0.2810185322471815	5.58695149107355e-7	0.000014736225263152713
C1ORF162	1p13.2	0.2809897081321387	5.602491266622313e-7	0.000014757871301148435
ALPK2	18q21.31-q21.32	0.280897873350473	5.652278600969272e-7	0.000014851286516190062
CLEC12B	12p13.2	0.28089707499352395	5.652713277715074e-7	0.000014851286516190062
APLNR	11q12.1	0.2808173855450853	5.696263052010784e-7	0.000014946192167107826
CEBPB	20q13.13	0.2807885614300427	5.712094366314422e-7	0.000014968216031520538
FGD3	9q22.31	0.28076658045022634	5.724195524400717e-7	0.000014968434377311006
THBS1	15q14	0.2807613962568731	5.727053153058124e-7	0.000014968434377311006
BIN2	12q13.13	0.2807153606198985	5.752488997866297e-7	0.000015015413888723635
CSMD2	1p35.1	0.28057580213483596	5.830262484764232e-7	0.000015198708873818674
GREM1	15q13.3	0.2805438055752667	5.848235209218e-7	0.000015225838756211159
GPX3	5q33.1	0.28049741713133824	5.874386375216148e-7	0.000015274163540209945
DHX9	1q25.3	-0.2803197029831975	5.975613310709712e-7	0.00001551731843587522
STX11	6q24.2	0.2802311569607288	6.02667201621711e-7	0.000015629738959583674
TMEM273	10q11.23	0.28019441180138993	6.047983174260054e-7	0.000015664821284682573
SBNO2	19p13.3	0.2800215081815337	6.149236400128955e-7	0.000015906604441207613
LAPTM5	1p35.2	0.28000678507241095	6.157933041834908e-7	0.000015908652434778886
EPGN	4q13.3	0.27988490443091435	6.230379873829084e-7	0.00001607517884112953
CNKSR3	6q25.2	-0.2797855237001051	6.290056891673551e-7	0.000016208373232385432
PTGDS	9q34.3	0.27964845362785207	6.373266043437969e-7	0.00001640178761178889
MEX3A	1q22	-0.2796094684938376	6.39712434346032e-7	0.000016442161866173554
ITGAX	16p11.2	0.27957753386278283	6.416731638180321e-7	0.000016466890355873594
SH3PXD2B	5q35.1	0.27956716547607646	6.423110027011564e-7	0.000016466890355873594
SERPINB4	18q21.33	0.27952429317335853	6.449548671625488e-7	0.000016513634480466026
SH3BGRL3	1p36.11	0.27937369138014334	6.543251991957722e-7	0.00001671169741056383
LHFPL2	5q14.1	0.27937327664467476	6.543511830819526e-7	0.00001671169741056383
GPRC5A	12p13.1	0.2792872190350147	6.597642972346492e-7	0.00001682771713997417
EEF1A2	20q13.33	0.27927452662528934	6.605662877306631e-7	0.00001682771713997417
CAMK2A	5q32	0.27915023911687825	6.68469150747751e-7	0.00001700751157875915
ADGRE2	19p13.12	0.2791192511703779	6.704536041488488e-7	0.00001703646311047422
MRAS	3q22.3	0.27906243241122936	6.741069344091364e-7	0.000017107694899096934
IL7R	5p13.2	0.2789993926200568	6.78182600893256e-7	0.00001718945194329569
ASGR2	17p13.1	0.27891856080731353	6.834431427911003e-7	0.000017300997797070307
CASS4	20q13.31	0.278874971979585	6.862961227175803e-7	0.000017351393806144853
ZNF670	1q44	-0.2787366577009266	6.954248838053579e-7	0.00001756013273096967
CACNA1C	12p13.33	0.2787036862312024	6.976181272278549e-7	0.00001759343961210599
PGLYRP3	1q21.3	0.27866382356456176	7.00278625699525e-7	0.00001762153605229942
SERPINA3	14q32.13	0.27866076111023885	7.004834207125236e-7	0.00001762153605229942
GAS1	9q21.33	0.27846459123376166	7.137221781102044e-7	0.000017916128741964354
LOC606724	16p11.2	0.2784608874864209	7.139744224126912e-7	0.000017916128741964354
MS4A7	11q12.2	0.27840943141648566	7.174877003830218e-7	0.000017981867957918198
RPS6KA4	11q13.1	0.27833125378072254	7.228571903372894e-7	0.00001809390666111685
SUSD6	14q24.1	0.2781790458638786	7.334220365681723e-7	0.000018335550914204308
DOCK2	5q35.1	0.2781243007820713	7.37257996956979e-7	0.000018408582120048637
TNFRSF1B	1p36.22	0.277881680533151	7.544909907594738e-7	0.000018815528115284277
SCN1B	19q13.11	0.27782403230306596	7.586420808050076e-7	0.000018895633510149478
DPYSL3	5q32	0.2777638956601707	7.629956809550619e-7	0.00001898057858988952
FCER1G	1q23.3	0.2777261547325609	7.657401604038965e-7	0.000019024003272875348
INPP4B	4q31.21	0.27771392003624784	7.66631883443573e-7	0.000019024003272875348
ITGAM	16p11.2	0.27762039718816006	7.734812357731717e-7	0.000019170332352136796
THRSP	11q14.1	0.2775746840388905	7.768504436830975e-7	0.000019230153971860192
PRKCB	16p12.2-p12.1	0.27754201218466257	7.792670805366032e-7	0.00001926085355032442
SNX8	7p22.3	0.27753205853342444	7.800047524727654e-7	0.00001926085355032442
ABI3	17q21.32	0.27750219757971184	7.82221786280052e-7	0.000019291113896860576
ARHGDIB	12p12.3	0.27748975551566435	7.831473318626132e-7	0.000019291113896860576
MAL	2q11.1	0.277432107285579	7.874494089030811e-7	0.000019373373293611868
SLC9A9	3q24	0.2773651275074581	7.924763140204423e-7	0.00001947324275904933
SMCO4	11q21	0.27732552027024143	7.954633361549092e-7	0.00001952280443916774
FCGR1A	1q21.2	0.27719881858469403	8.050913231380401e-7	0.000019735033956337464
DACT1	14q23.1	0.2771720681469925	8.071383041038074e-7	0.000019761141569451487
ARHGAP30	1q23.3	0.277084144227726	8.139015646778411e-7	0.00001990251396007479
COL17A1	10q25.1	0.27684932763978015	8.322313250411867e-7	0.000020326038126764422
PRRX1	1q24.2	0.2767880231034029	8.370814853803626e-7	0.00002041971502215733
CTHRC1	8q22.3	0.2767448906147056	8.405101698394234e-7	0.00002047853168040968
FAM114A1	4p14	0.2767287159314448	8.417993928837137e-7	0.000020485142420537773
ZKSCAN3	6p22.1	-0.2766966026216013	8.443646420508693e-7	0.000020522751716514185
TAFA5	22q13.32	0.2766453541023287	8.48473957336821e-7	0.00002059775439252536
CPEB4	5q35.2	0.2766111384261986	8.512281710599962e-7	0.00002063971920793063
BCHE	3q26.1	0.27630045347535276	8.766321348122746e-7	0.000021230110364737696
TIMP4	3p25.2	0.2761640822251677	8.880108587772023e-7	0.000021479829967417305
ST18	8q11.23	0.2760627421472448	8.965581182627537e-7	0.000021660542773154763
IFITM2	11p15.5	0.2760417066283059	8.983421553161306e-7	0.000021677620954121258
PIK3R5	17p13.1	0.27592889858094466	9.07967662589918e-7	0.00002188365174805042
SPSB1	1p36.22	0.2756244827472563	9.344379892664542e-7	0.0000224946944186452
BIK	22q13.2	0.27537667830498297	9.565299951806308e-7	0.000022999003767037268
SLC8B1	12q24.13	0.2752591007997377	9.6718633373874e-7	0.000023227476093666037
ADORA3	1p13.2	0.2752369124521863	9.692100327515215e-7	0.000023248333622317484
DAPK1	9q21.33	0.2752122356918258	9.714654525001513e-7	0.000023273107620872967
EPYC	12q21.33	0.2752003268350977	9.725557023182193e-7	0.000023273107620872967
GIMAP1	7q36.1	0.2750890592577592	9.827989850065922e-7	0.000023490296405294142
CYP1B1	2p22.2	0.27507640982597764	9.839700110608762e-7	0.00002349038727473325
ABCA8	17q24.2	0.2750528742637619	9.861523825633254e-7	0.000023514593245363653
HIVEP3	1p34.2	0.2750361804855582	9.877031488096615e-7	0.0000235236992541946
CD53	1p13.3	0.27495509970151744	9.952684205539765e-7	0.000023666831713523726
SBK1	16p12.1	-0.2749465976244186	9.9606491733439e-7	0.000023666831713523726
TTC9	14q24.2	0.274930215573423	9.976013525633652e-7	0.000023675385873039772
APOB	2p24.1	0.27484956869248434	0.0000010051981928155664	0.000023827577892123997
FERMT3	11q13.1	0.2746873879567691	0.0000010206435211851447	0.000024165236310412986
LGR5	12q21.1	-0.27449785384778286	0.0000010389819358179464	0.000024570518752451433
CWC22	2q31.3	-0.27446923710047494	0.000001041778028334454	0.00002460772631482498
SASH3	Xq26.1	0.27442486040537317	0.0000010461282554701856	0.00002468151364752343
PYCARD	16p11.2	0.27433113018955085	0.000001055373835112083	0.000024862984108014365
ABCA6	17q24.2-q24.3	0.27432187752002574	0.000001056290753408809	0.000024862984108014365
EPS8L2	11p15.5	0.274275970372275	0.000001060851340409586	0.000024941160310447335
LRRC32	11q13.5	0.27424880519910544	0.0000010635589041809776	0.000024975639377645474
CPA3	3q24	0.2742144114919679	0.0000010669964333276643	0.00002502715993090821
VNN1	6q23.2	0.274081874173139	0.0000010803428349149675	0.00002531070960729188
NUDT18	8p21.3	0.2740368753748349	0.0000010849104205676386	0.000025366217138188612
RASAL3	19p13.12	0.274022774368915	0.0000010863455391137438	0.000025366217138188612
ITGB6	2q24.2	0.27402132279477565	0.000001086493375061793	0.000025366217138188612
STAB1	3p21.1	0.2739985123440229	0.0000010888190429639475	0.00002538534361585807
TRABD	22q13.33	0.27398855869278516	0.0000010898353731230496	0.00002538534361585807
GDF6	8q22.1	0.27395409297271517	0.0000010933615624719459	0.000025430790666363462
S1PR4	19p13.3	0.27394480410088556	0.00000109431377476128	0.000025430790666363462
CD1E	1q23.1	0.27390138982612994	0.0000010987747579703597	0.000025505008078608404
GXYLT1	12q12	-0.2738183097830723	0.0000011073601445353867	0.00002565399744489498
FTH1	11q12.3	0.2738042087771523	0.0000011088236864778954	0.00002565399744489498
TRIM45	1p13.1	-0.27380234246754515	0.0000011090175292948389	0.00002565399744489498
CELF2	10p14	0.27372955639286917	0.0000011166027600688723	0.000025799805449352534
TLR10	4p14	0.2735171179025521	0.0000011390266744310746	0.000026287742916198822
TCAF2	7q35	0.2734730425057629	0.000001143732750275873	0.000026366118670448964
PBX2	6p21.32	-0.2733977680182777	0.0000011518131347644205	0.000026522012971549156
RORB	9q21.13	0.273293584633974	0.0000011630869841791605	0.000026737590164079903
TH	11p15.5	0.2732867293685287	0.0000011638324960861612	0.000026737590164079903
PDZK1IP1	1p33	0.2730207734776477	0.0000011931110471909687	0.00002737897357436516
FMNL1	17q21.31	0.2729148085655128	0.000001204971853489676	0.000027619656664555503
APOC2	19q13.32	0.2728575750708953	0.0000012114249444710594	0.00002770321444028276
HCAR2	12q24.31	0.2728512236373911	0.0000012121431061964884	0.00002770321444028276
CD300C	17q25.1	0.27284140038763455	0.0000012132546316795692	0.00002770321444028276
CCDC85A	2p16.1	0.2728337277814722	0.000001214123485035001	0.00002770321444028276
RILP	17p13.3	0.272723822882388	0.0000012266347852903592	0.000027945897084760715
ZNF204P	6p22.1	-0.272715942908492	0.0000012275365477231538	0.000027945897084760715
CD4	12p13.31	0.272643778937018	0.0000012358243629512764	0.000028039689263212543
EBI3	19p13.3	0.2726383873759307	0.0000012364457132814458	0.000028039689263212543
KLC4	6p21.1	-0.2726317516084388	0.0000012372108626807125	0.000028039689263212543
CLEC12A	12p13.31	0.2726296495523134	0.000001237453338652482	0.000028039689263212543
ITGA3	17q21.33	0.27261951691212566	0.0000012386227952793018	0.000028039689263212543
XYLT1	16p12.3	0.2725320077283273	0.0000012487667674368965	0.00002823756314007589
ELP6	3p21.31	-0.27223609397173815	0.0000012836611729678294	0.000028981656853351607
SEPT8	5q31.1	0.2722286287333098	0.0000012845534366802302	0.000028981656853351607
CORIN	4p12	0.27207638270819784	0.000001302880286532256	0.000029362223702644626
CYP4F12	19p13.12	0.27200724175327	0.0000013112856223234696	0.00002951859412668884
TBC1D2B	15q24.3-q25.1	0.27199513266469116	0.0000013127630319343673	0.000029518833539306304
CSF2RB	22q12.3	0.2718364963480894	0.0000013322657335217302	0.00002992393737402324
TPCN1	12q24.13	0.2717334345842322	0.0000013450843796344654	0.000030149214946270823
VASP	19q13.32	0.27173177564235895	0.0000013452916780994384	0.000030149214946270823
GDPD5	11q13.4-q13.5	0.2716847031667138	0.0000013511865304294806	0.000030247640628357393
TINAGL1	1p35.2	0.27165567168393706	0.0000013548344375862182	0.000030295603396025155
COLEC12	18p11.32	0.2715922453170027	0.0000013628369987323524	0.000030440726525514527
FDCSP	4q13.3|4q13	0.2715481404920443	0.0000013684283862163182	0.000030506534446827013
GUSBP4	6p11.2	-0.27153498366267914	0.0000013701005894003086	0.000030506534446827013
ZC3H8	2q14.1	-0.2715331736602386	0.0000013703307895618196	0.000030506534446827013
CD96	3q13.13-q13.2	0.27139459570667984	0.0000013880657650471034	0.000030867208311130336
PLXNB2	22q13.33	0.2713435832440862	0.0000013946493954311953	0.000030979380886371755
KCNMB1	5q35.1	0.27123118993219303	0.0000014092603960378163	0.00003126942168716765
TTLL4	2q35	-0.27117063855383045	0.0000014171926007297318	0.000031410794151636405
TMC8	17q25.3	0.2708508775078177	0.0000014597946780917213	0.000032302368092094345
PCBP3	21q22.3	0.2708447061996825	0.0000014606288180773095	0.000032302368092094345
BMP1	8p21.3	0.2707165032161078	0.0000014780607646814895	0.00003265200097608669
NCKAP1L	12q13.13-q13.2	0.270678554920764	0.0000014832587115404704	0.00003273090084402628
EREG	4q13.3	0.2705351989242692	0.0000015030530877033171	0.00003313137282588089
ZNF74	22q11.21	-0.2704730534962513	0.0000015117123326780851	0.000033285788506724795
CYTH4	22q13.1	0.2704178936789754	0.0000015194381759834966	0.00003339125979191823
ANGPTL7	1p36.22	0.2704151687250043	0.0000015198208183551355	0.00003339125979191823
EGOT	3p26.1	0.27036415237641676	0.0000015270016569338566	0.00003351244094415907
SLC29A1	6p21.1	-0.2702428753113783	0.0000015442026071615546	0.00003385302556549705
MCM3	6p12.2	-0.27016531977881764	0.0000015552994514737362	0.000034027685476247255
CXCR2	2q35	0.27016356551553034	0.0000015555513360570172	0.000034027685476247255
SMARCD1	12q13.12	-0.2701389840765842	0.0000015590849505991298	0.00003406795291075732
HOXC9	12q13.13	0.2701234285266384	0.0000015613250472217737	0.0000340798986717334
EVA1C	21q22.11	0.2700827874206376	0.0000015671921602323106	0.00003417090165186918
RGS18	1q31.2	0.27003094548710793	0.000001574706883726369	0.00003429759311146448
BTK	Xq22.1	0.27000378031393824	0.0000015786583491156401	0.00003434648570373217
CSGALNACT1	8p21.3	0.2699270542523141	0.0000015898702683435895	0.000034483873641793086
MGARP	4q31.1	0.2699260174136433	0.0000015900223011024551	0.000034483873641793086
C1QA	1p36.12	0.2699253953104408	0.0000015901135274327443	0.000034483873641793086
ADRA2A	10q25.2	0.2695463270924699	0.0000016466416546243346	0.00003567132755577474
PICALM	11q14.2	0.26947312628232534	0.0000016577768244948301	0.000035873933970923075
SRSF12	6q15	-0.2693532677320043	0.0000016761651418959616	0.0000362328931048939
RBMXL1	1p22.2	-0.26934082566795686	0.0000016780851005722792	0.00003623547494529734
VAT1L	16q23.1	0.2693055731531568	0.0000016835364121285506	0.00003631422325196901
SOAT2	12q13.13	0.26926904200827906	0.0000016892033127824727	0.000036397448254547397
GAS2L1	22q12.2	0.2692568417356385	0.0000016910999425896906	0.00003639934368408291
SELP	1q24.2	0.26921373716003527	0.0000016978172150367173	0.00003650488403057044
GIMAP6	7q36.1	0.26918260408682376	0.0000017026847514779581	0.00003657047024919307
C3	19p13.3	0.26909841278677105	0.0000017159146708570324	0.00003681533342323857
NAGA	22q13.2	0.2690328845827892	0.0000017262798242764853	0.00003699827631902478
CYBB	Xp21.1-p11.4	0.26898477526847325	0.0000017339277715260232	0.00003712265574676726
HOXC10	12q13.13	0.26885888994543955	0.0000017540934051626123	0.0000375144843558954
PQLC3	2p25.1	0.2686349459010132	0.000001790522694980423	0.000038252939741487276
MELTF	3q29	0.26850057160930324	0.0000018127276367338286	0.000038686260540051226
AKIP1	11p15.4	0.26847340643613377	0.0000018172484804449295	0.000038741658547620984
TFAP4	16p13.3	-0.2683904593424857	0.00000183111939273621	0.00003899606114160447
MNDA	1q23.1	0.2683122817067224	0.0000018442853503178668	0.00003917373403131242
HSPA7	1q23.3	0.2683064754101672	0.0000018452667956291363	0.00003917373403131242
ATP10A	15q12	0.2683062680424332	0.0000018453018564812014	0.00003917373403131242
LRRC25	19p13.11	0.2682791028692635	0.0000018499003390696737	0.00003922890164804299
ARHGAP15	2q22.2-q22.3	0.26826790501162134	0.0000018517990840069983	0.00003922890164804299
GIMAP4	7q36.1	0.2680841771991906	0.000001883219921485854	0.00003985257720284207
HRH2	5q35.2	0.2680120132277171	0.000001895700169605573	0.0000400745440265884
CXCL2	4q13.3	0.26789630203207815	0.000001915876792056934	0.000040458573389449946
DNAH14	1q42.12	-0.2678500590273695	0.000001923997488302741	0.00004058747322022291
STX6	1q25.3	-0.26769349638810913	0.0000019517363216949887	0.00004112952196242058
SAMSN1	21q11.2	0.2676783585435182	0.0000019544385311947604	0.000041143384351772545
TNFRSF1A	12p13.31	0.2676265166099883	0.0000019637197954329904	0.000041295570410751236
ZEB1	10p11.22	0.2675388000584557	0.000001979519722322501	0.000041584378300355255
SESN3	11q21	-0.26743884881060986	0.000001997671542427174	0.00004192193930276004
ANKRD30BL	2q21.2	-0.2674071265241267	0.0000020034657079571788	0.000041999736846498146
GAST	17q21.2	0.2673791109941328	0.000002008596178730243	0.00004206347356602095
TIMELESS	12q13.3	-0.267155169750334	0.0000020500602282083233	0.000042887174732528594
ARID5B	10q21.2	0.26709337416556617	0.000002061645295488677	0.00004308474721880543
ZNF253	19p13.11	-0.26706247637318214	0.0000020674612678954916	0.00004316147097136595
FBP1	9q22.32	0.2669295536556116	0.000002092660980700015	0.00004364228211045368
SYDE1	19p13.12	0.26686029283241564	0.0000021059076268763292	0.00004387307555992353
JDP2	14q24.3	0.2665815905977583	0.00000216002600927187	0.00004495400562212656
SH2B3	12q24.12	0.2664015954045424	0.0000021956810792430846	0.00004564884475182549
PTPRC	1q31.3-q32.1	0.2663047546727087	0.0000022150961511253015	0.00004600496392301
TNFRSF6B	20q13.33	0.2662014855411164	0.0000022359807195304035	0.000046390837093349866
SETDB1	1q21.3	-0.266067111249407	0.0000022634376333489562	0.00004689211636140653
CD7	17q25.3	0.26606047548191536	0.0000022648018436415973	0.00004689211636140653
PRR34	22q13.31	0.26601008512252405	0.000002275186980303199	0.000047058723513465444
FAM86DP	3p12.3	-0.26598997045231454	0.0000022793451806741577	0.00004709632624339571
RCAN1	21q22.12	0.26592796749981296	0.000002292208462942312	0.00004731353365816823
ZNF300	5q33.1	-0.26587529609534627	0.0000023031902582715146	0.00004749149994642851
RMI2	16p13.13	-0.2658261499423598	0.0000023134823715892584	0.00004765489532060781
WNT10A	2q35	0.2656903240765114	0.0000023421558542313335	0.000048196203033134546
PPP4R3B	2p16.1	-0.2656281137562752	0.000002355401821574496	0.00004837052980249106
TGFB1	19q13.2	0.26562686954987064	0.0000023556674695134127	0.00004837052980249106
DAGLA	11q12.2	0.2656167085308991	0.0000023578379993164587	0.00004837052980249106
ST3GAL1	8q24.22	0.2655493140173097	0.0000023722828079679013	0.000048614408429922504
ZNF184	6p22.1	-0.2655387382628696	0.000002374557191881432	0.000048614408429922504
CD244	1q23.3	0.2654482836991671	0.0000023940953133840815	0.000048964601810827884
CDC5L	6p21.1	-0.26536351252753854	0.0000024125451602062336	0.000049258962855172934
HPR	16q22.2	0.26535967661387355	0.000002413383223612448	0.000049258962855172934
SPATA9	5q15	0.2653159513497912	0.000002422955913650066	0.00004940424292016979
TRAF3IP3	1q32.2	0.26523287085504305	0.0000024412445948715277	0.000049700732469414774
SLC4A11	20p13	0.26522747929395585	0.0000024424359956398118	0.000049700732469414774
HSPA12A	10q25.3	0.2651271133106419	0.000002464716046558324	0.00005010344488584472
SMO	7q32.1	-0.26494545917555284	0.0000025055356674762014	0.000050881841884922855
FOLR2	11q13.4	0.26491062139622074	0.000002513437531856672	0.000050990857186104356
MS4A14	11q12.2	0.26487702782329337	0.000002521079726118084	0.000051094390219664086
KCNAB1	3q25.31	0.2648453280201341	0.000002528311456144921	0.00005118940448180738
PTPN22	1p13.2	0.26473539566088994	0.0000025535443225209484	0.00005164832109621516
RCSD1	1q24.2	0.2646275644391475	0.0000025785284673062193	0.000052101290566804885
FAM83A-AS1	8q24.13	0.26453177471089667	0.0000026009183034977445	0.00005249702546290675
CAMKV	3p21.31	-0.26451086113481004	0.0000026058312653997533	0.00005249702546290675
CCL4	17q12	0.26451040166936945	0.0000026059393012394457	0.00005249702546290675
ST8SIA1	12p12.1	0.2644930102033346	0.000002610031769016788	0.00005252688935146286
FBXL22	15q22.31	0.2644326387690745	0.000002624285743787002	0.00005276098960410931
CD86	3q13.33	0.26437685684859646	0.0000026375221694914146	0.000052974185290433846
MMP11	22q11.23	0.26434616642394665	0.000002644831828814289	0.00005306803644555092
EPCAM	2p21	-0.26432314860545925	0.0000026503267652648323	0.00005312532485154856
ARHGAP31	3q13.32-q13.33	0.2642980571096309	0.0000026563291607572853	0.00005319266105496554
GLS2	12q13.3	-0.26415790391025185	0.000002690096158884286	0.00005381529343692471
PIM3	22q13.33	0.26414377551544543	0.0000026935227541421748	0.000053830333095443167
AJAP1	1p36.32	0.2640489956109944	0.000002716617964982245	0.00005423803228697191
LCP2	5q35.1	0.2639938486436768	0.0000027301426325964175	0.000054454034173441926
SLC22A18AS	11p15.4	0.2639420067101473	0.000002742915361486479	0.0000546279981122903
FXYD5	19q13.12	0.2639343341039846	0.0000027448105659298877	0.0000546279981122903
KLF9	9q21.12	0.2639254446562012	0.000002747007905075169	0.0000546279981122903
ULBP2	6q25.1	0.26386047629285714	0.0000027631181912567042	0.000054894129910208465
PKP4	2q24.1	-0.2635930068136233	0.000002830398196487025	0.000056175309373078286
CDC42EP1	22q13.1	0.2635289301837803	0.000002846746915113712	0.00005644411986863394
SIGLEC7	19q13.41	0.263458839889648	0.000002864733220663767	0.00005674483864749834
LINC01588	14q21.3	0.2634222450511665	0.0000028741671105650877	0.000056875725762165575
AK5	1p31.1	0.26339570197019074	0.0000028810282799218783	0.000056955495219477214
EIF5A2	3q26.2	0.2632220259372829	0.0000029263095235947727	0.00005779389515441099
PSIP1	9p22.3	-0.26317018400375325	0.0000029399570268135717	0.00005800650506335601
NCF2	1q25.3	0.26313472412121885	0.00000294932689134999	0.000058134381673279674
ZADH2	18q22.3	-0.26305385070491194	0.0000029708035289029287	0.00005850041195613644
SEZ6L	22q12.1	0.2629196877057276	0.0000030067613158990858	0.000059150607509744965
CD9	12p13.31	0.26283238196487174	0.0000030303833659923316	0.00005955709496151921
EPHA2	1p36.13	0.26279609261140063	0.000003040254096940844	0.000059639046246973335
DCUN1D3	16p12.3	0.26279526314046453	0.0000030404800720196093	0.000059639046246973335
SOCS3	17q25.3	0.26268307719630557	0.000003071191374503654	0.000060091977915890265
GEM	8q22.1	0.2626737456482703	0.000003073759215128779	0.000060091977915890265
S100A12	1q21.3	0.26266596495687244	0.0000030759018601313905	0.000060091977915890265
KLF17	1p34.1	0.26265732184697865	0.00000307828366919273	0.000060091977915890265
TIA1	2p13.3	-0.2626565341263381	0.0000030785008313680926	0.000060091977915890265
SFTPD	10q22.3	0.26262625843715676	0.0000030868584528632592	0.00006013942732342245
DRP2	Xq22.1	0.26262607829948315	0.000003086908244725237	0.00006013942732342245
ZNF763	19p13.2	-0.26258709316142625	0.0000030977021835334656	0.00006029135052573597
EHBP1L1	11q13.1	0.2625588639235676	0.0000031055405799225553	0.00006038551127627191
CST7	20p11.21	0.26230483844927116	0.0000031769325006343156	0.00006169574521662558
SELE	1q24.2	0.26228734135571913	0.000003181907159300468	0.00006169574521662558
PMS1	2q32.2	-0.2622865900886685	0.0000031821209209867007	0.00006169574521662558
CMTR1	6p21.2	-0.2622380660388843	0.000003195956775671385	0.00006190436006774458
UBASH3A	21q22.3	0.26220737825743184	0.0000032047365217591544	0.0000620147331734644
C1QL2	2q14.2	0.2621794764603736	0.000003212739175763048	0.00006210987119330581
IRX5	16q12.2	0.26212063935631696	0.000003229677098408211	0.00006237740077299928
PECAM1	17q23.3	0.2619801005776392	0.000003270480740334765	0.00006310491361384194
GLRX	5q15	0.2619550090818106	0.000003277817303943783	0.00006318589390983585
IPO9	1q32.1	-0.2619348944116011	0.0000032837100209238926	0.00006320068560165179
HEPH	Xq12	0.26193095442465286	0.0000032848654479169083	0.00006320068560165179
PLEKHF2	8q22.1	0.2618426157699179	0.000003310873437778112	0.00006364023680542933
KRT16	17q21.2	0.2616987601493472	0.0000033536473427798132	0.0000644009091349654
SKAP2	7p15.2	0.26168377208558213	0.00000335813409020189	0.00006440472787850396
PLCD3	17q21.31	0.2616767215826221	0.0000033602466719219454	0.00006440472787850396
HLA-F-AS1	6p22.1	0.2616568142801462	0.0000033662184563902345	0.0000644577987010975
NFYA	6p21.1	-0.2616232207072193	0.00000337631881378777	0.00006457496512115079
PLPP1	5q11.2	0.2616151333655883	0.000003378754696773753	0.00006457496512115079
MARCKSL1	1p35.1	-0.26153778520076154	0.0000034021366033939727	0.00006496015098985171
MYL6B	12q13.2	-0.2614562896812525	0.0000034269392367818925	0.00006532066637633656
FCGR1CP	1q21.1	0.26145442337164543	0.0000034275092518465302	0.00006532066637633656
PIK3CD	1p36.22	0.261401751967179	0.000003443633699812195	0.00006556587342357656
ST3GAL4	11q24.2	0.2613868214903221	0.0000034482175597109056	0.00006557600318643253
ITIH3	3p21.1	0.2613788002202124	0.0000034506826024562514	0.00006557600318643253
FIBIN	11p14.2	0.26136380367183515	0.000003455295751868709	0.00006560172359090356
DAPK2	15q22.31	0.2612893586552861	0.0000034782833318073986	0.00006594725755106477
SLC6A3	5p15.33	0.2612836597647533	0.0000034800490692785478	0.00006594725755106477
METTL21A	2q33.3	-0.261206204193904	0.000003504132778472707	0.00006634117795556277
PMEPA1	20q13.31	0.2611247086743947	0.0000035296442973437168	0.00006676136417673149
ZNF365	10q21.2	0.2610094122142242	0.0000035660397990813553	0.00006738643282301622
DUSP1	5q35.1	0.2609762333767653	0.000003576579489509568	0.00006752219721048786
GRAP2	22q13.1	0.26091507358506544	0.000003596085625604948	0.00006782682588125547
CD3E	11q23.3	0.26086695058088355	0.000003611505148899546	0.0000680538774546848
MUC16	19p13.2	0.26084227382052383	0.0000036194364959371885	0.00006813953178740498
IGFL3	19q13.32	0.26081975801092755	0.000003626687788505948	0.00006821223527446934
SPP1	4q22.1	0.260808058144394	0.0000036304612398724917	0.00006821945140283278
CARD9	9q34.3	0.2607525106274523	0.0000036484276369212648	0.00006849310279201535
BCL9	1q21.2	-0.26073485733424956	0.0000036541551919350726	0.00006853669453652686
PRKRA	2q31.2	-0.2606326250413288	0.0000036874931778691926	0.00006909757933390829
CAPN1	11q13.1	0.26060919248737324	0.0000036951753118728887	0.00006917711921064361
DENND6B	22q13.33	0.26051255912327365	0.000003727017216185366	0.00006970650779102494
TLR8	Xp22.2	0.26050239810430137	0.000003730380566009136	0.00006970650779102494
RECK	9p13.3	0.2604860160533059	0.0000037358092071790724	0.00006974319136779112
MARCH3	5q23.2	0.260448689861164	0.0000037482064231520586	0.00006990978152542648
E2F3	6p22.3	-0.26036411082117467	0.0000037764431826175896	0.00007037122134275833
QPRT	16p11.2	-0.2602035811994344	0.000003830595051049087	0.00007131426956740322
CDC42BPG	11q13.1	0.26016835565986873	0.0000038425764675865175	0.00007147121202419469
RPS6KA1	1p36.11	0.26015464241418207	0.000003847250473026534	0.00007149207365619483
SSX2IP	1p22.3	-0.2601069478353349	0.000003863548897073738	0.00007172870992030348
MPP1	Xq28	0.26002545231582536	0.0000038915504525768815	0.00007218198420102281
CARD11	7p22.2	0.2598885896113064	0.0000039390119539150035	0.00007299504196366432
FGF1	5q31.3	0.25983674767777637	0.000003957133547836858	0.00007320949794575318
VGLL1	Xq26.3	0.25983467400043536	0.000003957860062856122	0.00007320949794575318
GALNT15	3p25.1	0.2598141445947576	0.000003965059428544609	0.00007327531772218574
IGF1R	15q26.3	-0.2597712194737949	0.000003980153026762046	0.0000734867703335653
CHST11	12q23.3	0.2597032028570035	0.000004004181710354066	0.0000738626552895285
ASPG	14q32.33	0.25967811657061324	0.0000040130789821898725	0.00007395898765253772
DDIT4	10q22.1	0.25966401035525455	0.000004018090266012303	0.00007398359250091271
ACAP1	17p13.1	0.2595640591074091	0.00000405376964108213	0.00007451763068731428
MARCH2	19p13.2	0.25955659386898056	0.000004056446581416689	0.00007451763068731428
UGT2B10	4q13.2	-0.25955169994179267	0.000004058202396685538	0.00007451763068731428
NCF1	7q11.23	0.2594103996164263	0.00000410921100305012	0.0000753854798873142
SOX3	Xq27.1	-0.2593273887910021	0.000004139461915739935	0.0000757709443609627
ANO4	12q23.1	0.25932711657355584	0.000004139561466019979	0.0000757709443609627
TESPA1	12q13.2	0.2593217692404318	0.000004141517455754482	0.0000757709443609627
C1QC	1p36.12	0.25920987501753234	0.000004182649745538012	0.0000764539746856971
PSTPIP1	15q24.3	0.2590740491516838	0.000004233102798431391	0.00007730598350129922
KLK10	19q13.41	0.2590367229595421	0.000004247069081018477	0.0000774907209931975
KRT80	12q13.13	0.2589944199417816	0.000004262950646212419	0.00007771003782158057
NKAPL	6p22.1	0.25898062753314316	0.0000042681408754749085	0.00007773423992663578
GPR153	1p36.31	0.25891831598335985	0.000004291664561713564	0.00007803572433030562
KLF15	3q21.3	-0.25891624230601884	0.000004292449532106749	0.00007803572433030562
NR1D1	17q21.1	0.25889509079713846	0.000004300464053209893	0.00007811086558740893
FZD5	2q33.3	-0.25881566895497077	0.000004330685345555839	0.000078533847406322
REEP6	19p13.3	0.2588133879098956	0.000004331556304149933	0.000078533847406322
ZFP69B	1p34.2	-0.25877792802736066	0.000004345117246915602	0.00007870880701546039
NIPAL2	8q22.2	0.25861970644622734	0.000004406120795716746	0.00007974206925701394
ZBTB9	6p21.32	-0.2585886012861092	0.000004418209281516307	0.00007988900430414705
SELENOO	22q13.33	0.25856081400973724	0.000004429035062153786	0.0000800128641165574
FAM241A	4q25	0.2585187183597109	0.000004445483497680215	0.00008019244071632501
PPP3CC	8p21.3	0.25851498574049697	0.000004446944787051862	0.00008019244071632501
CDH13	16q23.3	0.2582723654915763	0.000004542917073051335	0.00008184978164293475
MIRLET7BHG	22q13.31	0.25809195556289205	0.000004615557601762667	0.00008308416523745408
ADAP2	17q11.2	0.2579283424206715	0.000004682391230378895	0.00008421190662321293
DTX4	11q12.1	0.2578835509901019	0.000004700848102738812	0.00008446836434608803
RGS1	1q31.2	0.25781055754769217	0.0000047310746303598755	0.00008493566185191123
SIRPB1	20p13	0.2577665955880583	0.000004749368528594989	0.00008518809415149212
SLC1A7	1p32.3	0.2577301333848055	0.000004764592681185968	0.00008538506474520713
TIGD1	2q37.1	-0.2577050073710247	0.000004775110663503684	0.00008549742179983243
MYLK	3q21.1	0.25766560750154216	0.000004791648383671044	0.00008571726553011534
AKAP7	6q23.2	-0.25761729081949186	0.000004812003372564544	0.00008600494482492134
GZMM	19p13.3	0.2575648956885707	0.000004834169670048522	0.0000862112469588365
EMP3	19q13.33	0.2575613015312796	0.000004835693776433201	0.0000862112469588365
MSI1	12q24.31	-0.2575596425894067	0.000004836397407032368	0.0000862112469588365
MSX2	5q35.2	0.2574958168530236	0.000004863542938978347	0.00008661840853711437
LBR	1q42.12	-0.2574049462597531	0.000004902441478614946	0.00008723398298596443
NETO1	18q22.3	0.2572785366532551	0.000004957046399499263	0.00008812770211123911
CXCL6	4q13.3	0.2571968676625453	0.000004992632463430726	0.000088682019705687
ZCCHC3	20p13	-0.25718223331330853	0.00000499903483192852	0.00008869246913507017
PDGFD	11q22.3	0.25716460705590855	0.000005006756514256894	0.00008869246913507017
LOC401463	8q12.3	0.2571639006942243	0.000005007066192778779	0.00008869246913507017
PCDHGA11	5q31.3	0.25715527550787287	0.000005010849063680734	0.00008869246913507017
AKAP2	9q31.3	0.25711193565144225	0.000005029898501904598	0.00008895141243482429
PLA2G2A	1p36.13	0.25707510891026947	0.0000050461394023726685	0.00008916027697344157
MFAP5	12p13.31	0.25705926424697534	0.000005053142395026022	0.00008920569359640237
ZKSCAN4	6p22.1	-0.2570254899556846	0.000005068100810506735	0.00008939134865157584
NOP58	2q33.1	-0.2569690592826334	0.0000050931877772098565	0.00008975516989172361
ICAM5	19p13.2	0.2568757438022793	0.000005134932155110588	0.0000904116444633426
ZNF625	19p13.2	-0.2568570807062087	0.000005143320059090184	0.00009041754470257113
PPP1R13L	19q13.32	0.25685500702886765	0.000005144252853885414	0.00009041754470257113
SMAP2	1p34.2	0.2567815988509891	0.000005177377835865568	0.00009092035684711566
TJAP1	6p21.1	-0.25675070105860504	0.000005191380958085439	0.0000910867844650998
ALDH1A2	15q21.3	0.25673597794948255	0.000005198066274282528	0.00009112463743025774
PDZD4	Xq28	0.25669761491867055	0.000005215524313741888	0.00009135111123938686
UBE2E3	2q31.3	-0.2566316719792201	0.000005245663887236574	0.00009179911802664005
GIMAP7	7q36.1	0.25651844919639094	0.00000529780040311982	0.00009263095839512282
GRHL3	1p36.11	0.2564983345261812	0.000005307114244303551	0.0000927132588251814
ZNF682	19p12	-0.25637186678996843	0.000005366031864885852	0.00009366122400765635
IBSP	4q22.1	0.2562375721873803	0.000005429277743435771	0.00009468302823799384
LOXL4	10q24.2	0.25619931025358056	0.000005447426738220982	0.00009491728407506257
QRICH1	3p21.31	-0.25614726095231627	0.000005472208375014476	0.00009519286978245368
IL10RA	11q23.3	0.2561462241136458	0.0000054727031223999455	0.00009519286978245368
CD300LF	17q25.1	0.25611055686337725	0.0000054897484006831875	0.000095406896859887
DSE	6q22.1	0.2560609959749225	0.000005513517386771247	0.00009573730578841359
PPIL1	6p21.2	-0.2560157898088846	0.000005535283347693652	0.00009603239428649548
SV2B	15q26.1	0.2559768790560932	0.00000555408370317998	0.00009627556806761162
S1PR1	1p21.2	0.2559477997297247	0.000005568173544326258	0.00009643674060203609
TSN	2q14.3	-0.25591915644478447	0.000005582085390975365	0.00009659455588424696
OSMR	5p13.1	0.25583931986714864	0.000005621036430664797	0.00009718501560749916
PROCR	20q11.22	0.2558293662159109	0.000005625910775565053	0.00009718579773240059
SNX20	16q12.1	0.25571386238800603	0.00000568276872000798	0.00009808380831060086
OARD1	6p21.1	-0.25559898066330344	0.000005739863066704321	0.0000989843566558907
NOVA2	19q13.32	0.2555100199053665	0.000005784450021401867	0.00009966785674718544
GLT8D2	12q23.3	0.25548824629328365	0.00000579541305439275	0.00009972201522034668
EFNA5	5q21.3	0.25548409893860125	0.000005797503493555558	0.00009972201522034668
POLR2D	2q14.3	-0.2554422106563089	0.000005818657223730552	0.00010000040702611217
PI3	20q13.12	0.25541732652821453	0.000005831258580504864	0.00010013146666609248
PARVB	22q13.31	0.2553538720015743	0.000005863509788760566	0.00010059943265030384
LRRC14B	5p15.33	-0.25528342412076704	0.0000058995143935351995	0.00010113094307486873
EXOSC7	3p21.31	-0.2552531177483962	0.000005915068102732681	0.00010131127282340018
MYO1E	15q22.2	0.2552414786896809	0.000005921051823982308	0.00010132752377350676
UGT8	4q26	-0.2551539695058822	0.000005966225867603713	0.00010201384501743817
SLC2A3	12p13.31	0.2551278411713835	0.00000597977735551942	0.00010212726071719197
CAPZB	1p36.13	0.2551216201393595	0.000005983008217916489	0.00010212726071719197
PPFIBP1	12p11.23-p11.22	0.25506915610262765	0.000006010321359229881	0.00010250654013093336
ITGAL	16p11.2	0.25490346928306584	0.000006097360815795474	0.00010390295208965615
MEGF10	5q23.2	0.2547504858944186	0.0000061787914988070686	0.00010520150500295453
NRP1	10p11.22	0.25465359116345127	0.000006230901562816303	0.00010599906504791048
CSF3R	1p34.3	0.25462870703535684	0.000006244351644941357	0.00010613815612706488
NKX2-3	10q24.2	0.2545714180631215	0.000006275421979198821	0.00010657625935137237
UCK2	1q24.1	-0.2545142400461226	0.000006306578871375244	0.00010701509256865666
ANTXRL	10q11.22	0.2544431237509625	0.000006345536413758352	0.00010749498329711108
SMIM5	17q25.1	0.2544431129133196	0.000006345542368048097	0.00010749498329711108
PODXL2	3q21.3	-0.2544070309275828	0.000006365395624231822	0.00010774061138575728
PGAM1	10q24.1	0.25423284203092217	0.0000064620736653035995	0.00010928506933969323
IL32	16p13.3	0.2541733274912296	0.0000064954245423812495	0.00010968838436157063
TLR6	4p14	0.2541708390784205	0.000006496822566906444	0.00010968838436157063
INMT	7p14.3	0.2541461623180602	0.000006510701824334123	0.00010983057352449642
CCR4	3p22.3	0.254094655266374	0.000006539762577275818	0.00011022841027443537
PFKM	12q13.11	-0.2540395753027223	0.000006570975813477448	0.00011055329327082831
ANO9	11p15.5	0.25403501321257194	0.000006573567451845539	0.00011055329327082831
FADS6	17q25.1	0.2540315814434735	0.000006575517617151875	0.00011055329327082831
PLAAT5	11q12.3	0.2539977133558694	0.000006594793336430343	0.00011078482128185364
CLEC1B	12p13.31-p13.2	0.2539281292137434	0.000006634565449692994	0.00011135999138871685
SPR	2p13.2	0.25390250523046937	0.000006649268753904506	0.00011151377806027348
NR3C1	5q31.3	0.25367730387121495	0.000006779832631651707	0.00011360876911905962
TSPAN9	12p13.33-p13.32	0.25364184398868045	0.000006800612102651186	0.00011378698805864982
DSG3	18q12.1	0.25363374146226664	0.000006805368679467056	0.00011378698805864982
CD84	1q23.3	0.25363023139556984	0.000006807430242117485	0.00011378698805864982
MS4A4A	11q12.2	0.2535578600563621	0.00000685006871337352	0.00011437730960208295
RAB20	13q34	0.25355101692113574	0.000006854113559260226	0.00011437730960208295
TPM1	15q22.2	0.2535356717088113	0.000006863192085784977	0.00011443391940880088
TEF	22q13.2	0.25348673292355905	0.000006892221741035425	0.00011482281667080956
LGI1	10q23.33	-0.25346173421177814	0.0000069070956111477045	0.00011497543356025439
CCRL2	3p21.31	0.2534311583708149	0.000006925329328644067	0.00011518367994955524
PHETA2	22q13.2	0.25338864798531996	0.000006950756278732861	0.00011551112312923107
SNX18	5q11.2	0.25336563016683294	0.000006964561097193017	0.00011564504297112992
A2M	12p13.31	0.25329823565324366	0.000007005130821768295	0.00011622280114434208
MTTP	4q23	-0.2532402999010591	0.00000704018630820612	0.00011670819559526208
CERCAM	9q34.11	0.2532260716817702	0.00000704882095141146	0.00011675516184951082
TNFAIP3	6q23.3	0.2531082868087902	0.000007120688835161815	0.00011784857138785486
SIRPG	20p13	0.2530877197846375	0.000007133309355470851	0.00011786871137422831
LIPK	10q23.31	0.253087214954339	0.000007133619401431557	0.00011786871137422831
SCO2	22q13.33	0.2530624585395495	0.000007148839515706578	0.00011802329389138218
TUBGCP6	22q13.33	0.2530452470176173	0.000007159439274984532	0.00011810140607300304
IL36RN	2q14.1	0.25297364770272984	0.000007203694631604535	0.00011873411503770783
INPP5D	2q37.1	0.25285695711503686	0.000007276379144688602	0.00011983398550479388
PTPRH	19q13.42	0.25273590903680476	0.00000735251503661697	0.00012098885127711899
BMPER	7p14.3	0.2526042892526142	0.0000074361602799199494	0.0001221494588440981
DOCK8	9p24.3	0.25259961375699436	0.000007439148177823212	0.0001221494588440981
THPO	3q27.1	0.2525963196326233	0.000007441253989707541	0.0001221494588440981
GSDMC	8q24.21	0.25255287457436865	0.000007469079931651204	0.00012250630287243724
LGALS14	19q13.2	0.25252232234490846	0.000007488707463114062	0.0001227282065921584
NACC2	9q34.3	0.25243911113078543	0.000007542413623256995	0.00012342734515341115
COL6A5	3q22.1	0.2524372268403113	0.0000075436340143451295	0.00012342734515341115
CFH	1q31.3	0.2523713018817283	0.0000075864498442221936	0.00012402705370834417
CD163	12p13.31	0.25220893294591223	0.000007692890656885941	0.00012566511726447207
RIMBP3	22q11.21	0.25219628351413104	0.000007701242366360037	0.00012569951550932338
MMP14	14q11.2	0.2521114701108761	0.000007757463111862517	0.00012651454224168
MFSD1	3q25.32	0.2520708260349889	0.000007784543267838464	0.000126853387259311
ZBTB39	12q13.3	-0.2520347440492518	0.000007808659150403707	0.00012704740964198448
SOX12	20p13	-0.25203412194604924	0.000007809075564081233	0.00012704740964198448
TRPM2	21q22.3	0.25200716414061386	0.000007827140462506538	0.00012723845057184497
INSYN2B	5q35.1	0.25194830599346557	0.000007866720594435378	0.00012777865372317352
ITK	5q33.3	0.2517706649116378	0.000007987336029951841	0.00012963317548611355
ZBTB12	6p21.33	-0.25169631990716795	0.000008038335491962775	0.00013035576291357844
SERPINA9	14q32.13	0.2516360916482324	0.000008079878053303204	0.00013085895593737047
FRMD7	Xq26.2	0.25163248921085485	0.000008082369303361566	0.00013085895593737047
KCNK6	19q13.2	0.2515532361706257	0.000008137361606697018	0.0001316434102369594
ZNF821	16q22.2	-0.25136432416484206	0.000008269883165299393	0.00013367983831457853
ILK	11p15.4	0.2512002962871533	0.000008386611063243666	0.00013530978556643302
PARP1	1q42.12	-0.25119013526818185	0.000008393893297512998	0.00013530978556643302
PCED1B	12q13.11	0.25118702475216986	0.00000839612375489559	0.00013530978556643302
UPP1	7p12.3	0.25118495107482836	0.000008397611039626079	0.00013530978556643302
SFTA1P	10p14	0.2511231888793164	0.000008442023217509556	0.00013591657380190386
ANXA11	10q22.3	0.2510922576976772	0.000008464349182037411	0.0001361670881602741
FLRT1	11q13.1	-0.2510756171060453	0.000008476383492900204	0.00013625177140145096
ELFN2	22q13.1	0.2510264205705595	0.000008512057177142297	0.00013671600214683858
FIBCD1	9q34.12	0.25099855350632977	0.00000853232760547264	0.00013693229111653662
CNOT10	3p22.3	-0.25098276753406196	0.000008543830638794586	0.0001370076427137379
OXT	20p13	0.2508638906296518	0.000008630929620274794	0.00013829415494269923
RGS16	1q25.3	0.2508203985982459	0.000008663005912154853	0.00013869768813215308
WDCP	2p23.3	-0.2507347557240546	0.000008726501035122744	0.00013947314077083922
HGF	7q21.11	0.25073270804362463	0.00000872802457679998	0.00013947314077083922
ARHGAP20	11q22.3-q23.1	0.25072003261493203	0.000008737461143477885	0.00013947314077083922
IRX1	5p15.33	0.25071774968327326	0.000008739161764572832	0.00013947314077083922
KLK11	19q13.41	0.2507005400479249	0.00000875199184759095	0.00013956722340155932
EHD1	11q13.1	0.2505338163896923	0.000008877217995649537	0.00014145210780874658
SLC28A1	15q25.3	0.25040741197738164	0.00000897329389549995	0.00014286988896118394
ADARB2	10p15.3	-0.2503966517244236	0.000008981517918483871	0.00014288778506678886
CPSF6	12q15	-0.250325411816902	0.000009036147384946566	0.00014364333816907555
SSB	2q31.1	-0.2502947213922521	0.000009059779205846972	0.00014390533268955825
LIN9	1q42.12	-0.250280620386332	0.000009070656759990816	0.00014396448524827695
PRRX2	9q34.11	0.25017050811951447	0.000009156025744279865	0.00014520490000286232
CD40LG	Xq26.3	0.25015109057279067	0.000009171158991001072	0.0001453303737747217
NMNAT2	1q25.3	0.2501396103271307	0.000009180117410616265	0.00014535787796117415
IL12RB1	19p13.11	0.25005388969560105	0.000009247271545819662	0.00014630608479529927
PIK3R6	17p13.1	0.25002866858937633	0.00000926711868511828	0.0001465049202969406
NCAM2	21q21.1	0.2500071547733778	0.00000928408046076834	0.00014663133375216332
XPO1	2p15	-0.25000005184206797	0.00000928968698305631	0.00014663133375216332
PRR5	22q13.31	0.24995795619204192	0.000009322980258960078	0.0001469574444841517
NEMP1	12q13.3	-0.24995546777923155	0.000009324951881056484	0.0001469574444841517
APCDD1L	20q13.32	0.2498972233562297	0.000009371213548078598	0.00014757094886939107
SCIMP	17p13.2	0.24982627768087526	0.000009427858166642843	0.00014834686911938016
CLTB	5q35.2	0.2496879634022177	0.000009539228549324165	0.00014998201137121002
NEBL	10p12.31	0.24965893191944083	0.000009562762901857257	0.00015017296681386382
EDIL3	5q14.3	0.24965457719702427	0.000009566297811447125	0.00015017296681386382
TRAM1	8q13.3	0.24964275723617924	0.000009575898828280838	0.00015020651903285414
CXCR3	Xq13.1	0.24962533834651315	0.000009590064391807465	0.00015031156221582961
CCL14	17q12	0.24958617172279865	0.000009621988646782857	0.00015069456927354474
GBP2	1p22.2	0.2495195808021121	0.000009676498122851391	0.0001514304235788369
SUSD3	9q22.31	0.24948412091957742	0.000009705644234556641	0.0001517685238698154
JARID2	6p22.3	-0.2493010152103499	0.000009857479982036957	0.00015402312471932746
HP	16q22.2	0.24919621665835434	0.00000994539454066514	0.0001552762336158929
CDH4	20q13.33	0.2491146620404345	0.000010014325041431793	0.00015623123368900375
SLC16A7	12q14.1	0.24907197562359157	0.000010050584662943925	0.00015667545804937762
SYPL2	1p13.3	0.24903226662693087	0.000010084427132561903	0.00015708134368638414
PLAG1	8q12.1	-0.24901692141460574	0.000010097534263356207	0.00015716386469454265
CCR5	3p21.31	0.24899784358306656	0.000010113852192096105	0.00015729619425497226
CDK4	12q14.1	-0.2489702636744288	0.000010137486549500645	0.00015754202070169922
HOXA11-AS	7p15.2	0.24895734467215133	0.00001014857541601756	0.00015759265451184676
SLURP1	8q24.3	0.2488793075761059	0.000010215803099951283	0.00015827926700075714
TEDC2	16p13.3	-0.2488773629295434	0.000010217483773539085	0.00015827926700075714
AKNA	9q32	0.248873630310329	0.000010220710450492223	0.00015827926700075714
FAM20C	7p22.3	0.24886637243963503	0.000010226987316814397	0.00015827926700075714
CST2	20p11.21	0.24885700159644042	0.000010235096975718476	0.00015827926700075714
FCER1A	1q23.2	0.24885136211824813	0.000010239980404222897	0.00015827926700075714
FAM120A	9q22.31	0.24880851684181512	0.000010277154061267836	0.0001587319458810554
SLC2A6	9q34.2	0.2487759601075586	0.00001030548682431883	0.00015895069272967545
RASSF2	20p13	0.2487740937979515	0.00001030711324284355	0.00015895069272967545
GNAQ	9q21.2	0.24869176880750565	0.000010379099550481225	0.00015993826834106788
RBBP5	1q32.1	-0.24866128575059	0.000010405875429950927	0.00016022818900364376
CLDN1	3q28	0.24862872901633357	0.000010434545280738599	0.00016054680716732743
PLEK	2p14	0.24852380094286866	0.000010527457846606959	0.00016185262732082892
AKR1B10	7q33	0.24849283040034592	0.000010555031805992271	0.00016215268327907973
MSR1	8p22	0.24841016342457123	0.000010628969025941143	0.00016316399820523683
CCBE1	18q21.32	0.24825870319870394	0.000010765713385693862	0.00016509979355479944
THUMPD1	16p12.3	-0.24825235657890582	0.000010771479698755364	0.00016509979355479944
SERPINB10	18q22.1	0.24820014892989803	0.000010819025191000338	0.00016559439913261463
LMOD1	1q32.1	0.248198855703503	0.000010820205458851589	0.00016559439913261463
TBX18	6q14.3	0.2481677345925419	0.000010848645176785652	0.0001659034834215891
SAMD3	6q23.1	0.24810766378024335	0.000010903741252952315	0.0001666194325859266
MARC1	1q41	-0.2480118100073267	0.000010992207828540628	0.00016784384108450693
FREM2	13q13.3	-0.24792128438190364	0.00001107638263742267	0.00016894992367998322
KCNJ15	21q22.13-q22.2	0.24791375077371935	0.000011083415258471527	0.00016894992367998322
LGALS3	14q22.3	0.24790688193386237	0.00001108983101521778	0.00016894992367998322
ADGRA3	4p15.2	-0.24789547670848572	0.000011100491721235626	0.00016898441444014142
CLASP2	3p22.3	-0.24788096096709736	0.000011114073973402725	0.000169047118453739
MMP19	12q13.2	0.24786976310945463	0.000011124562496343034	0.000169047118453739
LRP4	11p11.2	-0.24786416418063364	0.00001112981028328965	0.000169047118453739
TBX5	12q24.21	0.2478474716325619	0.000011145469904060539	0.0001691573015227891
CHRNB4	15q25.1	0.24773499976837438	0.000011251528965571014	0.0001706382972359583
SLC37A2	11q24.2	0.24771589625073787	0.000011269638238928655	0.00017078423912533073
UBE2QL1	5p15.31	0.24766861640735838	0.00001131457653143477	0.00017133623227624136
TPSAB1	16p13.3	0.2476045099886469	0.000011375779985057411	0.00017213351293178978
SMCHD1	18p11.32	-0.24752739898042309	0.000011449815794816003	0.00017312362349411876
REG4	1p12	-0.24748870483791255	0.000011487139040713119	0.00017353106925264985
CAPN7	3p25.1	-0.24748159637100642	0.00001149400821434943	0.00017353106925264985
MS4A2	11q12.1	0.24743547757332124	0.000011538669371102599	0.00017407475344335816
A4GALT	22q13.2	0.24727835033174492	0.000011692071066288082	0.00017614666465261833
CTSE	1q32.1	0.24727688294906042	0.000011693512744144004	0.00017614666465261833
ALG10B	12q12	-0.24725056305537293	0.000011719400271172416	0.00017640458523361622
DIO2	14q31.1	0.24716440058573752	0.000011804528614669401	0.00017755316769074866
NET1	10p15.1	0.2471294602986469	0.000011839216635068894	0.00017776937604133822
MAN1A1	6q22.31	0.24712365400209158	0.000011844990382622721	0.00017776937604133822
GCFC2	2p12	-0.24712323926662322	0.000011845402895475008	0.00017776937604133822
ZNF322	6p22.2	-0.2470937930483786	0.000011874726207169329	0.00017807665046146255
CLEC7A	12p13.2	0.2470772036296489	0.000011891276729597537	0.00017819206566131824
MIR31HG	9p21.3	0.2470267510295098	0.000011941745767607782	0.00017881520355141861
PRR3	6p21.33	-0.2469861691943701	0.00001198248837704043	0.00017929187999103245
BTBD3	20p12.2	-0.2469641882145531	0.000012004611520501999	0.00017948945531211198
PLN	6q22.31	0.24692810508411175	0.000012041012145833642	0.00017990005154781147
GPR156	3q13.33	-0.24686631064404918	0.000012103593897037666	0.00018070091036934943
TPGS2	18q12.2	-0.2468507580639897	0.000012119393213521257	0.00018080266006087123
GCOM1	15q21.3	0.24673712054569252	0.000012235429316553447	0.00018239852962639863
CHST10	2q11.2	-0.24671576166907766	0.000012257356473812091	0.0001824946368088938
MME	3q25.2	0.2467068448565106	0.00001226652156608993	0.0001824946368088938
SLAMF6	1q23.2-q23.3	0.24670435644370117	0.000012269080427450103	0.0001824946368088938
PLEKHM1	17q21.31	0.24668652281856707	0.000012287433772756737	0.00018257717747044685
ISOC2	19q13.42	0.24668133862521405	0.000012292773936519527	0.00018257717747044685
COL5A3	19p13.2	0.24665521029071485	0.00001231972192289525	0.00018284248060344168
FUT2	19q13.33	0.24659652522195902	0.000012380452588350676	0.00018360840703062444
CD68	17p13.1	0.24653887699187338	0.000012440386980372791	0.00018436140499263802
DDX20	1p13.2	-0.246472104581487	0.000012510151746017599	0.00018523519410958497
SOD2	6q25.3	0.24646484671079313	0.000012517757216846487	0.00018523519410958497
SH3TC1	4p16.1	0.24642378789943686	0.000012560865188192757	0.00018573652601938225
HMGA1	6p21.31	-0.24635369760530487	0.000012634779411114194	0.00018669231692266752
IL17RB	3p21.1	-0.24627738627914847	0.000012715723578595445	0.0001877505040493275
SORBS1	10q24.1	0.2462182864749247	0.000012778749364792399	0.00018854276463815765
KCTD11	17p13.1	0.24620542967540884	0.00001279249946115525	0.00018859355370664962
FBXO32	8q24.13	0.24619754970151256	0.000012800933881405387	0.00018859355370664962
CHI3L2	1p13.2	0.2461614058302906	0.000012839688581178508	0.00018896889380171344
STAT3	17q21.2	0.24615628352242283	0.000012845189899167404	0.00018896889380171344
MT2A	16q13	0.2461073447371701	0.00001289786271229163	0.00018960517683335942
KCTD6	3p14.3	-0.24609365846671816	0.000012912629897027678	0.00018968370560414746
CACNG4	17q24.2	0.24608163113813916	0.000012925620369722951	0.00018973603934403674
IGSF6	16p12.2	0.24604969650708508	0.000012960172548037263	0.0001901045718143221
ISLR	15q24.1	0.24602128712751056	0.0000129909842098453	0.00019041774014795095
SIGLEC10	19q13.41	0.24594373159494995	0.000013075452244191617	0.000191516358380172
SCGB1B2P	19q13.11	-0.24591552958310944	0.000013106296961219713	0.00019182852825057944
RNPEPL1	2q37.3	0.245876337081361	0.000013149276761631335	0.00019231772879929553
THEMIS	6q22.33	0.24583505109112133	0.000013194697046098358	0.00019282180010859903
LOXL1	15q24.1	0.24582760566384265	0.000013202903878243453	0.00019282180010859903
GPR87	3q25.1	0.24579596149776875	0.000013237838221032209	0.00019319180144907413
IGIP	5q31.3	0.24576000378251964	0.00001327764111158996	0.00019363226621068694
IL2RG	Xq13.1	0.2456845219273	0.000013361564551208446	0.00019471505184146995
CRELD2	22q13.33	0.24567228723098683	0.000013375214858861857	0.00019477293707278936
JAM3	11q25	0.24555450235800677	0.000013507306887396427	0.00019646906713246902
CEACAM4	19q13.2	0.2455510347907725	0.00001351121435584284	0.00019646906713246902
COX7A1	19q13.12	0.24552095969815688	0.000013545149862171709	0.0001968203183943723
ATIC	2q35	-0.24544252378158196	0.000013634034794453553	0.00019796893956592913
MSN	Xq12	0.24536144299754137	0.000013726498718756525	0.0001991678346899604
ZDHHC24	11q13.2	0.2453284715278161	0.00001376426910135246	0.00019957198534922065
GPNMB	7p15.3	0.24526792014945312	0.000013833890639391842	0.00020043704040155567
PDE1A	2q32.1	0.24522893501543863	0.000013878892193566885	0.00020094439237088746
SLC6A17	1p13.3	0.2452099843053977	0.000013900817641482224	0.00020111714955774963
MUC21	6p21.33	0.24519001444907776	0.000013923957784432865	0.00020130722012335592
LIN7A	12q21.31	0.24513807288845244	0.00001398431658500508	0.00020203472453210857
BCL2A1	15q25.1	0.2450641030759818	0.000014070702120685532	0.00020313692982697011
AHNAK2	14q32.33	0.24505370928010778	0.0000140828810030721	0.00020316701088661363
HPCAL1	2p25.1	0.24490212346646606	0.000014261641814333313	0.00020559852543943977
DCP1A	3p21.1	-0.24487889828024442	0.000014289220118611155	0.00020584864344098033
UBQLN4	1q22	-0.24482830055311922	0.000014349476749276202	0.0002065688265945519
FBXO11	2p16.3	-0.24468500944884233	0.00001452143263617839	0.00020889480471986425
TFDP3	Xq26.2	-0.2446629923856275	0.000014548026796959663	0.00020912788520629515
CACNA1I	22q13.1	0.2446160188845393	0.00001460492011802096	0.00020979587250190707
DHH	12q13.12	0.2445695601835711	0.000014661397542045269	0.0002103078851407126
GAS6	13q34	0.24456950562093746	0.000014661463992666819	0.0002103078851407126
NCCRP1	19q13.2	0.2445261911179026	0.000014714306023023977	0.00021091553327162217
TMEM51	1p36.21	0.24451724895193935	0.00001472523760318488	0.00021092199769686526
PKD1L1	7p12.3	0.24438971779545585	0.000014881982399849516	0.0002130155731130665
NPL	1q25.3	0.24433914540233315	0.000014944576721675993	0.00021375949290954467
EIF2B4	2p23.3	-0.24426737083232505	0.000015033842303976899	0.00021479757223878863
NAE1	16q22.1	-0.24426363821311062	0.000015038498349538047	0.00021479757223878863
PRPSAP2	17p11.2	-0.24423916882048466	0.0000150690552134784	0.00021508137317110125
FLRT2	14q31.3	0.2441975132252444	0.000015121209386347368	0.00021567281282795236
POLR1C	6p21.1	-0.24408654616817257	0.000015260980814802687	0.00021742553744491145
TUT7	9q21.33	0.24408281354895828	0.0000152657035731508	0.00021742553744491145
HNRNPH3	10q21.3	-0.24403470423464266	0.000015326698919811697	0.00021813989799236944
TET1	10q21.3	-0.24400007382304417	0.00001537074808925497	0.00021861222989134722
CSTA	3q21.1	0.24394035191561822	0.000015446995408459	0.0002193446983241502
ZZZ3	1p31.1	-0.2439389003414788	0.00001544885310082629	0.0002193446983241502
ASS1	9q34.11	0.24393309404492383	0.000015456285989884527	0.0002193446983241502
MEIS1	2p14	-0.24392189618728136	0.000015470630428806824	0.0002193446983241502
FAT4	4q28.1	0.24391712672939705	0.000015476743931443143	0.0002193446983241502
SLC2A14	12p13.31	0.24389950047199643	0.000015499357201873147	0.00021951060076544484
CEBPD	8q11.21	0.2438820815823301	0.000015521735223771038	0.00021960907115626475
TDO2	4q32.1	0.24387710475671104	0.00001552813457169514	0.00021960907115626475
SRPK2	7q22.3	-0.24378565558596424	0.000015646169049315842	0.00022112300008250092
SPATA31C1	9q22.1	-0.2437676889791091	0.000015669458562759777	0.0002212967393512565
GPM6B	Xp22.2	-0.24368715591225767	0.000015774255536996428	0.00022262054185277218
TRMT11	6q22.32	-0.2436373876560693	0.000015839350543604508	0.00022338257161180148
FOXF2	6p25.3	0.24362618979842654	0.000015854031994241482	0.00022343304893845226
CYB561A3	11q12.2	0.2436174803535934	0.000015865459823304702	0.00022343763397061382
SNAPC3	9p22.3	-0.24360151303806596	0.000015886431139328113	0.00022357652215313165
PPP1R27	17q25.3	-0.24348920164526858	0.000016034684445705762	0.00022550525818995702
HAS2	8q24.13	0.24343771776865059	0.00001610308197783655	0.00022630902570108975
FAM171A2	17q21.31	-0.24332405500981372	0.000016255066746007958	0.00022828556752505942
ZFP36	19q13.2	0.2432649552055892	0.0000163346289941159	0.00022924296269636156
IL1B	2q14.1	0.24322120061369035	0.000016393770764524396	0.00022991263877076898
GNGT2	17q21.32	0.2431867775698262	0.000016440442034862837	0.00023040661277967588
HCFC2	12q23.3	0.243112332553277	0.00001654180698309674	0.0002316658771989018
GPR21	9q33.2	0.24308966122640416	0.000016572793995987634	0.00023187515999755696
MED20	6p21.1	-0.2430845452769055	0.00001657979404901786	0.00023187515999755696
NCF4	22q12.3	0.24305323274905338	0.000016622699504318395	0.000232313769114172
LINC00632	Xq27.1	-0.24295511736230663	0.0000167578233434923	0.00023403969103940497
GRP	18q21.32	0.2428711328685867	0.000016874312978659257	0.00023538080350920209
CALHM3	10q24.33	0.24286902810136668	0.000016877242209380303	0.00023538080350920209
PCDHGA9	5q31.3	0.24284441344079463	0.0000169115345511547	0.00023569572911495037
TWIST2	2q37.3	0.24283570399596133	0.000016923684083018663	0.0002357018284918689
PER3	1p36.23	0.24281579669348619	0.000016951485529380458	0.00023592575814576882
KLK6	19q13.41	0.2427556600505915	0.000017035732316534875	0.00023693442492761876
UNC13D	17q25.1	0.24262087102341323	0.00001722600581267006	0.00023925416788270283
TINCR	19p13.3	0.24262066365567939	0.000017226300087554602	0.00023925416788270283
PELP1	17p13.2	-0.24259889004359672	0.000017257225491093097	0.00023951838828155077
FOSB	19q13.32	0.2425381312974999	0.000017343800735412285	0.00024055409359074589
RNH1	11p15.5	0.242388411793465	0.00001755889736540837	0.00024336970349782608
SH2D1A	Xq25	0.24234617093355515	0.000017620039238036205	0.0002439338289155213
FMN2	1q43	0.2423435494569917	0.000017623840359908966	0.0002439338289155213
IFFO2	1p36.13	0.24229302263577004	0.000017697255957674767	0.00024478163309154963
B3GALNT2	1q42.3	-0.24224885330840235	0.00001776167153121735	0.00024550387332812444
TNFSF13B	13q33.3	0.24222479865124463	0.00001779684574166614	0.00024582122206659647
KLF6	10p15.2	0.2422129786903997	0.000017814153808749668	0.00024589152633819415
TFAP2C	20q13.31	0.24212215162285525	0.000017947686098036524	0.00024756489562918787
ZNF385D	3p24.3	0.24209033028559135	0.00001799469329514329	0.00024804328942791695
RXRG	1q23.3	-0.2420004122193836	0.000018128153972997523	0.000249711908765623
PLEKHH1	14q24.1	-0.24195480586142074	0.000018196203230494946	0.0002504778317467242
GGTA1P	9q33.2	0.24190296392789057	0.000018273850652443324	0.0002513747398362419
INTS7	1q32.3	-0.24187807979979642	0.000018311232881208534	0.000251716913752952
DEPDC7	11p13	0.24179575480935053	0.000018435423036353342	0.00025325111850280617
ZDBF2	2q33.3	0.24169165620682237	0.00001859360272427876	0.00025524983275996595
RNF144B	6p22.3	-0.24162861641565006	0.000018690017318311494	0.00025639849933948113
TMEM200C	18p11.31	0.24157783636849048	0.000018768025959394374	0.0002572932714119971
CDKN2B	9p21.3	0.24154131459958547	0.000018824321624740554	0.00025788927432944265
MSH2	2p21-p16.3	-0.24153301989022105	0.000018837129603194072	0.00025788927432944265
P4HA2	5q31.1	0.24150170736236864	0.00001888555420359449	0.00025837646386630804
LINC00189	21q21.3	0.24145384043057344	0.000018959808174094073	0.0002592161273801924
HLA-DQA1	6p21.32	0.24144385176454927	0.00001897533803022598	0.000259252327127154
SREBF1	17p11.2	0.24140071927585238	0.000019042536707181764	0.00025983425802168254
GHR	5p13.1-p12	0.24139993986342756	0.000019043753072396608	0.00025983425802168254
RCAN2	6p12.3	0.24135717205168714	0.00001911061029203979	0.00026056980496429595
TSPO	22q13.2	0.24134016789748935	0.000019137253965124108	0.0002607564225105773
KLRK1	12p13.2	0.24119184208307165	0.000019371162067176937	0.0002637649774032042
TNNT2	1q32.1	0.2411206110079086	0.00001948445323606478	0.00026512820917904236
CD2	1p13.1	0.24109135161380466	0.00001953117123111406	0.00026543258135008023
SLC6A12	12p13.33	0.24109008241014077	0.00001953320014804814	0.00026543258135008023
PLEKHA3	2q31.2	-0.2410463278182417	0.00001960326738909705	0.00026620496370146973
GPR84	12q13.13	0.24101086793570675	0.000019660226400448917	0.00026670911891519145
OXTR	3p25.3	0.24100672058102462	0.000019666898507833248	0.00026670911891519145
ZNF644	1p22.2	-0.24098992379456105	0.00001969394249168519	0.00026689602198327574
SIPA1	11q13.1	0.24095612285389909	0.000019748471182694666	0.0002674549007750539
OTOA	16p12.2|16p12.2	0.24090801353958335	0.000019826329351732186	0.00026832876812616697
CD3D	11q23.3	0.24087229329375281	0.000019884325612904415	0.0002689328312901219
IGF2BP2	3q27.2	-0.24082695772538826	0.000019958165055470798	0.00026975021607881117
ZNF48	16p11.2	-0.24078421500231448	0.000020028019343664175	0.00027036477074909827
TPST2	22q12.1	0.2407769571316199	0.00002003990384199351	0.00027036477074909827
TNN	1q25.1	0.24077449482940302	0.000020043937289821346	0.00027036477074909827
RFX3	9p24.2	-0.24070811104389214	0.000020152969605621185	0.0002716533913684704
KCND2	7q31.31	0.2405671009846903	0.00002038643967580348	0.0002746165317774733
IL10	1q32.1	0.24055009683049278	0.000020414765937790966	0.0002748141568548784
PDLIM5	4q22.3	0.2404727486656662	0.000020544087147861015	0.0002763701563173148
PTGES	9q34.11	0.24038752052694265	0.00002068748182253241	0.0002781132743343118
ID3	1p36.12	0.24027782299559336	0.00002087344175392421	0.00028042591141370145
SLED1	4q35.1	0.24026307167056504	0.000020898568750106953	0.00028057618151828043
CENPH	5q13.2	-0.2402504504546901	0.000020920090122041086	0.00028067787580405125
ENG	9q34.11	0.24022618842979762	0.000020961520088363657	0.0002809447430650291
E2F6	2p25.1	-0.24022245581058332	0.000020967900824033475	0.0002809447430650291
GLMN	1p22.1	-0.2401679180965098	0.000021061340567763542	0.0002820089680147979
CARMIL3	14q11.2	-0.2401557250350765	0.000021082284887741557	0.0002821017176634301
STARD5	15q25.1	0.2401326655817097	0.00002112194862808538	0.0002824446618871882
GJB3	1p34.3	0.2400930583444927	0.000021190240653503627	0.00028316971656823406
BMP2	20p12.3	0.24003769115948273	0.00002128605710940229	0.0002842613797788461
CLIC4	1p36.11	0.2400144659732611	0.00002132637184273888	0.0002846108974370822
ITIH2	10p14	-0.24000231433359642	0.00002134749370737851	0.000284703983340618
ZC3H12A	1p34.3	0.23993794727937118	0.000021459706792031564	0.00028601099284081803
CRTAM	11q24.1	0.23991673722667675	0.000021496805162638743	0.00028619274362438847
HSD17B6	12q13.3	0.23991389262221333	0.00002150178526012797	0.00028619274362438847
PRR34-AS1	22q13.31	0.2398757867015871	0.000021568603407220956	0.000286892361910325
NR4A3	9q31.1	0.23984110654753715	0.000021629585436149546	0.0002874061667136015
ACTRT3	3q26.2	-0.23983758129605687	0.0000216357934196823	0.0002874061667136015
INF2	14q32.33	0.23976686889872179	0.00002176067529414419	0.0002888743999305091
GUCY1A2	11q22.3	0.23973120164845332	0.000021823924305010772	0.00028937138725687546
ADAM19	5q33.3	0.23972954270658056	0.00002182687035309003	0.00028937138725687546
ANXA1	9q21.13	0.23967645656664563	0.000021921343023546297	0.00029017316712850387
CLEC4A	12p13.31	0.23966629554767407	0.000021939469786618977	0.00029017316712850387
GZMA	5q11.2	0.23966339239939594	0.00002194465146876735	0.00029017316712850387
SRGN	10q22.1	0.23966318503166234	0.0000219450216332712	0.00029017316712850387
HOXA1	7p15.2	0.23961688174208637	0.00002202782418472511	0.000291076796925537
ESRRA	11q13.1	0.23960781784665214	0.000022044067424999775	0.0002911002998216014
DOCK10	2q36.2	0.2395074518633384	0.000022224691399057394	0.00029329305862690495
TNFRSF14	1p36.32	0.23940459746721476	0.000022411247342236024	0.0002955611748115989
CMTM3	16q22.1	0.2393537923723556	0.000022503943218979143	0.00029658929749964324
LHFPL1	Xq23	-0.2393252913320606	0.00002255610333714898	0.0002970821856414419
LTC4S	5q35.3	0.23929386309719441	0.00002261375327891761	0.0002976466872061589
ALS2CL	3p21.31	0.2392584032146608	0.000022678966144207672	0.0002983099304916205
CXORF21	Xp21.2	0.2392364222348437	0.00002271947986433448	0.0002986476370148474
CRACR2A	12p13.32	0.23921218501237185	0.00002276423157147369	0.00029904057465790344
ILF2	1q21.3	-0.23918064031436526	0.000022822600861504414	0.00029955256630529803
LENG9	19q13.42	0.23917504138554405	0.000022832975737258492	0.00029955256630529803
ANKRD45	1q25.1	-0.23916197721829435	0.000022857201151727058	0.0002996750313866495
GPR68	14q32.11	0.239077785918242	0.00002301390530216726	0.0003015331016966902
PPP1R18	6p21.33	0.2389780420381304	0.00002320087383784788	0.00030378502666668095
STEAP2	7q21.13	0.23894216742012767	0.000023268471307620093	0.00030447203190237605
FGFR1	8p11.23	-0.23890795174399804	0.000023333116600446687	0.0003051195396907015
TRPM4	19q13.33	0.2388855560287127	0.00002337552192685126	0.0003054755706349881
S100A6	1q21.3	0.23881111101216368	0.000023517005406767883	0.0003071250706107746
RHBDF2	17q25.1	0.23879286265156113	0.000023551810122392762	0.0003073801418373245
SPRYD3	12q13.13	0.23871717342860752	0.00002369669193358004	0.0003090705931064798
URB2	1q42.13	-0.23869602191972733	0.000023737330061908187	0.000309400108481802
XCL2	1q24.2	0.23861044471908477	0.0000239024229764583	0.00031135033165127725
AREG	4q13.3	0.2383995849326173	0.00002431385868748019	0.0003165047904822373
C1ORF74	1q32.2	-0.2383810303315993	0.00002435038212622731	0.00031677533309006116
ADCY9	16p13.3	0.23826842965197212	0.00002457314513378353	0.00031946676086394934
DPP6	7q36.2	0.2382549494869178	0.00002459994248140205	0.00031960867813958445
FAM155B	Xq13.1	-0.23824624130442124	0.000024617268264531135	0.00031962743472496074
MYLK3	16q11.2	-0.23821720982164443	0.000024675112731254223	0.0003201719172898074
ARRB1	11q13.4	0.23817511417161813	0.000024759215789612065	0.0003210561970141384
MCTP1	5q15	0.23815064477899212	0.00002480822791434451	0.000321484601916409
GVINP1	11p15.4	0.238114355425521	0.00002488108451706074	0.000322221252191665
CD99	Xp22.33 and Yp11.2	0.2380647945370666	0.000024980913054476127	0.00032330602908124244
EPAS1	2p21	0.23798578743036683	0.000025140838259484053	0.0003251666902134425
LGALS2	22q13.1	0.237935948397683	0.00002524221976065532	0.0003262682547740452
MYEOV	11q13.3	0.23781667399025275	0.000025486418652315336	0.00032921320627589607
APCDD1	18p11.22	0.23780060804379777	0.000025519481958996276	0.0003294288482519564
FHL2	2q12.2	0.23775560924549374	0.000025612304558690663	0.00033041514695105747
FGL2	7q11.23	0.23768925157057597	0.0000257497690441928	0.0003319757219823063
PMM1	22q13.2	0.23764611908187852	0.000025839495084789382	0.00033291923084595795
KLK5	19q13.41	0.2376152212894945	0.00002590395180363582	0.0003333208636473098
CUL7	6p21.1	-0.23761376971535594	0.000025906983710842194	0.0003333208636473098
ABCD2	12q12	0.23760736974191443	0.00002592035535940571	0.0003333208636473098
WDR77	1p13.2	-0.23759738766436048	0.000025941224240281347	0.0003333762055144713
KIAA0319	6p22.3	-0.2375464737206329	0.000026047914332988604	0.0003345336796116118
GPER1	7p22.3	0.2375219058091407	0.000026099544761849805	0.00033498299638534906
TRAT1	3q13.13	0.23745357583121524	0.00002624365263138508	0.00033661791536432426
HNRNPU	1q44	-0.2373736378792452	0.000026413197416354984	0.00033857681401537837
NAPSB	19q13.33	0.2373373485257739	0.00002649050709941169	0.00033935165841862523
TAOK3	12q24.23	0.23731142755900947	0.000026545859346362984	0.00033984441434195615
PYHIN1	1q23.1	0.23726307092299861	0.00002664941391392103	0.0003409532454022001
MYO1G	7p13	0.23716046384856995	0.0000268704119348251	0.0003435622872861214
TRPC3	4q27	0.2370949917488592	0.000027012332682273167	0.0003450879301139294
TPO	2p25.3	0.23708961056162772	0.00002702402871351815	0.0003450879301139294
SFPQ	1p34.3	-0.23705429156870053	0.000027100913699507935	0.00034585027787101914
ALPL	1p36.12	-0.23695807294006904	0.000027311420817368057	0.0003483158073190952
MOB3A	19p13.3	0.23692717514768485	0.000027379346523967486	0.00034883312175082345
HSPB2	11q23.1	0.23692385726393947	0.000027386650055468376	0.00034883312175082345
C9ORF106	9q34.11	0.23690604177202454	0.000027425898153472462	0.0003489585054035643
TNIP3	4q27	0.23690364927761207	0.00002743117294650627	0.0003489585054035643
SEPHS1	10p13	-0.23681125658431196	0.000027635609276683297	0.00035133710467040517
IGF1	12q23.2	0.23677745564365033	0.000027710759748635068	0.00035190073193510426
VDR	12q13.11	0.23677558933404338	0.00002771491478842933	0.00035190073193510426
LOC441204	7p15.2	-0.23675962201851627	0.00002775048756380896	0.00035213024099726065
MAP3K6	1p36.11	0.23674655785126672	0.00002777962468691052	0.00035227784929053196
IL19	1q32.1	0.2367349550573213	0.000027805526762298696	0.0003523842733572174
CRAT	9q34.11	0.23668268858915792	0.00002792248996211989	0.00035364387066561534
GZMH	14q12	0.23661023950759402	0.000028085388271606804	0.0003554832949472245
PID1	2q36.3	0.23652301543388568	0.000028282700244805403	0.000357755714913079
NUP107	12q15	-0.2365012418218032	0.00002833215906513822	0.0003581562193378811
THSD1	13q14.3	0.23643467677915056	0.00002848386963968753	0.0003598480078460211
BAIAP2	17q25.3	0.23641705052175002	0.000028524170719656778	0.0003601310763695688
DEK	6p22.3	-0.23637765065226762	0.000028614450610437877	0.0003609742276317169
FAM171A1	10p13	-0.23637225909118048	0.000028626825704358762	0.0003609742276317169
PTPN7	1q32.1	0.23632643082193996	0.00002873221859487187	0.0003620763301326214
IL21R	16p12.1	0.23626224880409172	0.000028880437345528314	0.0003637163964823262
DOK3	5q35.3	0.23624908265711314	0.000028910931853853452	0.00036387273518374033
HPS1	10q24.2	0.23622979745783995	0.000028955653865429997	0.0003640831967774056
ITGB3	17q21.32	0.23622627220636025	0.000028963835927484538	0.0003640831967774056
SERPINB3	18q21.33	0.23619247072670987	0.000029042399804925607	0.00036484288144452424
WIPF1	2q31.1	0.23614767983512877	0.000029146816632192114	0.00036583782224939394
TBC1D8B	Xq22.3	0.23614291037724436	0.00002915795611865977	0.00036583782224939394
HLA-DPB1	6p21.32	0.23605913381265964	0.000029354281408033253	0.00036792722454621755
PLAC8	4q21.22	0.23605625513958273	0.000029361049571241008	0.00036792722454621755
LINC00240	6p22.2	-0.23592662583055696	0.000029667360491044082	0.00037153430608728196
ZNF318	6p21.1	-0.23587872388397502	0.000029781314483683467	0.0003727294489951056
CCT3	1q22	-0.23583102930512753	0.000029895186352864645	0.00037392207914941017
CCN2	6q23.2	0.23581340304772758	0.000029937373546593588	0.0003741586386811748
RTTN	18q22.2	-0.23580759675117188	0.000029951282828093053	0.0003741586386811748
PPEF1	Xp22.13	0.2357854218596956	0.000030004460180887367	0.0003745904225436465
SPRED2	2p14	-0.23577110002996704	0.000030038852639449583	0.0003747872965709379
SLC51A	3q29	0.2357341885732938	0.000030127663798424473	0.00037565406956561244
PHLDB2	3q13.2	0.23572672333486525	0.00003014565576886778	0.00037565406956561244
NAAA	4q21.1	0.23570370551637793	0.000030201194997857235	0.00037611327310140897
SNAI1	20q13.13	0.23568151716882718	0.000030254824399540335	0.0003765481391717682
TMOD2	15q21.2	0.23566762353064127	0.000030288451264257135	0.0003767336722454727
CBX7	22q13.1	0.23560333953306425	0.000030444498856403918	0.00037844072852694804
EPB41L3	18p11.31	0.23551271983325364	0.00003066576732043386	0.0003809559057553898
DTL	1q32.3	-0.23548534729234966	0.0000307329020399734	0.0003815543822050985
MOB2	11p15.5	0.235477259950719	0.00003075276387952578	0.00038156558142753166
HIP1R	12q24.31	-0.2354144275272808	0.000030907489089561576	0.00038324905602429247
S100A16	1q21.3	0.23536776978710372	0.00003102285998271626	0.00038444276918236746
P2RY10	Xq21.1	0.23533677188595223	0.00003109973369710338	0.00038515824040258806
PSAPL1	4p16.1	0.23531164720405773	0.00003116217415552546	0.00038569419119308107
PPP2R5B	11q13.1	0.23514650841479823	0.000031575540468852806	0.00039057022245584684
CORO1C	12q24.11	0.2351127074741365	0.00003166078584412903	0.00039138410019231993
FAM102A	9q34.11	0.23496029218955877	0.00003204788432261374	0.00039592613381989045
DUSP5	10q25.2	0.23491404918484976	0.00003216621243820231	0.0003971441873121604
DZIP1L	3q22.3	0.23484831361313388	0.00003233512983574824	0.000398984971149254
LZTS1	8p21.3	0.2348385673296298	0.0000323602456395193	0.00039905021047507717
UGT2B15	4q13.2	-0.2347863266303748	0.000032495182596166865	0.00040046879960064797
SGK1	6q23.2	0.2347336392561655	0.00003263181193695628	0.00040190649646955026
CCDC160	Xq26.2	-0.23463140696324405	0.00003289847218403474	0.000404742042228762
BET1L	11p15.5	0.23462394172481638	0.00003291802481497509	0.000404742042228762
STAC3	12q13.3	0.23462228278294303	0.00003292237133557682	0.000404742042228762
MAPK8IP2	22q13.33	0.23459200709376146	0.00003300179069467524	0.00040545074485680353
LEPROT	1p31.3	0.2345849565908015	0.000033020311593555325	0.00040545074485680353
PATZ1	22q12.2	-0.23446509804048013	0.00003333667405388166	0.0004090857105697368
HTRA3	4p16.1	0.23444726441534555	0.00003338398941895395	0.0004094166892482927
PNPT1	2p16.1	-0.2344111824296088	0.00003347991470894724	0.0004103430472092346
TMCO3	13q34	0.23438401725643948	0.00003355230616600791	0.0004109800131411498
AGPAT2	9q34.3	0.23431206065269986	0.000033744776275149265	0.0004130861450957293
ZNF627	19p13.2	-0.23425441242261455	0.000033899726647119105	0.00041452012853022263
LILRA4	19q13.42	0.23425315565996438	0.00003390311212724206	0.00041452012853022263
LYSMD1	1q21.3	-0.23424528824231305	0.00003392431272020767	0.0004145275006036304
LZTFL1	3p21.31	-0.2341420191107213	0.000034203759718208134	0.00041768850990833657
GALNT9	12q24.33	0.2340925230824003	0.000034338466226898195	0.0004190792194156011
TMEM156	4p14	0.23403380614974262	0.00003449891818430863	0.00042078225967224917
ZNF440	19p13.2	-0.23399893537417868	0.000034594542359612334	0.0004216930133175035
FCRL1	1q23.1	0.23396632759145283	0.00003468418743584875	0.0004223906541665887
DOK2	8p21.3	0.2339628533884419	0.00003469375161924825	0.0004223906541665887
SWAP70	11p15.4	0.23391412197092398	0.00003482816797089728	0.0004237707862238862
CD248	11q13.2	0.23382474647751822	0.00003507597322296292	0.00042652807317953396
ACBD7	10p13	-0.23381168231026866	0.00003511233460156393	0.00042671239967178383
AHR	7p21.1	0.23369037218580824	0.000035451681189691246	0.00043057639344751736
TNC	9q33.1	0.23364869127125024	0.00003556899079720801	0.00043174061507467507
TUBB8	10p15.3	-0.23363706408125204	0.0000356017805257029	0.00043187813928859006
KLK1	19q13.33	0.23362735074291013	0.00003562919491394307	0.00043195032990548456
PCDHGB7	5q31.3	0.23359145777663323	0.00003573067036749528	0.0004325838712314179
CREB1	2q33.3	-0.23358938409929195	0.000035736541338470264	0.0004325838712314179
SNRNP200	2q11.2	-0.23358606621554617	0.0000357459367879676	0.0004325838712314179
C1QTNF2	5q33.3	0.23354007900720325	0.000035876402113322864	0.00043390179839580687
ATP6V1B2	8p21.3	0.23350498543150536	0.00003597626482644903	0.0004348482460253974
ENOX1	13q14.11	0.23347533184552638	0.000036060852104339485	0.0004356090327730085
BAG3	10q26.11	0.2333695743011253	0.000036364059667816985	0.00043900821884512107
CHP1	15q15.1	0.23333017443164233	0.00003647763393794943	0.00044011533753071473
RAD54L2	3p21.2	-0.23332229445774558	0.00003650038897125215	0.00044012602039931076
PTCHD4	6p12.3	0.23328589448839515	0.00003660567547723178	0.00044094299510023485
RND2	17q21.31	-0.23328372405919937	0.000036611962475154906	0.00044094299510023485
PPHLN1	12q12	-0.2332567662537637	0.00003669013517388883	0.0004416201975924119
NPAS3	14q13.1	-0.2331186593428401	0.000037093099331055844	0.0004462036007396885
S100Z	5q13.3	0.2330701684889796	0.00003723557349853648	0.0004476498904767304
S1PR5	19p13.2	0.23298265026577591	0.00003749402597135452	0.0004504879239841849
CFB	6p21.33	0.23295857145209967	0.00003756543048083388	0.00045107654440738773
GPR65	14q31.3	0.23294405571071133	0.0000376085382212174	0.00045132488473583794
CYB5R3	22q13.2	0.23288557800968945	0.00003778267459859263	0.00045308226656600446
EFR3A	8q24.22	0.23287977171313387	0.00003780000623922094	0.00045308226656600446
PRDM1	6q21	0.23287085490056694	0.00003782663731028883	0.0004531315927795016
CACNA2D4	12p13.33	0.23277650258154248	0.000038109519260327394	0.0004562487061951748
XIRP1	3p22.2	0.23267751836968972	0.00003840843540377246	0.0004595539610588114
SUN2	22q13.1	0.23262595360657137	0.000038565028507708165	0.00046104332658367954
SMARCAL1	2q35	-0.23261475574892893	0.00003859911402952126	0.00046104332658367954
ANXA7	10q22.2	0.2326139262779925	0.00003860164001458385	0.00046104332658367954
ZDHHC5	11q12.1	0.23260148421394541	0.000038639548531022566	0.000461222369031334
CD48	1q23.3	0.232552130693225	0.0000387902656169578	0.0004627469446006376
COL15A1	9q22.33	0.2324992519210241	0.000038952364274303466	0.00046440540937224957
MCC	5q22.2	0.23245010576803768	0.00003910359410331812	0.00046593240457624464
RNASEL	1q25.3	0.23233667561747393	0.000039454754652122726	0.000469838424481639
TBC1D10A	22q12.2	0.23232050093421275	0.00003950507067919219	0.000470159401193816
FOS	14q24.3	0.23222594124745422	0.00003980044072155759	0.00047313828441411195
CXCL1	4q13.3	0.23222531914425165	0.00003980239083294865	0.00047313828441411195
LDB2	4p15.32	0.23221474338981204	0.00003983555653525638	0.00047325299602835573
FOXI1	5q35.1	0.232137054330403	0.00004007999164165235	0.0004756680694535119
KLK7	19q13.41	0.23213511417990973	0.000040086114076678566	0.0004756680694535119
PLEKHO2	15q22.31	0.23211813409259374	0.000040139734982149154	0.0004757482076960089
FGF10	5p12	0.23211800372903507	0.00004014014691517133	0.0004757482076960089
RNF128	Xq22.3	0.23205061129516355	0.00004035363411258725	0.0004779969902977154
ACTB	7p22.1	0.23200405777194588	0.00004050173300167969	0.000479469045093414
NOD2	16q12.1	0.2319513863674796	0.000040669913257670666	0.00048117695726667965
THNSL1	10p12.1	-0.23193230853594074	0.00004073099145293302	0.0004816164529907621
TTC38	22q13.31	0.23185682668072094	0.00004097349895323084	0.00048419945181078723
SERPINB8	18q22.1	0.23182738046247586	0.00004106847266497059	0.00048503697909773073
RCOR2	11q13.1	-0.2317954458314214	0.000041171707253448246	0.00048597103136401525
HGFAC	4p16.3	-0.23175054844163506	0.00004131726080346538	0.00048729188718828133
PARP15	3q21.1	0.2317459988306228	0.00004133203733815633	0.00048729188718828133
NFAM1	22q13.2	0.2317006787769286	0.00004147950352807861	0.0004887441501771557
GATA3	10p14	0.23164634843058937	0.00004165694287316019	0.0004905476742670269
POGK	1q24.1	-0.23160736329657486	0.00004178470710084333	0.0004917644622248374
RO60	1q31.2	-0.23159761701307124	0.00004181670591442468	0.0004918534228683791
CHDH	3p21.1	-0.23156837816256046	0.00004191284122118879	0.0004926962205469769
FKBP15	9q32	0.23154204246032692	0.00004199960975031387	0.0004934279896235065
IL1RN	2q14.1	0.23143607754819154	0.00004235045039005191	0.0004969776594069366
SBF1	22q13.33	0.23143587018045772	0.00004235113967119982	0.0004969776594069366
SNRPD1	18q11.2	-0.23130066641781163	0.00004280281253940774	0.0005019851995079142
LILRB1	19q13.42	0.23128034437986744	0.000042871093848090937	0.0005024931646434654
KIAA0753	17p13.1	-0.23125628972270967	0.000042952049507655386	0.0005031490083478257
ZNF610	19q13.41	-0.23121004671800127	0.00004310808531171901	0.0005046830813835631
KERA	12q21.33	0.23116829161921454	0.00004324943732222037	0.0005055176717533821
STK3	8q22.2	0.23116774370024057	0.000043251295077200545	0.0005055176717533821
ADGRF5	6p12.3	0.23116673082980715	0.000043254729478724174	0.0005055176717533821
NFKBIZ	3q12.3	0.23113062487583327	0.000043377324415710734	0.0005066562123425296
TPPP2	14q11.2	-0.23105560177022597	0.00004363310903338899	0.0005093482130492769
GM2A	5q33.1	0.23095788755331165	0.00004396839205289327	0.0005129645739504215
EPC2	2q23.1	-0.2309014835296308	0.000044163034416985663	0.0005149368873938798
TMEM86A	11p15.1	0.23088136885942104	0.000044232643828624683	0.000515449888275085
LINC01101	2q14.2	-0.23086173292195616	0.00004430069639967444	0.0005159441637982917
UNC5C	4q22.3	0.23080697170474626	0.00004449100563791307	0.0005178608955829962
MTDH	8q22.1	0.23079883650124133	0.0000445193432911525	0.0005178912044707769
ADAM8	10q26.3	0.23077229343127434	0.000044611920247221975	0.000518668339096096
ZNF660	3p21.31	-0.23073973669701706	0.00004472571977071043	0.0005194081480888077
RBMX	Xq26.3	-0.2307393219615492	0.000044727171211821305	0.0005194081480888077
IL3RA	Xp22.33 and Yp11.2	0.23072273254281978	0.000044785265321390555	0.0005195085506385976
TAF11	6p21.31	-0.23072211043961666	0.000044787445235178475	0.0005195085506385976
ABCC11	16q12.1	-0.23070067535823938	0.00004486261716802438	0.0005200807433793149
NIF3L1	2q33.1	-0.23064082228784233	0.00004507315031621091	0.0005221063679295059
CD247	1q24.2	0.2306362601976913	0.00004508923565025994	0.0005221063679295059
CHCHD10	22q11.23	0.23060577714077587	0.00004519685403941222	0.0005230515742053887
SCG3	15q21.2	-0.23059198527275407	0.00004524562491096585	0.0005233150582374642
C6	5p13.1	0.23037897451840322	0.00004600521015342524	0.0005317948617677673
CHKB	22q13.33	0.23029016344944533	0.00004632544661457468	0.0005351892153377241
AARS2	6p21.1	-0.23027378139844998	0.000046384746596365285	0.000535566853271286
CRIP1	14q32.33	0.2302285752324119	0.00004654875627014527	0.0005371523623490101
PTK6	20q13.33	0.2301997511173694	0.00004665361675565876	0.0005380538895172679
MFSD12	19p13.3	0.23017507435700935	0.000046743566448481365	0.0005387825170536584
C3ORF36	3q22.1	0.2301085375349887	0.000046986917113362453	0.0005412141309404481
TANGO2	22q11.21	0.23010270301780075	0.00004700831308739892	0.0005412141309404481
ASNSD1	2q32.2	-0.23006910944487385	0.000047131684267449756	0.0005423242686577623
USP17L9P	4p16.1	-0.2300028144159606	0.00004737604718383256	0.0005448245426140744
DDIT4L	4q24	0.22998657708669426	0.00004743607981439197	0.00054520337308089
GPR171	3q25.1	0.2299275098366023	0.000047655069126015896	0.0005474076861649943
ZNF669	1q44	-0.22988289321963404	0.00004782111527204483	0.0005490016798915586
ASPHD1	16p11.2	0.2298490922789729	0.00004794727279513913	0.0005501361830115023
C3ORF67	3p14.2	-0.2298219271058026	0.00004804889070000987	0.0005509879916454123
PPM1G	2p23.3	-0.22976531571438846	0.000048261312564100515	0.0005531087217269492
ZNF883	9q32	-0.2297290263609172	0.00004839794606244177	0.0005543589439423111
BCLAF1	6q23.3	-0.2296958475234581	0.00004852318738131173	0.0005554773299481789
ACO2	22q13.2	0.22957246372165682	0.00004899161613898892	0.0005602172767015473
PIP5K1C	19p13.3	0.22956976794111314	0.000049001898177115135	0.0005602172767015473
PCDHB17P	5q31.3	-0.22956279917655265	0.00004902848733432756	0.0005602172767015473
ICA1L	2q33.2	-0.2295575332448001	0.0000490485883999069	0.0005602172767015473
PPBP	4q13.3	0.22953032740243165	0.000049152562175620366	0.0005610339525253562
ANKRD33	12q13.13	-0.22952424249279024	0.0000491758455778747	0.0005610339525253562
HMOX1	22q12.3	0.22948930926027453	0.000049309716131183554	0.000562242513960379
COX6C	8q22.2	0.22936862123901688	0.000049774864846384694	0.0005671260443920148
PITX2	4q25	0.22936358337116525	0.00004979437120202187	0.0005671260443920148
CDC25A	3p21.31	-0.22935514233629917	0.000049827070601052486	0.0005671774863383377
PTPN1	20q13.13	0.22914984827952078	0.00005062861564822209	0.0005759756302546464
ANPEP	15q26.1	0.22914176093788963	0.000050660439283879	0.0005760120568294152
WDR82	3p21.2	-0.22911044841003783	0.000050783831888015726	0.0005770889987274514
METAP1D	2q31.1	-0.2290826611336658	0.00005089356993310005	0.0005780096472368163
NUP133	1q42.13	-0.22907208537922577	0.000050935394630482534	0.0005781583851880772
GINS1	20p11.21	-0.22900095824642236	0.00005121752947187675	0.0005810331345104395
MYH6	14q11.2	-0.22894267526802406	0.0000514498142791067	0.0005832721783813482
PUS7L	12q12	-0.2289369053536199	0.00005147286404001364	0.0005832721783813482
MEF2A	15q26.3	0.22884709138770556	0.00005183291246932673	0.0005870215888830615
COL9A2	1p34.2	-0.22874631066892315	0.0000522397519178534	0.0005912964045820021
AOPEP	9q22.32	0.22864967730482336	0.00005263267530334433	0.0005954089884653203
MIAT	22q12.1	0.22863723524077645	0.000052683468322423204	0.0005956487640386332
ZNF264	19q13.43	0.22851364407124092	0.0000531905283523098	0.0006010440107188292
PALLD	4q32.3	0.22844065062883065	0.00005349215770942196	0.0006041131727845773
S100A3	1q21.3	0.2284321722364393	0.000053527297152842776	0.0006041709788003146
STK17B	2q32.3	0.22836620561228194	0.0000538014460004045	0.000606924944371155
P2RY8	Xp22.33 and Yp11.2	0.22830005530509745	0.00005407768715233403	0.0006096994139723934
KLHL32	6q16.1	-0.22829113849253016	0.000054115025529799736	0.0006097787731171443
NXPH3	17q21.33	0.22825422703585704	0.000054269847750762654	0.0006108393098345183
PAG1	8q21.13	0.22825422703585693	0.00005426984775076367	0.0006108393098345183
NUAK1	12q23.3	0.22824572495875825	0.00005430556817180104	0.0006108996978521498
ST8SIA3	18q21.31	-0.22820537943718183	0.00005447537723388137	0.000612208507311471
ADAMTSL1	9p22.2-p22.1	0.22820362930873184	0.000054482754613408427	0.000612208507311471
RBBP4	1p35.1	-0.22818766199320473	0.00005455010572458759	0.0006126002745761431
PPY2P	17q11.2	-0.2281809362050679	0.000054578498997019864	0.0006126002745761431
AOC3	17q21.31	0.22816775469072867	0.0000546341858752873	0.0006128834953958511
LINC00887	3q29	0.2281401946233708	0.000054750789782497474	0.0006136167990267077
CACNA1H	16p13.3	0.22813789373701546	0.00005476053520755116	0.0006136167990267077
MTMR6	13q12.13	0.22807526868131156	0.000055026413019441535	0.0006162529560468898
ADAMTS4	1q23.3	0.2280505919209511	0.000055131513293945086	0.0006170865990214933
CTSW	11q13.1	0.22803794248916975	0.000055185461559573033	0.0006173470894310213
ENC1	5q13.3	0.22801886465763102	0.0000552669202902871	0.0006177204035907477
LPAR4	Xq21.1	0.22801575212574862	0.00005528022096233225	0.0006177204035907477
NFXL1	4p12	-0.22800082366476238	0.00005534405617822708	0.0006180905275176582
PGAP1	2q33.1	-0.22796474167902572	0.00005549863250852455	0.0006194730888708024
ASB3	2p16.2	-0.22794172386053835	0.00005559745406807147	0.00062023213033256
MRM3	17p13.3	-0.22792140182259443	0.000055684839775664715	0.0006208628257536023
PLCB2	15q15.1	0.22787640302429066	0.00005587879765180523	0.00062268040018969
ATAD5	17q11.2	-0.22783368527106188	0.0000560635126175051	0.0006243930223726011
INKA1	3p21.31	0.22781709585233217	0.00005613540162009644	0.0006248478747812174
SH3RF3	2q13	0.227774585466838	0.00005632001399208469	0.000626184047830616
CPZ	4p16.1	0.22777188968629405	0.00005633174039263319	0.000626184047830616
VIL1	2q35	-0.22776797210427185	0.00005634878562093145	0.000626184047830616
USP10	16q24.1	-0.2277117530433994	0.0000565939283739832	0.000628561152608395
RBP4	10q23.33	0.2276046619194252	0.00005706368198408077	0.000633428902332943
ATOH7	10q21.3|10q21.3-q22.1	-0.22758658016322916	0.00005714335906275662	0.0006339636720716521
ESM1	5q11.2	-0.22753072101151306	0.00005739016466415457	0.0006363509993752676
CCDC138	2q13	-0.2275128873863785	0.00005746917129910048	0.0006368515299463399
ANXA4	2p13.3	0.22750625161888655	0.000057498595275155256	0.0006368515299463399
SLC25A43	Xq24	0.227456690730432	0.00005771880503801454	0.0006384023831750139
DUSP11	2p13.1	-0.22745378758215432	0.00005773172896598628	0.0006384023831750139
S100A7	1q21.3	0.2274533267412954	0.0000577337807393056	0.0006384023831750139
PGAM4	Xq21.1	0.22744238235677774	0.00005778252794751821	0.0006385905408807271
HSPB1	7q11.23	0.22737768362373204	0.000058071494911326466	0.0006414318524096845
FAM135A	6q13	-0.22734554162494391	0.00005821555804137785	0.0006426703815593688
FMO1	1q24.3	0.22733436733818424	0.00005826572097988558	0.0006428715102632661
PTPRN2	7q36.3	0.2271846242632669	0.000058941881126350645	0.0006499755384481133
C19ORF33	19q13.2	0.22713568547801455	0.000059164461097426095	0.0006520727160929355
SPATS2	12q13.12	-0.22712262131076477	0.00005922401242982038	0.000652371784428098
DIO3	14q32.31	0.2270743237012041	0.000059444661642739067	0.0006544441004158226
FGFR1OP	6q27	-0.22700815432153076	0.00005974821645454985	0.0006574263838971108
SSX8P	Xp11.22	0.22691088065343462	0.000060197116397115484	0.0006620038073726498
USB1	16q21	0.22687772001676962	0.00006035087152017326	0.0006633322170090044
TRPS1	8q23.3	0.2268683884687342	0.000060394205550909205	0.0006634461717860522
MFNG	22q13.1	0.22682753702511246	0.00006058425763416163	0.0006651708591857626
TGS1	8q12.1	-0.22668839327551796	0.00006123582925102368	0.0006719580499873781
ELAVL2	9p21.3	0.226649703538783	0.00006141817224465657	0.0006733278731768811
GIPR	19q13.32	0.22664771108938914	0.00006142757640510577	0.0006733278731768811
DNMT3A	2p23.3	-0.2265529821451381	0.00006187625619033864	0.0006774200382825423
GRHL1	2p25.1	0.2265519453064672	0.00006188118417228326	0.0006774200382825423
LIMA1	12q13.12	0.22654759058405047	0.00006190188573424076	0.0006774200382825423
SCAF8	6q25.2	-0.2265044580953534	0.00006210728241127424	0.0006792984013733119
BICD2	9q22.31	0.22643250149161429	0.00006245136897099505	0.0006826908205004212
MAGED2	Xp11.21	-0.22640948367312677	0.00006256181556156495	0.0006835268936897365
FBXL7	5p15.1	0.2263777564098064	0.00006271435438288908	0.0006848216939531431
STX12	1p35.3	0.22636904696497323	0.00006275628903124117	0.0006849079808859699
RIN1	11q13.2	0.22634105232086754	0.00006289125793877963	0.0006860089788715123
CYTIP	2q24.1	0.22632674394721314	0.00006296034759300045	0.0006862838033057174
KRT38	17q21.2	0.22632171340401977	0.00006298465514065392	0.0006862838033057174
SRD5A3	4q12	0.22624130844075585	0.00006337437314145703	0.0006901565256882158
AADAT	4q33	-0.2262288663767085	0.00006343488162329755	0.0006904418565001964
CD44	11p13	0.22618822230082075	0.00006363292210917458	0.0006918600334839396
CNPY3	6p21.1	-0.22618801493308702	0.00006363393401136756	0.0006918600334839396
FAM177B	1q41	0.22616306060989594	0.00006375581552690527	0.0006924883388641262
SLAMF8	1q23.2	0.22616209396632203	0.00006376054121317893	0.0006924883388641262
CCL2	17q12	0.2261112888714626	0.0000640093798877291	0.0006947528572941757
KIF15	3p21.31	-0.22609698049780833	0.00006407962589084658	0.0006947528572941757
CPQ	8q22.1	0.22609241840765754	0.00006410203842890874	0.0006947528572941757
EXO1	1q43	-0.22609138156898698	0.00006410713321715698	0.0006947528572941757
APBA1	9q21.12	0.22605716589285704	0.00006427547534764157	0.000696202336583039
BICDL1	12q24.23	0.22604451646107598	0.00006433781627105351	0.0006965027178348316
EEF1AKNMT	1q24.3	-0.22599744398543078	0.00006457030689946334	0.0006986437776084407
SLC34A2	4p15.2	0.22590744638882335	0.00006501700860719597	0.0007029669260061347
GPR88	1p21.2	0.22590288575484932	0.00006503972254526324	0.0007029669260061347
LINC00461	5q14.3	-0.22588427948057543	0.00006513246733412482	0.0007035914681155459
MFSD2B	2p23.3	-0.22574454529180207	0.00006583297663459331	0.0007107771753064327
NR2F6	19p13.11	-0.22565570195960116	0.00006628204517995846	0.0007148385116102789
LRRN4CL	11q12.3	0.22565570195960102	0.00006628204517995846	0.0007148385116102789
IFNGR1	6q23.3	0.22564906619210923	0.00006631570192180823	0.0007148385116102789
THAP9	4q21.22	-0.22562521890268572	0.00006643678872765617	0.0007157603710621416
LY6D	8q24.3	0.2256162810048949	0.00006648222534141944	0.0007158666586388798
PARVA	11p15.3	0.22560137161326196	0.00006655808370932392	0.000716300232433232
SLC5A6	2p23.3	-0.2255221571388279	0.00006696249249972224	0.000720267323119674
DHX57	2p22.1	-0.225443979503065	0.00006736387566278108	0.0007241976483512122
UGP2	2p15	0.22539835860155846	0.00006759915016727376	0.0007263389733669965
ZNF679	7q11.21	-0.22537625353076465	0.00006771342772649335	0.0007271786195281103
FAXC	6q16.2	-0.22533658638053683	0.00006791895295726718	0.0007289967617413345
ABHD11	7q11.23	0.22528720949607023	0.00006817560734140966	0.0007313614593528089
CD302	2q24.2	0.22523101284012362	0.00006846882093797703	0.0007341156214047884
GPR18	13q32.3	0.22520446977015662	0.0000686077254264083	0.000735213245051367
HESX1	3p14.3	-0.2250087146291478	0.00006964036968344804	0.0007458745893209231
LRMDA	10q22.2-q22.3	0.2250018714939214	0.00006967673182227753	0.0007458745893209231
RPAIN	17p13.2	-0.2249595684761609	0.00006990191302289162	0.0007478872937722987
RASGEF1A	10q11.21	0.2249102149554404	0.00007016549027094715	0.0007503084440503779
RNMT	18p11.21	-0.2248687414086166	0.00007038770691758009	0.0007522849717027612
MACROD2	20p12.1	-0.22473187870409717	0.00007112573138086712	0.0007597692908916936
ADRB1	10q25.3	0.22464840267683012	0.00007157944093338265	0.0007640999921396397
ACTN1	14q24.1|14q22-q24	0.22464333268162806	0.00007160708497765766	0.0007640999921396397
NIPSNAP1	22q12.2	-0.22463254955945414	0.00007166591314706874	0.0007643224706331522
RGS19	20q13.33	0.22462425485008922	0.00007171119653693795	0.0007644003338484514
HNRNPDL	4q21.22	-0.22460600648948678	0.00007181091481297321	0.0007650580522027983
NASP	1p34.1	-0.22458879496755466	0.00007190508686836249	0.0007656560175797858
ZNF502	3p21.31	-0.22453425725348103	0.00007220425576553007	0.0007684350329356386
HCST	19q13.12	0.2244907100293159	0.00007244397666148514	0.000770578768664053
FABP4	8q21.13	0.22446225058082034	0.00007260104615428399	0.0007718415498441444
ZNF93	19p12	-0.2244162650127667	0.00007285552095849425	0.0007741379932891746
EXTL1	1p36.11	0.22435281048612613	0.00007320804408988834	0.0007774732914559381
EVI5L	19p13.2	0.22432523057748857	0.00007336176489014894	0.0007783703270074075
ARAP3	5q31.3	-0.2243237790033495	0.00007336986386748084	0.0007783703270074075
ADAT2	6q24.2	-0.22420786043997643	0.00007401934863751257	0.0007848468868967021
RBM28	7q32.1	-0.22409339345074236	0.00007466600674913792	0.0007912866697348081
ST7L	1p13.2	-0.2240745229869374	0.00007477312071840231	0.0007919248858691519
SEMA3F	3p21.31	-0.2240689240581163	0.00007480492959191343	0.0007919248858691519
TENM2	5q34	0.22405113689391493	0.00007490606729275748	0.0007925786562916638
CTTN	11q13.3	0.22404383256228758	0.0000749476369329079	0.0007926017831186398
POMGNT2	3p22.1	-0.22401417897630876	0.00007511662134675801	0.0007939716410732694
IRX2	5p15.33	0.223905748323306	0.00007573758331782572	0.0008001148893812298
UNC93B1	11q13.2	0.22384973636315184	0.00007606024215157509	0.0008031019796959332
MDFIC	7q31.1-q31.2	0.22382777859064168	0.00007618708320351302	0.0008033485047598891
CA2	8q21.2	0.22381925330623628	0.00007623638389374778	0.0008033485047598891
EML2	19q13.32	0.22381323964194655	0.00007627117824134626	0.0008033485047598891
SMARCAD1	4q22.3	-0.22381303227421231	0.00007627237831289284	0.0008033485047598891
SLC48A1	12q13.11	0.22381116596460557	0.00007628317975633033	0.0008033485047598891
ZNF717	3p12.3	-0.22377943870128478	0.0000764670246461076	0.0008048634262567549
TLR5	1q41	0.22373796515446104	0.00007670797345291235	0.0008069775043072979
FGF17	8p21.3	-0.22367873979700392	0.00007705329359796064	0.0008094479334590025
EDN1	6p24.1	0.22367782851156592	0.00007705861835834167	0.0008094479334590025
HNRNPR	1p36.12	-0.22367699904062957	0.00007706346536682975	0.0008094479334590025
EBF1	5q33.3	0.22362868235857986	0.00007734629912227895	0.0008119949242753594
HCLS1	3q13.33	0.22357269307036723	0.00007767526788722185	0.0008150233400575286
EOMES	3p24.1	0.22351859447663044	0.00007799437779500256	0.0008178497363947638
CLDN17	21q21.3	-0.22351325967932134	0.00007802591273927685	0.0008178497363947638
NONO	Xq13.1	-0.22348870913804864	0.00007817119007443576	0.000818945965772004
KCNK13	14q32.11	0.22347108288064862	0.00007827564999211514	0.0008196136608175427
RBM8A	1q21.1	-0.22343271984983656	0.00007850345804161476	0.0008215715512675492
IP6K3	6p21.31	0.22341908661287396	0.00007858456527914327	0.0008219929190450928
CCL21	9p13.3	0.22340941506316428	0.00007864215132617095	0.0008221679456826964
ANGPTL4	19p13.2	0.22338772105153282	0.00007877146557087524	0.0008230922869230863
MS4A1	11q12.2	0.22335141522534332	0.00007898832590954486	0.0008249299734974521
SH2D4A	8p21.3	0.22331910548610445	0.00007918178918147397	0.0008265215286707281
ATP8A2	13q12.13	0.2232846339858552	0.00007938868800409228	0.0008282516050193661
MUC12	7q22.1	0.2232724715254969	0.00007946180869033458	0.0008285849222243437
MYO1C	17p13.3	0.22325666464356878	0.00007955693430444185	0.0008289652267506765
MYH14	19q13.33	0.2232527246566203	0.00007958066176806494	0.0008289652267506765
CLECL1	12p13.31	0.2231609087786573	0.00008013548575266692	0.0008343128043313098
TRAIP	3p21.31	-0.22310383462352282	0.00008048220449324148	0.0008374893306238286
PPARA	22q13.31	0.2230806094373013	0.00008062369826706345	0.0008385281279713963
NCF1C	7q11.23	0.2230700336828607	0.00008068820596720466	0.0008387655708109472
PDGFRB	5q32	0.2230065791562202	0.00008107627278554371	0.0008423644758952336
DNASE1	16p13.3	-0.22299641813724852	0.00008113857702284535	0.0008425768124792378
TLR4	9q33.1	0.2229682161254082	0.0000813117390982098	0.0008439395303514554
HAUS6	9p22.1	-0.22295349301628586	0.00008140227792334903	0.0008444437336120615
EPB41	1p35.3	-0.2228377818206464	0.00008211714459061323	0.0008514206774271465
ADIPOQ	3q27.3	0.22283003457347988	0.00008216521755430309	0.0008514804342329297
IFT81	12q24.11	-0.22282057029871455	0.0000822239808782797	0.000851650857012547
TFPI	2q32.1	0.22266856974960517	0.0000831731782475789	0.0008610392038233156
CSDC2	22q13.2	0.22260739626803971	0.00008355808838656856	0.0008645791921746489
PALB2	16p12.2	-0.2225242418066575	0.00008408399186385529	0.0008695736568654098
CCL22	16q21	0.2224342672728717	0.00008465653343638207	0.0008750450618424187
PCGF2	17q12	-0.22238489068932923	0.00008497229093735076	0.0008778579851715524
ZEB1-AS1	10p11.22	-0.222334707697672	0.00008529433977446263	0.0008807329851005955
C2CD4D	1q21.3	-0.22229198994444316	0.00008556938444225466	0.0008831199291796795
RCVRN	17p13.1	0.22228185406229475	0.00008563476814018643	0.000883341726715147
ABT1	6p22.2	-0.22225964057792072	0.0000857782253387634	0.0008843682299910929
STX1B	16p11.2	0.22222438806312	0.0000860063539982403	0.0008862661926341966
OBSL1	2q35	-0.22217980400028453	0.00008629568661756494	0.0008887925758334158
PTCH1	9q22.32	-0.22214849147243249	0.00008649943910720348	0.0008900766636936539
SLC25A38	3p22.1	-0.22214413675001576	0.0000865278113454737	0.0008900766636936539
ABCG5	2p21	-0.22214026488025565	0.00008655304501110464	0.0008900766636936539
CYSLTR1	Xq21.1	0.22207093593987168	0.00008700604678933502	0.0008940449778511616
MARVELD3	16q22.2	-0.22206761805612557	0.00008702778194337518	0.0008940449778511616
RABAC1	19q13.2	0.2220352686896032	0.0000872399673811165	0.0008957675222168213
WHAMMP3	15q11.2	0.22197828859381186	0.00008761489358515013	0.0008991584566043582
GFOD1	6p23	0.22191375119740886	0.00008804137576695085	0.0009030747641742537
LYPD3	19q13.31	0.22189633230774278	0.00008815681894893621	0.0009037982584550898
GBP6	1p22.2	0.22183874986681443	0.00008853945844855097	0.0009072589619537109
KAZN	1p36.21	0.2218299746328243	0.0000885979074255419	0.0009073958712157916
G0S2	1q32.2	0.221798662104972	0.00008880676574405511	0.0009090723095621105
C11ORF96	11p11.2	0.2217260833980305	0.0000892926554755012	0.0009135814394735443
SHPRH	6q24.3	-0.22163442685954918	0.00008990983568777335	0.0009194285788701415
DSC3	18q12.1	0.2215867322807016	0.00009023257676007229	0.000922260338901196
HOOK1	1p32.1	-0.22154836924988966	0.00009049296270335266	0.0009244522205101382
KHDRBS1	1p35.2	-0.2215332314052987	0.000090595903783133	0.0009250342788612642
WDR6	3p21.31	-0.22151601988336672	0.00009071308009184246	0.0009257610227425605
ORC6	16q11.2	-0.22150191887744664	0.00009080918610236823	0.0009262721086214702
GIMAP8	7q36.1	0.22146811793678542	0.00009103994764695815	0.0009281554946276761
LRIG1	3p14.1	-0.221447173795639	0.00009118321130338923	0.0009291453810028902
WDR64	1q43	-0.22143722289544002	0.00009125135241051345	0.0009293691635939187
SPOCD1	1p35.2	0.22138903010066666	0.00009158204151166953	0.0009322653441691196
POU2F2	19q13.2	0.22137832770791144	0.00009165563181935675	0.0009325427656039205
CBX8	17q25.3	-0.22134224572217473	0.00009190414350051065	0.0009345987306456679
LACTB	15q22.2	0.22127651015045868	0.00009235852036390969	0.0009387450617796377
ZSCAN12	6p22.1	-0.22121181141741308	0.00009280779127098316	0.0009425883048086647
ADH1B	4q23	0.22120857606155414	0.00009283031155929308	0.0009425883048086647
MRPS9	2q12.1	-0.22115582212920057	0.00009319824031634168	0.000945846992620462
LGALSL	2p14	-0.22113778113633234	0.00009332438016039191	0.0009466497735523625
TSEN2	3p25.2	-0.22109692969271075	0.00009361060036384296	0.0009490747266107505
F2R	5q13.3	0.22108552446733423	0.00009369065673677735	0.0009494080900441311
ID1	20q11.21	0.22098018165840114	0.00009443313404206905	0.0009564503384985605
SETD7	4q31.1	0.22097271641997288	0.00009448595978858707	0.0009565039943386896
SCAP	3p21.31	-0.2209534312206997	0.00009462255485149125	0.0009574051867200913
ZKSCAN2	16p12.1	-0.2209241923701887	0.00009483000456337396	0.0009585705708600934
ANGPTL2	9q33.3	0.2209173492349629	0.00009487861830019665	0.0009585705708600934
HOXA11	7p15.2	0.2209170668385398	0.00009488062495171707	0.0009585705708600934
NUCKS1	1q32.1	-0.22090677348052268	0.00009495379468332771	0.0009588284586061065
PCDHB8	5q31.3	-0.22088573648299037	0.00009510349988852235	0.0009598585432580303
CTSG	14q12	0.22082014757280272	0.00009557167394577069	0.0009641002196283886
TLR2	4q31.3	0.22080539355247306	0.00009567728616896022	0.0009646820561875373
S100P	4p16.1	0.2207906988751299	0.00009578258259270463	0.0009652601275303859
CAD	2p23.3	-0.22076866656959881	0.00009594066167514755	0.0009663692773835558
SLC11A1	2q35	0.2206927699789111	0.00009648708902077456	0.0009713870267849365
[truncated: 18,126 more rows]
