# Supplementary material for: Annexin A8 can serve as potential prognostic biomarker and therapeutic target for ovarian cancer: based on the comprehensive analysis of Annexins
Source: J Transl Med. 2019 Sep 2;17:275. doi: 10.1186/s12967-019-2023-z (PMC6717992; doi:10.1186/s12967-019-2023-z)
Supplement: Supplementary file 5 — Additional file 5. Pathway enrichment analysis of ANXA8 (DAVID). [file 12967_2019_2023_MOESM5_ESM.txt]

Category	Term	Count	%	PValue	Genes	List Total	Pop Hits	Pop Total	Fold Enrichment	Bonferroni	Benjamini	FDR
KEGG_PATHWAY	hsa04512:ECM-receptor interaction	14	0.020367487670395857	1.2404714178634046E-6	COL3A1, ITGA11, VTN, COL5A2, COL5A1, ITGA5, COL6A3, COL6A2, COL1A2, COL6A1, COL1A1, THBS2, COL11A1, FN1	203	87	6879	5.4530321046373365	2.617053806920344E-4	2.617053806920344E-4	0.001568415065644757
KEGG_PATHWAY	hsa05144:Malaria	10	0.014548205478854184	1.0076322235194679E-5	KLRB1, VCAM1, GYPC, ICAM1, IL6, IL18, ACKR1, IL12A, ITGB2, THBS2	203	49	6879	6.915652960691666	0.0021238561224287134	0.001062492506377466	0.012739545970852362
KEGG_PATHWAY	hsa05146:Amoebiasis	14	0.020367487670395857	1.1805364643058325E-5	PIK3CG, GNA15, IL6, COL3A1, ITGB2, COL5A2, COL5A1, SERPINB2, IL12A, COL1A2, COL1A1, COL11A1, CD14, FN1	203	106	6879	4.475601821730644	0.0024878468097681017	8.299709310934933E-4	0.014925432927825888
KEGG_PATHWAY	hsa05150:Staphylococcus aureus infection	10	0.014548205478854184	2.2967162429319756E-5	ICAM1, FCGR2B, FCGR2C, FPR1, ITGB2, C1R, C1S, CFD, SELPLG, PTAFR	203	54	6879	6.275314723590586	0.004834403396160369	0.001210798122649237	0.02903532234560524
KEGG_PATHWAY	hsa04974:Protein digestion and absorption	12	0.01745784657462502	4.711700000697802E-5	COL3A1, COL6A3, COL1A2, COL6A2, COL6A1, COL1A1, CPB1, COL11A1, COL5A2, COL5A1, COL10A1, SLC7A7	203	88	6879	4.620913569189431	0.009892663694576531	0.001986408717644772	0.05955742088532556
KEGG_PATHWAY	hsa05133:Pertussis	11	0.0160030260267396	5.986837389516698E-5	IL6, ITGA5, TICAM2, IL12A, MAPK11, ITGB2, C1R, C1S, CALML5, NLRP3, CD14	203	75	6879	4.970049261083744	0.012553148619790067	0.002103219301900383	0.07566995497603202
KEGG_PATHWAY	hsa05205:Proteoglycans in cancer	18	0.026186769861937527	7.371454409777904E-5	PIK3CG, CAV2, CAV1, LUM, FZD1, VTN, MAPK11, DCN, TIMP3, MMP2, PLAUR, WNT7B, WNT4, CDKN1A, ITGA5, WNT9A, PLAU, FN1	203	200	6879	3.0498029556650246	0.01543399808842505	0.0022195819487078605	0.09316315577625467
KEGG_PATHWAY	hsa05200:Pathways in cancer	27	0.039280154792906294	7.458031778592569E-5	FGF7, SPI1, BDKRB1, CXCL12, MMP2, FLT3LG, WNT4, RASGRP4, NKX3-1, GNG2, HHIP, RUNX1, CSF2RA, CSF1R, FN1, PIK3CG, BMP4, IL6, PTGER2, PTGER3, FZD1, RUNX1T1, CDKN1A, WNT7B, ETS1, PDGFRA, WNT9A	203	393	6879	2.3280938592862785	0.015613853788374321	0.001965195706403189	0.09425687739738065
KEGG_PATHWAY	hsa04510:Focal adhesion	18	0.026186769861937527	1.061537740693732E-4	PIK3CG, CAV2, CAV1, COL3A1, ITGA11, VTN, COL5A2, COL5A1, ITGA5, COL6A3, COL1A2, PDGFRA, COL6A2, COL6A1, COL1A1, THBS2, COL11A1, FN1	203	206	6879	2.960973743364102	0.02215062612606622	0.0024857537461911994	0.1341357172976121
KEGG_PATHWAY	hsa04610:Complement and coagulation cascades	10	0.014548205478854184	1.6723790506718318E-4	THBD, F13A1, SERPINE1, BDKRB1, C1R, SERPINA1, C1S, CFD, PLAU, PLAUR	203	69	6879	4.911115870636111	0.03467471252438614	0.003522795243168564	0.21124639009432178
KEGG_PATHWAY	hsa04020:Calcium signaling pathway	16	0.023277128766166694	2.3077259967642402E-4	GNA15, DRD1, PTGER3, SPHK1, STIM1, BDKRB1, PTGFR, P2RX7, ADRB2, PTK2B, HTR7, TBXA2R, PDGFRA, CALML5, PTAFR, HTR2A	203	179	6879	3.028978726917467	0.04753187575754125	0.004417363522393636	0.29139239869382383
KEGG_PATHWAY	hsa04611:Platelet activation	13	0.018912667122510437	4.082639417951112E-4	PIK3CG, P2RY12, COL3A1, COL1A2, TBXA2R, STIM1, MAPK11, COL1A1, PRKG1, COL11A1, APBB1IP, COL5A2, COL5A1	203	130	6879	3.3886699507389166	0.08255374753409506	0.007154391382286351	0.514975313897037
KEGG_PATHWAY	hsa04151:PI3K-Akt signaling pathway	23	0.03346087260136462	4.6183473418357493E-4	PIK3CG, IL6, FGF7, COL3A1, ITGA11, VTN, COL5A2, COL5A1, CDKN1A, ITGA5, IL4R, COL6A3, COL1A2, COL6A2, PDGFRA, CREB3L1, COL6A1, GNG2, COL1A1, THBS2, COL11A1, FN1, CSF1R	203	345	6879	2.259113300492611	0.09287011665535672	0.0074696270966473355	0.5823667955855871
KEGG_PATHWAY	hsa04380:Osteoclast differentiation	12	0.01745784657462502	0.0015540925816602577	PIK3CG, CTSK, FOSL2, FCGR2B, LILRA2, FCGR2C, OSCAR, SPI1, MAPK11, TREM2, SIRPA, CSF1R	203	131	6879	3.104125145715037	0.27975842544202356	0.023168017399765595	1.947281642285703
KEGG_PATHWAY	hsa05152:Tuberculosis	14	0.020367487670395857	0.0020422267277459645	LSP1, IL6, CORO1A, FCGR2B, FCGR2C, IL18, SPHK1, IL12A, CTSD, MAPK11, ITGB2, CALML5, PLA2R1, CD14	203	177	6879	2.680303915838691	0.3503687906463876	0.0283471577422143	2.551669767184672
KEGG_PATHWAY	hsa04640:Hematopoietic cell lineage	9	0.013093384930968763	0.0038554862130874084	CD37, IL6, ITGA5, CD33, IL4R, CD14, CSF2RA, CSF1R, FLT3LG	203	87	6879	3.5055206386954305	0.5573960235785145	0.04966667898366617	4.766859064101636
KEGG_PATHWAY	hsa04060:Cytokine-cytokine receptor interaction	16	0.023277128766166694	0.005069720643115857	IL6, IL18, TNFRSF8, CD70, TNFSF9, CXCL12, CCL26, CCL11, LIF, INHBA, CXCL14, IL4R, CX3CR1, IL12A, CSF2RA, CSF1R	203	243	6879	2.231223012832208	0.6578246053032549	0.06113560540584506	6.224216584342102
KEGG_PATHWAY	hsa04145:Phagosome	11	0.0160030260267396	0.01260774970640307	MARCO, CORO1A, FCGR2B, OLR1, ITGA5, FCGR2C, ITGB2, C1R, PLA2R1, THBS2, CD14	203	150	6879	2.485024630541872	0.9312409749117756	0.13819857844217598	14.821676605485145
KEGG_PATHWAY	hsa05143:African trypanosomiasis	5	0.007274102739427092	0.015165808335970607	VCAM1, ICAM1, IL6, IL18, IL12A	203	33	6879	5.134348410210479	0.9602242918736237	0.1560908805038368	17.570125497500722
KEGG_PATHWAY	hsa04080:Neuroactive ligand-receptor interaction	16	0.023277128766166694	0.01593737823290515	DRD1, PTGER2, PTGER3, FPR1, NPY4R, BDKRB1, PTGFR, P2RY13, P2RX7, P2RY6, ADRB2, HTR7, PTGDR, TBXA2R, PTAFR, HTR2A	203	277	6879	1.9573544841813235	0.9662870072015701	0.15590784220533127	18.38294529364336
KEGG_PATHWAY	hsa05217:Basal cell carcinoma	6	0.00872892328731251	0.020498041280465777	BMP4, WNT7B, WNT4, FZD1, HHIP, WNT9A	203	54	6879	3.765188834154351	0.9873491369130667	0.18787146657216724	23.038595342794586
KEGG_PATHWAY	hsa04750:Inflammatory mediator regulation of TRP channels	8	0.011638564383083347	0.02473216203198188	PIK3CG, PTGER2, ASIC2, TRPV4, BDKRB1, MAPK11, CALML5, HTR2A	203	98	6879	2.7662611842766665	0.9949284184197456	0.2135188156653488	27.14072036506481
KEGG_PATHWAY	hsa05100:Bacterial invasion of epithelial cells	7	0.010183743835197928	0.026554469870946312	PIK3CG, CAV2, ARPC1B, CAV1, ITGA5, RHOG, FN1	203	78	6879	3.0411140583554377	0.9965821007190292	0.21878217900909858	28.843432888427635
KEGG_PATHWAY	hsa00590:Arachidonic acid metabolism	6	0.00872892328731251	0.03275520608882035	GGT5, PTGIS, PLB1, CYP4F3, ALOX5, HPGDS	203	61	6879	3.33311798433336	0.9991124750292713	0.25382471946462537	34.36654820290479
KEGG_PATHWAY	hsa04620:Toll-like receptor signaling pathway	8	0.011638564383083347	0.035894196124012775	PIK3CG, CTSK, IL6, TICAM2, IL12A, MAPK11, TLR7, CD14	203	106	6879	2.557486755274654	0.9995529962865674	0.2654650831473474	37.00936917243804
KEGG_PATHWAY	hsa04670:Leukocyte transendothelial migration	8	0.011638564383083347	0.05194852592701621	PIK3CG, VCAM1, ICAM1, PTK2B, MAPK11, ITGB2, CXCL12, MMP2	203	115	6879	2.357335617905333	0.9999870719012581	0.35139229672036554	49.058988645664925
KEGG_PATHWAY	hsa04550:Signaling pathways regulating pluripotency of stem cells	9	0.013093384930968763	0.05337394018029652	LIF, PIK3CG, BMP4, INHBA, WNT7B, WNT4, FZD1, MAPK11, WNT9A	203	140	6879	2.1784306826178748	0.9999905886000798	0.34861306213356236	50.01895551245168
KEGG_PATHWAY	hsa05202:Transcriptional misregulation in cancer	10	0.014548205478854184	0.05687343814972815	MAF, MEF2C, CDKN1A, IL6, RUNX1T1, SPI1, RUNX1, CD14, PLAU, CSF1R	203	167	6879	2.0291436830771956	0.9999956921060349	0.3567695322997231	52.30552828260342
KEGG_PATHWAY	hsa05166:HTLV-I infection	13	0.018912667122510437	0.07003725669060543	PIK3CG, ICAM1, IL6, SPI1, FZD1, ITGB2, VCAM1, WNT4, CDKN1A, WNT7B, ETS1, PDGFRA, WNT9A	203	254	6879	1.7343586362049572	0.999999778062321	0.4103969912925657	60.07132131579307
KEGG_PATHWAY	hsa05134:Legionellosis	5	0.007274102739427092	0.0732049748826614	IL6, IL18, IL12A, ITGB2, CD14	203	54	6879	3.137657361795293	0.9999998919662594	0.4141515114818075	61.75729023232168
KEGG_PATHWAY	hsa04390:Hippo signaling pathway	9	0.013093384930968763	0.07597280036954684	BMP4, WNT7B, WNT4, FRMD6, SERPINE1, FZD1, ITGB2, WNT9A, SNAI2	203	151	6879	2.0197370567318043	0.9999999425244197	0.4159702809618857	63.1764930914178
KEGG_PATHWAY	hsa04668:TNF signaling pathway	7	0.010183743835197928	0.09422526170393497	LIF, PIK3CG, VCAM1, ICAM1, IL6, CREB3L1, MAPK11	203	107	6879	2.2168868836609734	0.9999999991463829	0.4792827421218375	71.38640962787397
KEGG_PATHWAY	hsa05132:Salmonella infection	6	0.00872892328731251	0.09635607673768729	ARPC1B, IL6, IL18, MAPK11, RHOG, CD14	203	83	6879	2.4496409282449996	0.9999999994806775	0.47682183481809437	72.22593954385339
