# Supplementary material for: Annexin A8 can serve as potential prognostic biomarker and therapeutic target for ovarian cancer: based on the comprehensive analysis of Annexins
Source: J Transl Med. 2019 Sep 2;17:275. doi: 10.1186/s12967-019-2023-z (PMC6717992; doi:10.1186/s12967-019-2023-z)
Supplement: Supplementary file 6 — Additional file 6. Gene Ontology analysis of ANXA8 (DAVID). [file 12967_2019_2023_MOESM6_ESM.txt]

Category	Term	Count	%	PValue	Genes	List Total	Pop Hits	Pop Total	Fold Enrichment	Bonferroni	Benjamini	FDR
GOTERM_BP_FAT	GO:0030198~extracellular matrix organization	48	0.06983138629850008	8.441900698799023E-22	ADAMTS14, SPOCK2, LUM, COL3A1, ITGA11, VTN, ITGB2, DCN, MMP2, VCAM1, CRISPLD2, HTRA1, FOXF1, FAP, SERPINE1, TGFBI, COL6A3, COL6A2, COL6A1, CREB3L1, LOX, LOXL2, COL8A1, COL11A1, FN1, COL10A1, ICAM1, FBN1, CCDC80, OLFML2A, NID2, SPARC, ECM2, COL16A1, COL5A2, COL5A1, ANXA2, EMILIN1, CTSK, BGN, SFRP2, ITGA5, ETS1, SULF1, RGCC, COL1A2, VCAN, COL1A1	428	334	16650	5.590687783311881	4.505442402949039E-18	4.505442402949039E-18	1.617573502390351E-18
GOTERM_BP_FAT	GO:0043062~extracellular structure organization	48	0.06983138629850008	9.590873944664663E-22	ADAMTS14, SPOCK2, LUM, COL3A1, ITGA11, VTN, ITGB2, DCN, MMP2, VCAM1, CRISPLD2, HTRA1, FOXF1, FAP, SERPINE1, TGFBI, COL6A3, COL6A2, COL6A1, CREB3L1, LOX, LOXL2, COL8A1, COL11A1, FN1, COL10A1, ICAM1, FBN1, CCDC80, OLFML2A, NID2, SPARC, ECM2, COL16A1, COL5A2, COL5A1, ANXA2, EMILIN1, CTSK, BGN, SFRP2, ITGA5, ETS1, SULF1, RGCC, COL1A2, VCAN, COL1A1	428	335	16650	5.573999163063188	5.118649424267531E-18	2.5593247121337654E-18	1.8377311118884225E-18
GOTERM_BP_FAT	GO:0016477~cell migration	87	0.1265693876660314	3.6283834179576747E-19	MEF2C, RARRES2, FGF7, IL16, S100A8, AIF1, S100A9, VTN, ZEB2, MMP28, LRRC15, PRKG1, CXCL12, SLC7A7, DAB2, WNT4, SAA2, SAA1, FOXF1, CH25H, FAP, SERPINE1, TRPV4, SEMA3C, LOXL2, RHOG, MATK, PIK3CG, ICAM1, PLXNB3, PADI2, SAA4, SIRPA, THBD, RGCC, CX3CR1, IL12A, PDGFRA, COL1A2, VCAN, COL1A1, PTAFR, GPR183, DRD1, CAV1, PODN, STK10, COL3A1, FPR1, ITGA11, BDKRB1, ITGB2, DCN, JAML, CCL26, VCAM1, P2RY6, HAND…	428	1184	16650	2.8584988317757007	1.936468230164011E-15	6.454894100546703E-16	6.95243533750147E-16
GOTERM_BP_FAT	GO:0050900~leukocyte migration	47	0.06837656575061467	7.2439023962903E-19	GPR183, CAV1, RARRES2, S100A8, IL16, AIF1, STK10, S100A9, FPR1, BDKRB1, ITGB2, JAML, MMP28, CXCL12, CCL26, SLC7A7, VCAM1, SAA1, PTK2B, CH25H, SERPINE1, TRPV4, SELPLG, SCG2, FN1, PIK3CG, ICAM1, SPNS2, IL6, OLR1, PADI2, SIRPA, ECM1, CCL11, P2RY12, SLC16A3, NBL1, CORO1A, THBD, CXCL14, ITGA5, CX3CR1, COL1A2, NLRP12, IL12A, COL1A1, PTAFR	428	376	16650	4.862733644859813	3.866070708900133E-15	9.665176772250333E-16	1.3880220803601894E-15
GOTERM_BP_FAT	GO:0040011~locomotion	99	0.14402723424065642	4.345141328211175E-18	MEF2C, RARRES2, S100A8, IL16, AIF1, S100A9, VTN, PRKG1, CXCL12, SLC7A7, DAB2, WNT4, UNC5B, CH25H, FAP, FOXF1, SERPINE1, SPON2, MATK, PIK3CG, PDPN, PLXNB3, SIRPA, PLAUR, THBD, CX3CR1, RGCC, PDGFRA, COL1A2, ANOS1, COL1A1, CAV1, DRD1, PODN, STK10, ITGA11, BDKRB1, ITGB2, JAML, P2RY6, FN1, CSF1R, BMP4, SPNS2, SPNS3, SPHK1, ECM1, CORO1A, CXCL14, SRPX2, ITGA5, SFRP2, ETS1, NTRK2, CHRD, PLAU, FGF7, ZEB2,…	428	1530	16650	2.5171797691039033	2.319001926866304E-14	4.638003853732608E-15	8.325832922502305E-15
GOTERM_BP_FAT	GO:0051674~localization of cell	90	0.13093384930968766	1.4267983086662033E-17	MEF2C, RARRES2, FGF7, IL16, S100A8, AIF1, S100A9, VTN, ZEB2, MMP28, LRRC15, PRKG1, CXCL12, SLC7A7, DAB2, WNT4, SAA2, SAA1, FOXF1, CH25H, FAP, SERPINE1, TRPV4, SEMA3C, LOXL2, RHOG, MATK, PIK3CG, ICAM1, PDPN, PLXNB3, PADI2, SAA4, SIRPA, THBD, RGCC, CX3CR1, IL12A, PDGFRA, COL1A2, VCAN, COL1A1, PTAFR, GPR183, DRD1, CAV1, PODN, SPOCK2, STK10, COL3A1, FPR1, ITGA11, BDKRB1, ITGB2, DCN, JAML, CCL26, VCAM…	428	1330	16650	2.6324573115030567	7.614822573351528E-14	1.2691370955585878E-14	2.733923579179458E-14
GOTERM_BP_FAT	GO:0048870~cell motility	90	0.13093384930968766	1.4267983086662033E-17	MEF2C, RARRES2, FGF7, IL16, S100A8, AIF1, S100A9, VTN, ZEB2, MMP28, LRRC15, PRKG1, CXCL12, SLC7A7, DAB2, WNT4, SAA2, SAA1, FOXF1, CH25H, FAP, SERPINE1, TRPV4, SEMA3C, LOXL2, RHOG, MATK, PIK3CG, ICAM1, PDPN, PLXNB3, PADI2, SAA4, SIRPA, THBD, RGCC, CX3CR1, IL12A, PDGFRA, COL1A2, VCAN, COL1A1, PTAFR, GPR183, DRD1, CAV1, PODN, SPOCK2, STK10, COL3A1, FPR1, ITGA11, BDKRB1, ITGB2, DCN, JAML, CCL26, VCAM…	428	1330	16650	2.6324573115030567	7.614822573351528E-14	1.2691370955585878E-14	2.733923579179458E-14
GOTERM_BP_FAT	GO:0070887~cellular response to chemical stimulus	138	0.20076523560818774	2.009264236514243E-17	MEF2C, RARRES2, GNA15, IL16, S100A8, AIF1, IL18, S100A9, FSTL3, VTN, AQP1, MMP2, CXCL12, WNT4, DAB2, SLC2A5, PTGIS, HTRA1, CH25H, FOXF1, SERPINE1, CREB3L1, GNG2, SPON2, PIK3CG, PLXNB3, KRT13, ARNTL, RGCC, CX3CR1, PDGFRA, COL1A2, ANOS1, COL1A1, TGFB1I1, CAV2, CAV1, DRD1, PODN, KCNA1, CD70, ITGB2, JAML, GREM2, TIMP3, ADCYAP1, P2RY6, NKX3-1, CSF1R, BMP4, IL1RL1, KCNB1, KLF10, LGALS1, SPHK1, COL16A1,…	428	2648	16650	2.027363271875088	1.0723443230276515E-13	1.5319204614680735E-14	3.850000970454906E-14
GOTERM_BP_FAT	GO:0006954~inflammatory response	58	0.08437959177735427	9.523991030772701E-17	RARRES2, S100A8, LXN, AIF1, LY86, IL18, S100A9, VTN, CXCL12, TLR7, PTGIS, SAA2, SAA1, HAMP, IL4R, FOXF1, SERPINE1, TICAM2, TRPV4, SERPINA1, PIK3CG, ICAM1, PTGER2, PTGER3, ACKR1, SAA4, NLRP3, PTGDR, CX3CR1, PTAFR, FPR1, TNFRSF8, ITGB2, BDKRB1, ADCYAP1, CCL26, VCAM1, ALOX5AP, TGM2, FN1, CSF1R, SCG2, IL6, OLR1, IL1RL1, SPHK1, PTGFR, ECM1, CD180, CCL11, GGT5, P2RX7, ETS1, TBXA2R, NLRP12, ALOX5, CD14,…	428	637	16650	3.5420854179198633	5.92526028242446E-13	7.405187574249794E-14	2.1094237467877974E-13
GOTERM_BP_FAT	GO:0001944~vasculature development	56	0.08146995068158343	3.5974637805918133E-16	MEF2C, IL18, SPI1, AQP1, MMP2, WNT4, PTGIS, UNC5B, FAP, FOXF1, SERPINE1, TGFBI, SEMA3C, LOX, LOXL2, PIK3CG, ACTA2, PDPN, CX3CR1, RGCC, SERPINB7, COL1A2, PDGFRA, COL1A1, CAV1, COL3A1, ITGB2, DCN, LIF, TYMP, HAND2, PTK2B, MEG3, NKX3-1, HEG1, RUNX1, COL8A1, THBS2, FN1, SCG2, BMP4, IL6, SPHK1, SPARC, ECM1, COL5A1, ANXA2, CCL11, WNT7B, SRPX2, SFRP2, ITGA5, ETS1, SULF1, NTRK2, TBXA2R	428	610	16650	3.5713191358970424	1.7775780847273381E-12	1.9750867608081535E-13	6.328271240363392E-13
GOTERM_BP_FAT	GO:0009605~response to external stimulus	114	0.16584954245893768	1.5349521561217626E-15	MEF2C, RARRES2, IL16, S100A8, AIF1, IL18, S100A9, VTN, AQP1, PRKG1, TLR7, CXCL12, WNT4, PTGIS, UNC5B, PGLYRP4, HTRA1, CH25H, FAP, FOXF1, SERPINE1, SPON2, PIK3CG, PLXNB3, PLAUR, THBD, CX3CR1, PDGFRA, ANOS1, COL1A1, SSC5D, CAV1, DRD1, KCNA1, BDKRB1, ITGB2, JAML, ADCYAP1, BHLHE40, CSF1R, BMP4, IL1RL1, KLF10, KCNB1, CDKN1A, CORO1A, P2RX7, CXCL14, ETS1, SFRP2, HOPX, TBXA2R, PLAU, FGF7, LXN, LY86, MMP2…	428	2073	16650	2.1393213140917267	8.295364395394245E-12	8.29558643999917E-13	2.9753977059954195E-12
GOTERM_BP_FAT	GO:0001568~blood vessel development	53	0.07710548903792717	2.0888331228970316E-15	MEF2C, IL18, SPI1, AQP1, MMP2, WNT4, PTGIS, UNC5B, FAP, FOXF1, SERPINE1, TGFBI, SEMA3C, LOX, LOXL2, PIK3CG, ACTA2, CX3CR1, RGCC, SERPINB7, COL1A2, PDGFRA, COL1A1, CAV1, COL3A1, ITGB2, DCN, TYMP, HAND2, PTK2B, MEG3, NKX3-1, HEG1, RUNX1, COL8A1, THBS2, FN1, SCG2, BMP4, SPHK1, SPARC, ECM1, COL5A1, ANXA2, CCL11, WNT7B, SRPX2, SFRP2, ITGA5, ETS1, SULF1, NTRK2, TBXA2R	428	576	16650	3.57951226635514	1.1257994536606475E-11	1.0234035840994693E-12	4.04121180963557E-12
GOTERM_BP_FAT	GO:0072359~circulatory system development	69	0.10038261780409387	7.438010038696678E-15	MEF2C, IL18, PDLIM3, SPI1, AQP1, MMP2, WNT4, PTGIS, UNC5B, HAMP, FOXF1, FAP, SERPINE1, TGFBI, SEMA3C, LOX, LOXL2, COL11A1, PIK3CG, ACTA2, PDPN, MICAL2, SERPINB7, CX3CR1, RGCC, COL1A2, PDGFRA, COL1A1, CAV1, COL3A1, ITGB2, BICC1, DCN, LIF, TYMP, HAND2, PTK2B, MEG3, NKX3-1, HEG1, RUNX1, COL8A1, THBS2, OLFM1, SCG2, FN1, BMP4, IL6, FBN1, SPHK1, LMNA, FZD1, MAPK11, SPARC, SNAI2, ECM1, COL5A1, ANXA2, CC…	428	945	16650	2.8404539385847793	3.9699243892243885E-11	3.3082425687780415E-12	1.425526363618701E-11
GOTERM_BP_FAT	GO:0072358~cardiovascular system development	69	0.10038261780409387	7.438010038696678E-15	MEF2C, IL18, PDLIM3, SPI1, AQP1, MMP2, WNT4, PTGIS, UNC5B, HAMP, FOXF1, FAP, SERPINE1, TGFBI, SEMA3C, LOX, LOXL2, COL11A1, PIK3CG, ACTA2, PDPN, MICAL2, SERPINB7, CX3CR1, RGCC, COL1A2, PDGFRA, COL1A1, CAV1, COL3A1, ITGB2, BICC1, DCN, LIF, TYMP, HAND2, PTK2B, MEG3, NKX3-1, HEG1, RUNX1, COL8A1, THBS2, OLFM1, SCG2, FN1, BMP4, IL6, FBN1, SPHK1, LMNA, FZD1, MAPK11, SPARC, SNAI2, ECM1, COL5A1, ANXA2, CC…	428	945	16650	2.8404539385847793	3.9699243892243885E-11	3.3082425687780415E-12	1.425526363618701E-11
GOTERM_BP_FAT	GO:0022610~biological adhesion	99	0.14402723424065642	8.123364462490258E-15	CAST, CADM3, S100A8, AIF1, IL18, S100A9, FSTL3, VTN, PRKG1, CXCL12, WNT4, FAP, FOXF1, TGFBI, SERPINE1, SPON2, PCDHGA12, PIK3CG, PDPN, PLXNB3, SIRPA, LSAMP, CD33, CX3CR1, RGCC, PDGFRA, ANOS1, TGFB1I1, COL1A1, CAV1, STK10, ITGA11, ITGB2, JAML, ITGBL1, FN1, BMP4, MAFB, LGALS1, CCDC80, S100A10, ECM2, COL16A1, EMILIN1, TNKS1BP1, CORO1A, P2RX7, SRPX2, ITGA5, SFRP2, ETS1, CHRD, PLAU, SLC46A2, LRRC15, EF…	428	1705	16650	2.2588182092252036	4.325440006169856E-11	3.3272273824991316E-12	1.553202011450594E-11
GOTERM_BP_FAT	GO:0007155~cell adhesion	98	0.142572413692771	1.7453805708983615E-14	CAST, CADM3, S100A8, AIF1, IL18, S100A9, FSTL3, VTN, PRKG1, CXCL12, WNT4, FAP, FOXF1, TGFBI, SERPINE1, SPON2, PCDHGA12, PIK3CG, PDPN, PLXNB3, SIRPA, LSAMP, CD33, CX3CR1, RGCC, PDGFRA, ANOS1, TGFB1I1, COL1A1, CAV1, STK10, ITGA11, ITGB2, JAML, ITGBL1, FN1, BMP4, MAFB, LGALS1, CCDC80, S100A10, ECM2, COL16A1, EMILIN1, TNKS1BP1, CORO1A, P2RX7, SRPX2, ITGA5, SFRP2, ETS1, CHRD, PLAU, SLC46A2, EFHD2, SAA…	428	1699	16650	2.2438982799117677	9.302658643406403E-11	6.6447958246840244E-12	3.339550858072471E-11
GOTERM_BP_FAT	GO:0044236~multicellular organism metabolic process	25	0.03637051369713546	4.388248931593732E-14	ADAMTS14, COL3A1, MMP2, WNT4, FAP, COL6A3, COL6A2, CREB3L1, COL6A1, TRPV4, COL8A1, COL11A1, COL10A1, BMP4, IL6, COL5A2, COL5A1, P2RX7, ADRB2, CTSK, RGCC, SERPINB7, COL1A2, CTSD, COL1A1	428	133	16650	7.312381420841824	2.340477811557662E-10	1.5603185410384413E-11	8.40327807338781E-11
GOTERM_BP_FAT	GO:0032963~collagen metabolic process	23	0.03346087260136462	5.571397891179157E-14	BMP4, IL6, ADAMTS14, COL3A1, COL5A2, MMP2, COL5A1, P2RX7, CTSK, WNT4, FAP, COL6A3, SERPINB7, RGCC, COL1A2, COL6A2, CREB3L1, CTSD, COL6A1, COL1A1, COL8A1, COL11A1, COL10A1	428	110	16650	8.134027187765506	2.974480661777079E-10	1.859046250274332E-11	1.0679235273869381E-10
GOTERM_BP_FAT	GO:0060326~cell chemotaxis	33	0.04800907808021881	6.757189630553881E-14	GPR183, RARRES2, S100A8, IL16, AIF1, S100A9, FPR1, ITGB2, JAML, MMP28, CXCL12, CCL26, VCAM1, SAA2, PTK2B, SAA1, CH25H, SERPINE1, TRPV4, RHOG, SCG2, PIK3CG, IL6, PLXNB3, PADI2, SAA4, CCL11, NBL1, CORO1A, CXCL14, CX3CR1, IL12A, PDGFRA	428	251	16650	5.114588375470082	3.6084835119964964E-10	2.1226354007808368E-11	1.2955192474350952E-10
GOTERM_BP_FAT	GO:0010033~response to organic substance	135	0.19640077396453148	8.865455230437916E-14	MEF2C, RARRES2, GNA15, S100A8, AIF1, IL18, FSTL3, VTN, AQP1, MMP2, CXCL12, DAB2, WNT4, SLC2A5, PTGIS, PAPPA, HTRA1, FOXF1, SERPINE1, CREB3L1, GNG2, LOX, SPON2, PIK3CG, CRYAB, KRT13, ARNTL, THBD, CX3CR1, HSPB7, PDGFRA, COL1A2, ANOS1, TGFB1I1, HSPB3, COL1A1, SSC5D, CAV2, CAV1, DRD1, PODN, CD70, BDKRB1, ITGB2, GREM2, TIMP3, ADCYAP1, P2RY6, NKX3-1, CSF1R, BMP4, IL1RL1, KCNB1, KLF10, LGALS1, SPHK1, CO…	428	2822	16650	1.861003662809567	4.734282965657144E-10	2.630162754257981E-11	1.6997514507011147E-10
GOTERM_BP_FAT	GO:0002682~regulation of immune system process	84	0.12220492602237513	1.2336617880081547E-13	MEF2C, RARRES2, AIF1, IL18, FSTL3, SPI1, VTN, MMP28, MMP2, CXCL12, TLR7, FLT3LG, MARCO, RAET1E, KLHL6, PGLYRP4, HTRA1, FOXF1, IL4R, SERPINE1, OSCAR, TICAM2, TRPV4, CFD, SPON2, KLRB1, ICAM1, LAIR1, PADI2, NLRP3, INHBA, ARPC1B, LAT2, CTSK, PRAM1, CD33, RGCC, IL12A, COL1A2, COL1A1, TREM2, CD300LB, PTAFR, GPR183, CAV1, STK10, COL3A1, FPR1, C1R, ITGB2, BDKRB1, C1S, JAML, ADCYAP1, LIF, VCAM1, PTK2B, CL…	428	1378	16650	2.371376639583305	6.582964173773576E-10	3.464717401868711E-11	2.363442774822033E-10
GOTERM_BP_FAT	GO:0044259~multicellular organismal macromolecule metabolic process	23	0.03346087260136462	1.462093274735406E-13	BMP4, IL6, ADAMTS14, COL3A1, COL5A2, MMP2, COL5A1, P2RX7, CTSK, WNT4, FAP, COL6A3, SERPINB7, RGCC, COL1A2, COL6A2, CREB3L1, CTSD, COL6A1, COL1A1, COL8A1, COL11A1, COL10A1	428	115	16650	7.780373831775701	7.803567791953014E-10	3.9017788999728964E-11	2.8016478026415825E-10
GOTERM_BP_FAT	GO:0071310~cellular response to organic substance	113	0.16439472191105226	1.622904406401309E-13	MEF2C, RARRES2, AIF1, IL18, FSTL3, VTN, AQP1, MMP2, CXCL12, DAB2, WNT4, PTGIS, SLC2A5, HTRA1, FOXF1, SERPINE1, CREB3L1, GNG2, SPON2, PIK3CG, KRT13, ARNTL, CX3CR1, PDGFRA, COL1A2, ANOS1, TGFB1I1, COL1A1, CAV2, CAV1, DRD1, PODN, CD70, ITGB2, TIMP3, GREM2, ADCYAP1, P2RY6, NKX3-1, CSF1R, BMP4, IL1RL1, KCNB1, KLF10, LGALS1, SPHK1, COL16A1, ECM1, CORO1A, P2RX7, ITGA5, SFRP2, NTRK2, TBXA2R, KLF2, CHRD, …	428	2186	16650	2.01093834169866	8.662730532904561E-10	4.125111363606493E-11	3.1101787811849135E-10
GOTERM_BP_FAT	GO:0006928~movement of cell or subcellular component	99	0.14402723424065642	1.9958689744721268E-13	MEF2C, RARRES2, S100A8, IL16, AIF1, S100A9, VTN, PRKG1, CXCL12, SLC7A7, DAB2, WNT4, UNC5B, CH25H, FAP, FOXF1, SERPINE1, SPON2, MATK, PIK3CG, PDPN, PLXNB3, SIRPA, PLAUR, ARPC1B, THBD, CX3CR1, RGCC, PDGFRA, COL1A2, ANOS1, COL1A1, CAV1, DRD1, PODN, STK10, ITGA11, BDKRB1, ITGB2, JAML, P2RY6, FN1, CSF1R, BMP4, SPNS2, SPHK1, ECM1, TNNI2, CORO1A, CXCL14, SRPX2, ITGA5, SFRP2, ETS1, NTRK2, CHRD, PLAU, FGF…	428	1795	16650	2.145562700127561	1.065361798779918E-9	4.842548584349515E-11	3.8249403644385893E-10
GOTERM_BP_FAT	GO:0042060~wound healing	48	0.06983138629850008	2.349141757276791E-13	CAV1, GNA15, KRT6A, S100A8, F13A1, S100A9, COL3A1, VTN, JAML, DCN, SYT7, PRKG1, WNT4, SAA1, C1QTNF1, FAP, SERPINE1, SERPINA1, GNG2, LOX, MYOF, EHD2, PAPSS2, TFPI2, RHOG, FN1, PIK3CG, IL6, PDPN, ASIC2, SPARC, COL5A1, ANXA2, PLAUR, P2RY12, P2RX7, THBD, ANXA8L1, ITGA5, ETS1, COL1A2, PDGFRA, HOPX, TBXA2R, SERPINB2, COL1A1, TREML1, PLAU	428	542	16650	3.445183984550126	1.2537850757610158E-9	5.4512394598305036E-11	4.501399253342697E-10
GOTERM_BP_FAT	GO:0009611~response to wounding	53	0.07710548903792717	2.6136528053707697E-13	GNA15, FGF7, S100A8, AIF1, F13A1, S100A9, VTN, SYT7, PRKG1, WNT4, SAA1, FAP, FOXF1, SERPINE1, SERPINA1, GNG2, LOX, TFPI2, RHOG, PIK3CG, PDPN, PLAUR, THBD, ANXA8L1, CX3CR1, SERPINB2, COL1A2, PDGFRA, COL1A1, CAV1, KRT6A, COL3A1, DCN, JAML, C1QTNF1, EHD2, PAPSS2, MYOF, FN1, IL6, LGALS1, ASIC2, SPARC, COL5A1, ANXA2, P2RY12, P2RX7, ITGA5, ETS1, TBXA2R, HOPX, TREML1, PLAU	428	649	16650	3.176886079230448	1.394806270482718E-9	5.811695569235553E-11	5.007771974874231E-10
GOTERM_BP_FAT	GO:0032101~regulation of response to external stimulus	55	0.080015130133698	1.2919794252039402E-12	RARRES2, IL16, S100A8, AIF1, LY86, IL18, S100A9, VTN, MMP28, PRKG1, CXCL12, TLR7, WNT4, PTGIS, SAA1, HTRA1, FAP, FOXF1, SERPINE1, TRPV4, SEMA3C, PIK3CG, PTGER3, PADI2, NLRP3, PLAUR, THBD, CX3CR1, IL12A, SERPINB2, PDGFRA, GPR183, CAV1, DRD1, ADCYAP1, CCL26, PTK2B, ALOX5AP, C1QTNF1, TGM2, SCG2, IL6, IL1RL1, ASIC2, SNAI2, CD180, ANXA2, CCL11, NBL1, CXCL14, ETS1, NLRP12, TBXA2R, HOPX, PLAU	428	721	16650	2.9675489649629925	6.895225390657345E-9	2.758090422716464E-10	2.475564198078928E-9
GOTERM_BP_FAT	GO:0006935~chemotaxis	47	0.06837656575061467	1.7655094820516789E-12	GPR183, RARRES2, FGF7, S100A8, IL16, AIF1, S100A9, FPR1, ITGB2, JAML, MMP28, CXCL12, CCL26, VCAM1, TYMP, SAA2, UNC5B, SAA1, PTK2B, CH25H, SERPINE1, MEG3, TRPV4, SEMA3C, SPON2, RHOG, SCG2, CSF1R, BMP4, PIK3CG, IL6, RNASE2, PLXNB3, SAA4, PADI2, PLAUR, LSP1, CCL11, NBL1, CORO1A, CXCL14, CX3CR1, IL12A, PDGFRA, ANOS1, PLAU, PTAFR	428	552	16650	3.3122968305566842	9.422348901111377E-9	3.6239800049742144E-10	3.3828717604933445E-9
GOTERM_BP_FAT	GO:0042330~taxis	47	0.06837656575061467	1.8905279189356453E-12	GPR183, RARRES2, FGF7, S100A8, IL16, AIF1, S100A9, FPR1, ITGB2, JAML, MMP28, CXCL12, CCL26, VCAM1, TYMP, SAA2, UNC5B, SAA1, PTK2B, CH25H, SERPINE1, MEG3, TRPV4, SEMA3C, SPON2, RHOG, SCG2, CSF1R, BMP4, PIK3CG, IL6, RNASE2, PLXNB3, SAA4, PADI2, PLAUR, LSP1, CCL11, NBL1, CORO1A, CXCL14, CX3CR1, IL12A, PDGFRA, ANOS1, PLAU, PTAFR	428	553	16650	3.306307143702151	1.0089533208912371E-8	3.7368641514490264E-10	3.6224134802864683E-9
GOTERM_BP_FAT	GO:0048514~blood vessel morphogenesis	44	0.0640121041069584	1.918897625309181E-12	CAV1, IL18, COL3A1, SPI1, ITGB2, DCN, AQP1, MMP2, WNT4, TYMP, PTGIS, UNC5B, HAND2, PTK2B, FOXF1, FAP, SERPINE1, TGFBI, MEG3, HEG1, RUNX1, COL8A1, LOXL2, THBS2, SCG2, FN1, BMP4, PIK3CG, SPHK1, SPARC, ECM1, ANXA2, CCL11, WNT7B, SRPX2, SFRP2, ITGA5, ETS1, SULF1, NTRK2, RGCC, CX3CR1, PDGFRA, TBXA2R	428	491	16650	3.486114547842473	1.0241219872142437E-8	3.6575786843684455E-10	3.676869919644332E-9
GOTERM_BP_FAT	GO:0030334~regulation of cell migration	53	0.07710548903792717	2.0949785387210515E-12	RARRES2, FGF7, AIF1, VTN, MMP28, LRRC15, CXCL12, DAB2, WNT4, FOXF1, SERPINE1, TRPV4, SEMA3C, ICAM1, PLXNB3, PADI2, CX3CR1, RGCC, IL12A, PDGFRA, COL1A1, PTAFR, GPR183, DRD1, PODN, STK10, COL3A1, BDKRB1, DCN, CCL26, P2RY6, PTK2B, FN1, CSF1R, BMP4, IL6, SPHK1, LMNA, SPARC, SNAI2, ECM1, P2RY12, CCL11, NBL1, CORO1A, SRPX2, CXCL14, SFRP2, ITGA5, ETS1, SULF1, CHRD, PLAU	428	685	16650	3.0099256429497236	1.1180966041912654E-8	3.8555059145295445E-10	4.014266696827917E-9
GOTERM_BP_FAT	GO:0040012~regulation of locomotion	56	0.08146995068158343	4.6416127758524105E-12	RARRES2, FGF7, IL16, AIF1, VTN, MMP28, LRRC15, CXCL12, DAB2, WNT4, FOXF1, SERPINE1, TRPV4, SEMA3C, ICAM1, PLXNB3, PADI2, CX3CR1, RGCC, IL12A, PDGFRA, COL1A1, PTAFR, GPR183, DRD1, PODN, SPOCK2, STK10, COL3A1, BDKRB1, DCN, CCL26, P2RY6, PTK2B, FN1, CSF1R, SCG2, BMP4, IL6, SPHK1, LMNA, SPARC, SNAI2, ECM1, CCL11, P2RY12, NBL1, CORO1A, SRPX2, CXCL14, SFRP2, ITGA5, ETS1, SULF1, CHRD, PLAU	428	768	16650	2.8365946261682238	2.4772327855693277E-8	8.257442507542123E-10	8.893918934660405E-9
GOTERM_BP_FAT	GO:0048585~negative regulation of response to stimulus	80	0.11638564383083347	4.9050819677626715E-12	PODNL1, AIF1, IGFBP6, FSTL3, VTN, MMP28, PRKG1, LRRC15, CXCL12, DAB2, WNT4, PTGIS, UNC5B, HTRA1, SAA1, FOXF1, IL4R, SERPINE1, TICAM2, SEMA3C, CREB3L1, HHIP, ICAM1, PADI2, ARNTL, NLRP3, PLAUR, ADRB2, BGN, THBD, CX3CR1, PDGFRA, SERPINB2, TGFB1I1, CAV2, DRD1, CAV1, PODN, COL3A1, BICC1, DCN, TIMP3, GREM2, ADCYAP1, HIC1, LIF, MEIS3, RGS11, SHISA2, C1QTNF1, MEG3, NKX3-1, RASA3, SCG2, BMP4, IL6, PTPRE, …	428	1369	16650	2.2733013387218994	2.61783921207126E-8	8.444642762839294E-10	9.398737343957464E-9
GOTERM_BP_FAT	GO:0051240~positive regulation of multicellular organismal process	82	0.11929528492660431	6.6929319104047504E-12	MEF2C, FGF7, AIF1, IL18, S100A9, AQP1, TLR7, CXCL12, FLT3LG, DAB2, WNT4, PTGIS, HAMP, SAA1, IL4R, SERPINE1, TICAM2, TRPV4, CREB3L1, SPON2, LOXL2, ICAM1, PTGER3, PLXNB3, ARNTL, NLRP3, INHBA, ADRB2, THBD, SERPINB7, RGCC, CX3CR1, PTGDR, IL12A, TGFB1I1, PAEP, COL1A1, PTAFR, CAV1, LUM, TNFRSF8, ITGB2, ADCYAP1, LIF, HAND2, PTK2B, C1QTNF1, MEG3, HEG1, NKX3-1, RUNX1, THBS2, OLFM1, CSF1R, FN1, BMP4, IL6, …	428	1431	16650	2.22917768765062	3.5720430946462045E-8	1.116263526057537E-9	1.2824585837734048E-8
GOTERM_BP_FAT	GO:0006952~defense response	85	0.12365974657026058	8.224930859013112E-12	MEF2C, RARRES2, S100A8, LXN, AIF1, LY86, IL18, S100A9, VTN, MMP2, CXCL12, TLR7, MARCO, RAET1E, PTGIS, LILRA2, PGLYRP4, SAA2, HTRA1, SAA1, HAMP, FOXF1, IL4R, SERPINE1, TICAM2, TRPV4, SERPINA1, CFD, SPON2, MATK, PIK3CG, ICAM1, PTGER2, PTGER3, ACKR1, SAA4, NLRP3, INHBA, CTSK, CX3CR1, PTGDR, IL12A, TREM2, SSC5D, CD300LB, PTAFR, DRD1, CAV1, FPR1, TNFRSF8, C1R, BDKRB1, ITGB2, C1S, CLEC10A, ADCYAP1, CCL…	428	1518	16650	2.1782996564589414	4.389669727711265E-8	1.3302029477912924E-9	1.576008212822444E-8
GOTERM_BP_FAT	GO:0048584~positive regulation of response to stimulus	103	0.1498465164321981	9.37914593186033E-12	MEF2C, RARRES2, S100A8, IL16, AIF1, IL18, S100A9, VTN, MMP2, TLR7, CXCL12, MARCO, DAB2, DIRAS1, WNT4, KLHL6, TMEM9B, PTGIS, PGLYRP4, UNC5B, SERPINE1, SPON2, CFD, PIK3CG, ARNTL, PLAUR, ARPC1B, LAT2, THBD, RGCC, PDGFRA, TGFB1I1, COL1A1, CAV2, TNFAIP8L3, CAV1, ITGB2, TIMP3, ADCYAP1, LIF, MEIS3, NKX3-1, CSF1R, BMP4, IL1RL1, LGALS1, SPHK1, ECM1, P2RX7, CXCL14, PLK2, ITGA5, SFRP2, ETS1, NTRK2, SFRP4, H…	428	2030	16650	1.973838681460338	5.0056597644676515E-8	1.4722528751676123E-9	1.797164639327775E-8
GOTERM_BP_FAT	GO:2000145~regulation of cell motility	54	0.07856030958581259	9.720326117477511E-12	RARRES2, FGF7, AIF1, VTN, MMP28, LRRC15, CXCL12, DAB2, WNT4, FOXF1, SERPINE1, TRPV4, SEMA3C, ICAM1, PLXNB3, PADI2, CX3CR1, RGCC, IL12A, PDGFRA, COL1A1, PTAFR, GPR183, DRD1, PODN, SPOCK2, STK10, COL3A1, BDKRB1, DCN, CCL26, P2RY6, PTK2B, FN1, CSF1R, BMP4, IL6, SPHK1, LMNA, SPARC, SNAI2, ECM1, P2RY12, CCL11, NBL1, CORO1A, SRPX2, CXCL14, SFRP2, ITGA5, ETS1, SULF1, CHRD, PLAU	428	736	16650	2.8542132263307596	5.187743001844325E-8	1.4822123528546172E-9	1.8625379016867782E-8
GOTERM_BP_FAT	GO:0051270~regulation of cellular component movement	56	0.08146995068158343	2.4848860538158228E-11	RARRES2, FGF7, AIF1, VTN, MMP28, LRRC15, CXCL12, DAB2, WNT4, FOXF1, SERPINE1, TRPV4, SEMA3C, ICAM1, PDPN, PLXNB3, PADI2, CX3CR1, RGCC, IL12A, PDGFRA, COL1A1, PTAFR, GPR183, DRD1, CAV1, PODN, SPOCK2, STK10, COL3A1, BDKRB1, DCN, CCL26, P2RY6, PTK2B, FN1, CSF1R, BMP4, IL6, SPHK1, LMNA, SPARC, SNAI2, ECM1, CCL11, P2RY12, NBL1, CORO1A, SRPX2, CXCL14, SFRP2, ITGA5, ETS1, SULF1, CHRD, PLAU	428	802	16650	2.7163399911436357	1.3261857434443414E-7	3.683849558733243E-9	4.761359084781702E-8
GOTERM_BP_FAT	GO:0008283~cell proliferation	96	0.13966277259700016	2.523683606585404E-11	MEF2C, FGF7, FOSL2, RARRES1, AIF1, LY86, IL18, IGFBP6, AQP1, MMP2, CXCL12, FLT3LG, DAB2, WNT4, HTRA1, SCRG1, FOXF1, FAP, TGFBI, GNG2, HHIP, LOXL2, RHOG, MATK, PIK3CG, GAPT, PRG4, PDPN, PLXNB3, INHBA, CD33, SERPINB7, RGCC, CX3CR1, IL12A, PDGFRA, WNT9A, TGFB1I1, PMP22, PTAFR, CAV2, GPR183, CAV1, KRT6A, PODN, KCNA1, TNFRSF8, CD70, JAML, ADCYAP1, CCL26, LIF, VCAM1, HAND2, RASGRP4, PTK2B, TGM1, MEG3, …	428	1861	16650	2.006759505240374	1.3468885995404634E-7	3.6402396652590596E-9	4.8356885162803565E-8
GOTERM_BP_FAT	GO:0030155~regulation of cell adhesion	49	0.0712862068463855	2.8847036169288068E-11	CAV1, SPOCK2, AIF1, IL18, FSTL3, VTN, PRKG1, CXCL12, APBB1IP, VCAM1, WNT4, PTK2B, SAA1, FOXF1, C1QTNF1, IL4R, TGFBI, SERPINE1, TGM2, TRPV4, COL8A1, PIEZO1, FN1, PIK3CG, BMP4, ICAM1, IL6, LGALS1, PLXNB3, CCDC80, S100A10, NLRP3, ECM2, TNFSF9, COL16A1, SNAI2, EMILIN1, CORO1A, DUSP3, ETS1, ITGA5, SFRP2, RGCC, IL12A, COL1A1, CHRD, PTAFR, PLAU, SLC46A2	428	643	16650	2.964528131858548	1.5395661856487663E-7	4.0514902543975495E-9	5.527451829578922E-8
GOTERM_BP_FAT	GO:0030595~leukocyte chemotaxis	26	0.037825334245020874	3.1219834788136916E-11	GPR183, RARRES2, S100A8, IL16, AIF1, S100A9, ITGB2, JAML, MMP28, CXCL12, CCL26, PTK2B, SAA1, CH25H, SERPINE1, TRPV4, SCG2, PIK3CG, IL6, PADI2, CCL11, NBL1, CORO1A, CXCL14, CX3CR1, IL12A	428	194	16650	5.213652567684748	1.6662008284207275E-7	4.272310172304117E-9	5.982103701285268E-8
GOTERM_BP_FAT	GO:0001525~angiogenesis	38	0.055283180819645894	3.7717718240916445E-11	CAV1, IL18, SPI1, ITGB2, DCN, AQP1, MMP2, TYMP, PTGIS, UNC5B, HAND2, PTK2B, FAP, TGFBI, SERPINE1, MEG3, RUNX1, COL8A1, LOXL2, THBS2, FN1, SCG2, PIK3CG, BMP4, SPHK1, SPARC, ECM1, ANXA2, CCL11, SRPX2, SFRP2, ITGA5, ETS1, SULF1, RGCC, CX3CR1, PDGFRA, TBXA2R	428	413	16650	3.5793487361679976	2.012994398947754E-7	5.032486538603109E-9	7.227185516711643E-8
GOTERM_BP_FAT	GO:0040017~positive regulation of locomotion	38	0.055283180819645894	7.047844355882245E-11	DRD1, RARRES2, FGF7, IL16, AIF1, SPOCK2, VTN, BDKRB1, LRRC15, CXCL12, CCL26, P2RY6, DAB2, PTK2B, FOXF1, SERPINE1, TRPV4, SEMA3C, CSF1R, FN1, SCG2, BMP4, ICAM1, IL6, SPHK1, SPARC, SNAI2, CCL11, CORO1A, SRPX2, CXCL14, ETS1, ITGA5, IL12A, PDGFRA, COL1A1, PLAU, PTAFR	428	422	16650	3.503011914780529	3.7614315484546523E-7	9.174224935293296E-9	1.35045408189427E-7
GOTERM_BP_FAT	GO:0048646~anatomical structure formation involved in morphogenesis	69	0.10038261780409387	7.097936203143387E-11	MEF2C, IL18, SPI1, VTN, AQP1, MMP2, FLT3LG, WNT4, KLHL6, PTGIS, UNC5B, HTRA1, FOXF1, FAP, IL4R, SERPINE1, TGFBI, SEMA3C, LOXL2, COL11A1, PIK3CG, PDPN, STIM1, INHBA, KRT19, CX3CR1, RGCC, PDGFRA, COL1A1, ADAM12, CAV1, ABLIM3, ITGB2, DCN, TYMP, HAND2, PTK2B, ALDH1A3, MEG3, TGM2, NKX3-1, COL6A1, RUNX1, COL8A1, THBS2, EHD2, KNDC1, OLFM1, SCG2, FN1, BMP4, SPHK1, FZD1, SPARC, SNAI2, ECM1, COL5A2, COL5A1…	428	1151	16650	2.332084250184723	3.7881663128569443E-7	9.019445301738926E-9	1.3600526260759693E-7
GOTERM_BP_FAT	GO:0007166~cell surface receptor signaling pathway	121	0.17603328629413562	1.22480772863359E-10	MEF2C, IL18, FSTL3, NPY4R, VTN, MMP2, CXCL12, MARCO, DAB2, WNT4, KLHL6, UNC5B, HTRA1, FOXF1, SERPINE1, GNG2, MATK, KLRB1, PLXNB3, ARNTL, PLAUR, ARPC1B, LAT2, CD37, KRT19, PRAM1, CX3CR1, PDGFRA, COL1A2, ANOS1, TGFB1I1, COL1A1, CAV2, CAV1, PODN, ITGA11, CD70, ITGB2, BICC1, TIMP3, GREM2, ITGBL1, LIF, P2RY6, NKX3-1, CSF1R, BMP4, IL1RL1, KCNB1, KLF10, EFEMP1, SPHK1, COL16A1, ECM1, CORO1A, P2RX7, GPR34…	428	2669	16650	1.763629137588722	6.536798334844107E-7	1.52018614363314E-8	2.346885019655076E-7
GOTERM_BP_FAT	GO:0007599~hemostasis	34	0.04946389862810422	2.1503371537498792E-10	GNA15, CAV1, F13A1, S100A9, COL3A1, VTN, PRKG1, SAA1, FAP, C1QTNF1, SERPINE1, GNG2, SERPINA1, PAPSS2, EHD2, TFPI2, RHOG, PIK3CG, IL6, PDPN, ASIC2, ANXA2, PLAUR, P2RY12, P2RX7, THBD, ANXA8L1, COL1A2, PDGFRA, TBXA2R, SERPINB2, COL1A1, TREML1, PLAU	428	358	16650	3.6945909257035447	1.1476345644911845E-6	2.6082618398426405E-8	4.1203153111624147E-7
GOTERM_BP_FAT	GO:0050817~coagulation	34	0.04946389862810422	2.1503371537498792E-10	GNA15, CAV1, F13A1, S100A9, COL3A1, VTN, PRKG1, SAA1, FAP, C1QTNF1, SERPINE1, GNG2, SERPINA1, PAPSS2, EHD2, TFPI2, RHOG, PIK3CG, IL6, PDPN, ASIC2, ANXA2, PLAUR, P2RY12, P2RX7, THBD, ANXA8L1, COL1A2, PDGFRA, TBXA2R, SERPINB2, COL1A1, TREML1, PLAU	428	358	16650	3.6945909257035447	1.1476345644911845E-6	2.6082618398426405E-8	4.1203153111624147E-7
GOTERM_BP_FAT	GO:0051272~positive regulation of cellular component movement	37	0.053828360271760474	2.4230928422698093E-10	DRD1, RARRES2, FGF7, AIF1, SPOCK2, VTN, BDKRB1, LRRC15, CXCL12, CCL26, P2RY6, DAB2, PTK2B, FOXF1, SERPINE1, TRPV4, SEMA3C, CSF1R, FN1, BMP4, ICAM1, IL6, PDPN, SPHK1, SPARC, SNAI2, CCL11, CORO1A, SRPX2, CXCL14, ETS1, ITGA5, IL12A, PDGFRA, COL1A1, PLAU, PTAFR	428	420	16650	3.4270694259012013	1.2932038113699917E-6	2.87378806307359E-8	4.642948248090306E-7
GOTERM_BP_FAT	GO:0044243~multicellular organism catabolic process	16	0.023277128766166694	3.24934988555337E-10	ADAMTS14, COL3A1, COL5A2, MMP2, COL5A1, P2RX7, CTSK, COL6A3, COL6A2, COL1A2, CTSD, COL6A1, COL1A1, COL8A1, COL11A1, COL10A1	428	72	16650	8.64485981308411	1.7341764199096943E-6	3.769951939514016E-8	6.226159365851913E-7
GOTERM_BP_FAT	GO:2000147~positive regulation of cell motility	36	0.052373539723875054	4.5452271588293325E-10	DRD1, RARRES2, FGF7, AIF1, SPOCK2, VTN, BDKRB1, LRRC15, CXCL12, CCL26, P2RY6, DAB2, PTK2B, FOXF1, SERPINE1, TRPV4, SEMA3C, CSF1R, FN1, BMP4, ICAM1, IL6, SPHK1, SPARC, SNAI2, CCL11, CORO1A, SRPX2, CXCL14, ETS1, ITGA5, IL12A, PDGFRA, COL1A1, PLAU, PTAFR	428	409	16650	3.424125402737472	2.4257849898789985E-6	5.161250782315108E-8	8.709223009439881E-7
GOTERM_BP_FAT	GO:0030335~positive regulation of cell migration	35	0.05091871917598964	7.004810003781809E-10	DRD1, RARRES2, FGF7, AIF1, VTN, BDKRB1, LRRC15, CXCL12, CCL26, P2RY6, DAB2, PTK2B, FOXF1, SERPINE1, TRPV4, SEMA3C, CSF1R, FN1, BMP4, ICAM1, IL6, SPHK1, SPARC, SNAI2, CCL11, CORO1A, SRPX2, CXCL14, ETS1, ITGA5, IL12A, PDGFRA, COL1A1, PLAU, PTAFR	428	395	16650	3.447001064710753	3.738460145119582E-6	7.788472888847764E-8	1.342208999499661E-6
GOTERM_BP_FAT	GO:0030574~collagen catabolic process	15	0.021822308218281274	7.975720981405061E-10	ADAMTS14, COL3A1, COL5A2, MMP2, COL5A1, CTSK, COL6A3, COL6A2, COL1A2, CTSD, COL6A1, COL1A1, COL8A1, COL11A1, COL10A1	428	65	16650	8.977354421279655	4.2566333438021076E-6	8.68702493272977E-8	1.5282476839573178E-6
GOTERM_BP_FAT	GO:0007596~blood coagulation	32	0.04655425753233339	1.1665900786294628E-9	GNA15, F13A1, COL3A1, S100A9, VTN, PRKG1, SAA1, FAP, C1QTNF1, SERPINE1, GNG2, SERPINA1, PAPSS2, EHD2, TFPI2, RHOG, PIK3CG, IL6, PDPN, ANXA2, PLAUR, P2RY12, P2RX7, THBD, ANXA8L1, COL1A2, PDGFRA, TBXA2R, SERPINB2, COL1A1, TREML1, PLAU	428	342	16650	3.6399409739301527	6.226071701309621E-6	1.245218138601345E-7	2.2353320638934804E-6
GOTERM_BP_FAT	GO:0051241~negative regulation of multicellular organismal process	61	0.08874405342101052	1.173774365125303E-9	MEF2C, FSTL3, VTN, PRKG1, WNT4, HAMP, IL4R, SERPINE1, TICAM2, TRPV4, SEMA3C, PIK3CG, PTGER3, NLRP3, PLAUR, INHBA, ADRB2, THBD, CX3CR1, RGCC, IL12A, SERPINB2, PDGFRA, WNT9A, PMP22, SSC5D, COL3A1, DCN, ADCYAP1, HAND2, PTK2B, C1QTNF1, MEG3, NKX3-1, RUNX1, THBS2, HPGDS, FN1, BMP4, IL6, MAFB, IL1RL1, LGALS1, FBN1, EFEMP1, MAPK11, SPARC, SNAI2, ECM1, COL5A2, COL5A1, ANXA2, P2RX7, DKK1, PLK2, SFRP2, SUL…	428	1017	16650	2.333347117690844	6.264414413648112E-6	1.2283203232321682E-7	2.2490981965717083E-6
GOTERM_BP_FAT	GO:0045785~positive regulation of cell adhesion	34	0.04946389862810422	1.400517784192415E-9	CAV1, AIF1, SPOCK2, IL18, FSTL3, VTN, CXCL12, APBB1IP, VCAM1, WNT4, PTK2B, SAA1, IL4R, FOXF1, TGM2, COL8A1, PIEZO1, FN1, IL6, LGALS1, CCDC80, S100A10, ECM2, TNFSF9, COL16A1, NLRP3, EMILIN1, CORO1A, SFRP2, ETS1, ITGA5, IL12A, CHRD, PTAFR	428	385	16650	3.4354897439009586	7.474535637874702E-6	1.4374159684749088E-7	2.683566835415263E-6
GOTERM_BP_FAT	GO:0010648~negative regulation of cell communication	67	0.09747297670832303	1.5101597048069116E-9	PODNL1, IGFBP6, FSTL3, LRRC15, CXCL12, DAB2, WNT4, UNC5B, HTRA1, SERPINE1, TICAM2, CREB3L1, HHIP, ICAM1, PADI2, ARNTL, NLRP3, PLAUR, INHBA, ADRB2, BGN, CX3CR1, TGFB1I1, CAV2, DRD1, CAV1, PODN, BICC1, DCN, TIMP3, GREM2, HIC1, LIF, MEIS3, RGS11, SHISA2, PTK2B, MEG3, NKX3-1, RASA3, SCG2, BMP4, IL6, PTPRE, IL1RL1, KCNB1, FBN1, LMNA, FZD1, SNAI2, ECM1, NBL1, P2RX7, DUSP3, DKK1, PLK2, SFRP2, RGS4, SULF…	428	1182	16650	2.2050974903932823	8.059689653339142E-6	1.5207021730745396E-7	2.8936542939561605E-6
GOTERM_BP_FAT	GO:0023057~negative regulation of signaling	67	0.09747297670832303	1.715928383845919E-9	PODNL1, IGFBP6, FSTL3, LRRC15, CXCL12, DAB2, WNT4, UNC5B, HTRA1, SERPINE1, TICAM2, CREB3L1, HHIP, ICAM1, PADI2, ARNTL, NLRP3, PLAUR, INHBA, ADRB2, BGN, CX3CR1, TGFB1I1, CAV2, DRD1, CAV1, PODN, BICC1, DCN, TIMP3, GREM2, HIC1, LIF, MEIS3, RGS11, SHISA2, PTK2B, MEG3, NKX3-1, RASA3, SCG2, BMP4, IL6, PTPRE, IL1RL1, KCNB1, FBN1, LMNA, FZD1, SNAI2, ECM1, NBL1, P2RX7, DUSP3, DKK1, PLK2, SFRP2, RGS4, SULF…	428	1186	16650	2.197660399363288	9.157867941755882E-6	1.6959090920476427E-7	3.2879328593082846E-6
GOTERM_BP_FAT	GO:0001775~cell activation	56	0.08146995068158343	2.686459700120507E-9	LYPD2, MEF2C, GNA15, AIF1, IL18, SPI1, PRKG1, TLR7, FLT3LG, WNT4, SAA1, FOXF1, IL4R, GNG2, RHOG, GAPT, PIK3CG, ICAM1, PDPN, NLRP3, INHBA, LAT2, THBD, PRAM1, CX3CR1, RGCC, IL12A, COL1A2, PDGFRA, COL1A1, PTAFR, GPR183, CAV1, COL3A1, ITGB2, JAML, APBB1IP, VCAM1, PTK2B, C1QTNF1, SELPLG, BMP4, IL6, MAFB, IL1RL1, LGALS1, TNFSF9, CD180, P2RY12, P2RX7, DUSP3, CDKN1A, CORO1A, MILR1, TREML1, SLC46A2	428	910	16650	2.3939611790079076	1.4337532768693428E-5	2.6068424874292617E-7	5.147591886078828E-6
GOTERM_BP_FAT	GO:0030199~collagen fibril organization	12	0.01745784657462502	3.2854934895652885E-9	ADAMTS14, SFRP2, LUM, COL3A1, COL1A2, COL1A1, LOX, LOXL2, COL11A1, COL5A2, COL5A1, ANXA2	428	40	16650	11.670560747663552	1.7534525340923146E-5	3.131192201077937E-7	6.295415366786017E-6
GOTERM_BP_FAT	GO:0006955~immune response	79	0.11493082328294804	4.61083878014774E-9	MEF2C, IL16, S100A8, AIF1, LY86, IL18, S100A9, SUSD2, VTN, MMP2, CXCL12, TLR7, MARCO, RAET1E, KLHL6, LILRA2, PGLYRP4, SAA1, HAMP, FOXF1, IL4R, TICAM2, SEMA3C, CFD, SPON2, MATK, GAPT, PIK3CG, ICAM1, LAIR1, ADGRE1, PRG4, NLRP3, ARPC1B, CTSK, LAT2, PRAM1, CX3CR1, RGCC, IL12A, TREM2, SSC5D, CD300LB, PTAFR, GPR183, CAV1, COL3A1, FPR1, TNFRSF8, CD70, C1R, ITGB2, C1S, APBB1IP, CLEC10A, ADCYAP1, CCL26, L…	428	1551	16650	1.9814620654747914	2.4607744073534832E-5	4.3172002694991107E-7	8.834942100133247E-6
GOTERM_BP_FAT	GO:1901700~response to oxygen-containing compound	76	0.11056636163929179	4.7102017112704345E-9	MEF2C, GNA15, RARRES2, S100A8, AIF1, LY86, IL18, SPI1, AQP1, MMP2, CXCL12, SLC2A5, HAMP, SERPINE1, TICAM2, TRPV4, GNG2, SPON2, PIK3CG, ICAM1, PTGER2, CRYAB, KRT13, NLRP3, INHBA, THBD, CX3CR1, IL12A, COL1A2, PDGFRA, COL1A1, WNT9A, TREM2, PTAFR, CAV2, DRD1, CAV1, COL3A1, TNFRSF8, BDKRB1, DCN, ADCYAP1, VCAM1, P2RY6, ACSL1, PTK2B, COL6A2, COL6A1, NKX3-1, IL6, PTPRE, KCNB1, LGALS1, KLF10, FBN1, SPARC,…	428	1466	16650	2.01674082951894	2.513803042314411E-5	4.334196713751126E-7	9.025333702616933E-6
GOTERM_BP_FAT	GO:0032103~positive regulation of response to external stimulus	27	0.039280154792906294	5.93599883581794E-9	RARRES2, S100A8, IL16, AIF1, IL18, LY86, S100A9, TLR7, CXCL12, CCL26, PTK2B, ALOX5AP, SERPINE1, TGM2, TRPV4, SCG2, PIK3CG, IL6, PTGER3, IL1RL1, CD180, CCL11, THBD, CXCL14, ETS1, IL12A, NLRP12	428	267	16650	3.933896881234905	3.167992388952712E-5	5.36956223817775E-7	1.1374113717543821E-5
GOTERM_BP_FAT	GO:0032102~negative regulation of response to external stimulus	27	0.039280154792906294	5.93599883581794E-9	DRD1, AIF1, VTN, MMP28, PRKG1, ADCYAP1, WNT4, PTGIS, HTRA1, SAA1, C1QTNF1, FOXF1, SERPINE1, SEMA3C, PADI2, SNAI2, NLRP3, ANXA2, PLAUR, NBL1, THBD, ETS1, CX3CR1, PDGFRA, SERPINB2, NLRP12, PLAU	428	267	16650	3.933896881234905	3.167992388952712E-5	5.36956223817775E-7	1.1374113717543821E-5
GOTERM_BP_FAT	GO:0009966~regulation of signal transduction	117	0.17021400410259394	8.209452519103969E-9	MEF2C, S100A8, IL18, S100A9, FSTL3, VTN, TLR7, CXCL12, DAB2, DIRAS1, WNT4, TMEM9B, PTGIS, UNC5B, HTRA1, SERPINE1, CREB3L1, PIK3CG, ARNTL, PLAUR, LYNX1, CX3CR1, PDGFRA, TGFB1I1, COL1A1, TNFAIP8L3, CAV2, CAV1, PODN, BICC1, TIMP3, GREM2, ADCYAP1, LIF, MEIS3, NKX3-1, FN1, CSF1R, BMP4, IL1RL1, LGALS1, SPHK1, ECM1, P2RX7, PLK2, ITGA5, SFRP2, RGS4, NTRK2, SFRP4, PTTG1IP, CHRD, PLAU, PODNL1, FGF7, JPH2, …	428	2728	16650	1.668445268177707	4.381288869159672E-5	7.302305418122046E-7	1.573033422408443E-5
GOTERM_BP_FAT	GO:0050878~regulation of body fluid levels	38	0.055283180819645894	9.178527175136496E-9	GNA15, CAV1, F13A1, S100A9, COL3A1, VTN, AQP1, PRKG1, SAA1, FAP, C1QTNF1, SERPINE1, TRPV4, HEG1, SERPINA1, GNG2, PAPSS2, EHD2, TFPI2, RHOG, PIK3CG, IL6, PDPN, ASIC2, ANXA2, PLAUR, P2RY12, P2RX7, THBD, ANXA8L1, COL1A2, PDGFRA, TBXA2R, SERPINB2, SYTL2, COL1A1, TREML1, PLAU	428	503	16650	2.9389086044480774	4.8984599895884884E-5	8.030455739271858E-7	1.7587201761593008E-5
GOTERM_BP_FAT	GO:0042127~regulation of cell proliferation	78	0.11347600273506264	1.0708621797993527E-8	MEF2C, FGF7, FOSL2, RARRES1, AIF1, IL18, IGFBP6, AQP1, MMP2, CXCL12, FLT3LG, HTRA1, FOXF1, FAP, IL4R, RHOG, MATK, PTGER2, PLXNB3, INHBA, CD33, SERPINB7, CX3CR1, RGCC, IL12A, PDGFRA, WNT9A, TGFB1I1, PMP22, PTAFR, CAV2, GPR183, CAV1, KRT6A, PODN, TNFRSF8, JAML, ADCYAP1, CCL26, LIF, VCAM1, HAND2, PTK2B, TGM1, MEG3, TGM2, NKX3-1, KRT4, FGFBP1, HPGDS, SCG2, FN1, CSF1R, BMP4, IL6, KLF10, SPHK1, LMNA, M…	428	1552	16650	1.9551197128817803	5.715028153752133E-5	9.2180465061098E-7	2.051905341193816E-5
GOTERM_BP_FAT	GO:0035987~endodermal cell differentiation	12	0.01745784657462502	1.2852321216813099E-8	INHBA, DKK1, ITGA5, COL6A1, ITGB2, VTN, COL8A1, COL11A1, MMP2, COL5A2, COL5A1, FN1	428	45	16650	10.373831775700934	6.85904862891551E-5	1.0887746251242447E-6	2.4626648131853557E-5
GOTERM_BP_FAT	GO:0008284~positive regulation of cell proliferation	52	0.07565066849004175	1.3236634943523588E-8	MEF2C, FOSL2, FGF7, AIF1, IL18, AQP1, MMP2, CXCL12, FLT3LG, HTRA1, FOXF1, RHOG, MATK, PLXNB3, CX3CR1, SERPINB7, IL12A, PDGFRA, PTAFR, GPR183, CAV2, KRT6A, JAML, ADCYAP1, CCL26, VCAM1, LIF, PTK2B, TGM1, TGM2, NKX3-1, FGFBP1, FN1, CSF1R, SCG2, BMP4, IL6, SPHK1, PTGFR, TNFSF9, ECM1, ANXA2, CCL11, CDKN1A, CORO1A, SFRP2, ETS1, BNC1, NTRK2, MAB21L2, CHRD, HTR2A	428	849	16650	2.382682209966646	7.064142570190057E-5	1.1038106552119231E-6	2.536304093414543E-5
GOTERM_BP_FAT	GO:0009968~negative regulation of signal transduction	61	0.08874405342101052	1.5039346241317563E-8	PODNL1, IGFBP6, FSTL3, LRRC15, CXCL12, DAB2, WNT4, UNC5B, HTRA1, SERPINE1, TICAM2, CREB3L1, HHIP, ICAM1, PADI2, ARNTL, NLRP3, PLAUR, ADRB2, BGN, CX3CR1, TGFB1I1, CAV2, CAV1, PODN, BICC1, DCN, TIMP3, GREM2, HIC1, LIF, RGS11, MEIS3, SHISA2, MEG3, NKX3-1, RASA3, SCG2, BMP4, IL6, PTPRE, IL1RL1, FBN1, LMNA, FZD1, SNAI2, ECM1, NBL1, P2RX7, DUSP3, DKK1, SFRP2, RGS4, SULF1, SFRP4, SMPD1, NLRP12, PTTG1IP,…	428	1089	16650	2.1790762338765735	8.026177019315739E-5	1.2348452582688907E-6	2.881725984504868E-5
GOTERM_BP_FAT	GO:0033993~response to lipid	52	0.07565066849004175	2.0068724814633924E-8	MEF2C, S100A8, AIF1, IL18, LY86, AQP1, DAB2, HAMP, PAPPA, SERPINE1, TICAM2, LOX, SPON2, ICAM1, PTGER2, CRYAB, KRT13, PADI2, ARNTL, NLRP3, INHBA, THBD, CX3CR1, IL12A, TGFB1I1, COL1A1, WNT9A, TREM2, PTAFR, CAV1, TNFRSF8, BDKRB1, DCN, ADCYAP1, VCAM1, ACSL1, PTK2B, NKX3-1, BMP4, IL6, SPARC, PTGFR, SNAI2, CD180, GJB2, P2RX7, CDKN1A, WNT7B, DKK1, ETS1, TBXA2R, CD14	428	860	16650	2.352206042164747	1.071010495685698E-4	1.6228287634811878E-6	3.845417364534143E-5
GOTERM_BP_FAT	GO:2000026~regulation of multicellular organismal development	83	0.12075010547448971	2.012362895487946E-8	MEF2C, FGF7, JPH2, IL18, FSTL3, SPI1, AQP1, CXCL12, FLT3LG, DAB2, WNT4, PTGIS, HAMP, IL4R, SERPINE1, TRPV4, SEMA3C, LOXL2, PLXNB3, ARNTL, NLRP3, INHBA, ADRB2, SERPINB7, RGCC, CX3CR1, IL12A, WNT9A, TGFB1I1, COL1A1, PMP22, TG, GPR183, CAV1, COL3A1, ITGB2, DCN, ADCYAP1, LIF, HAND2, PTK2B, MEG3, NKX3-1, RUNX1, THBS2, KNDC1, OLFM1, FN1, MAF, BMP4, IL6, MAFB, KLF10, LGALS1, FBN1, EFEMP1, SPHK1, FZD1, A…	428	1721	16650	1.8761505753555583	1.0739404182269485E-4	1.602980938764098E-6	3.8559376891456054E-5
GOTERM_BP_FAT	GO:1901701~cellular response to oxygen-containing compound	54	0.07856030958581259	2.0255170325244154E-8	MEF2C, RARRES2, GNA15, AIF1, IL18, LY86, SPI1, AQP1, MMP2, SLC2A5, HAMP, SERPINE1, TICAM2, GNG2, SPON2, PIK3CG, ICAM1, PTGER2, KRT13, NLRP3, INHBA, CX3CR1, IL12A, COL1A2, PDGFRA, COL1A1, WNT9A, TREM2, PTAFR, CAV2, CAV1, DRD1, COL3A1, P2RY6, PTK2B, COL6A1, IL6, PTPRE, KLF10, LGALS1, KCNB1, FBN1, COL16A1, SNAI2, COL5A2, CD180, P2RY12, RAB31, WNT7B, ETS1, NTRK2, TBXA2R, KLF2, CD14	428	912	16650	2.303400147565174	1.0809600229222394E-4	1.5897317523494436E-6	3.8811426406049065E-5
GOTERM_BP_FAT	GO:1901342~regulation of vasculature development	25	0.03637051369713546	2.0653624654160683E-8	BMP4, IL6, SPHK1, ITGB2, SPARC, DCN, AQP1, ECM1, CCL11, WNT4, PTGIS, SRPX2, ETS1, SFRP2, PTK2B, ITGA5, SULF1, RGCC, SERPINB7, CX3CR1, SERPINE1, MEG3, TBXA2R, RUNX1, THBS2	428	245	16650	3.9695784855998473	1.1022232123247822E-4	1.5975117118038895E-6	3.957491442330152E-5
GOTERM_BP_FAT	GO:0030193~regulation of blood coagulation	15	0.021822308218281274	2.662657617635345E-8	CAV1, S100A9, ASIC2, VTN, PRKG1, ANXA2, PLAUR, THBD, FAP, C1QTNF1, SERPINE1, SERPINB2, TBXA2R, PDGFRA, PLAU	428	84	16650	6.946762349799733	1.4209594230574218E-4	2.0300842092924043E-6	5.101982976096764E-5
GOTERM_BP_FAT	GO:1900046~regulation of hemostasis	15	0.021822308218281274	2.662657617635345E-8	CAV1, S100A9, ASIC2, VTN, PRKG1, ANXA2, PLAUR, THBD, FAP, C1QTNF1, SERPINE1, SERPINB2, TBXA2R, PDGFRA, PLAU	428	84	16650	6.946762349799733	1.4209594230574218E-4	2.0300842092924043E-6	5.101982976096764E-5
GOTERM_BP_FAT	GO:0090287~regulation of cellular response to growth factor stimulus	24	0.03491569314925004	4.1660252380197665E-8	BMP4, CAV2, CAV1, FBN1, FSTL3, FZD1, VTN, DCN, GREM2, NBL1, WNT4, DAB2, DKK1, SHISA2, HTRA1, SFRP2, ITGA5, SULF1, MEG3, TGFB1I1, HHIP, FGFBP1, MYOF, CHRD	428	235	16650	3.9729568502684427	2.2231605559364098E-4	3.131555258217844E-6	7.98262112189363E-5
GOTERM_BP_FAT	GO:0002237~response to molecule of bacterial origin	28	0.040734975340791714	4.882838996960144E-8	MEF2C, S100A8, IL18, LY86, TNFRSF8, BDKRB1, DCN, VCAM1, HAMP, SERPINE1, TICAM2, SPON2, ICAM1, PTGER2, IL6, SPARC, PTGFR, NLRP3, CD180, P2RX7, THBD, CX3CR1, TBXA2R, IL12A, TREM2, SSC5D, PTAFR, CD14	428	316	16650	3.4470010647107534	2.6056317130040973E-4	3.6193979469079096E-6	9.356124600623517E-5
GOTERM_BP_FAT	GO:0001503~ossification	30	0.04364461643656255	5.276405858667561E-8	MEF2C, OSTF1, ITGA11, FSTL3, MMP2, WNT4, HAND2, PTK2B, COL6A1, CREB3L1, RUNX1, COL11A1, COL10A1, BMP4, IL6, KLF10, FZD1, SPARC, SNAI2, COL5A2, ECM1, P2RX7, CTSK, ADRB2, WNT7B, SFRP2, VCAN, COL1A1, CHRD, CDH11	428	359	16650	3.2508525759508498	2.815621419383074E-4	3.857551299391027E-6	1.0110247107286696E-4
GOTERM_BP_FAT	GO:1902533~positive regulation of intracellular signal transduction	53	0.07710548903792717	5.692897081533842E-8	MEF2C, JPH2, S100A8, IL18, S100A9, TLR7, DIRAS1, TMEM9B, UNC5B, SAA1, TICAM2, TRPV4, PIK3CG, ICAM1, ADRB2, IL12A, PDGFRA, GADD45B, TREM2, GPR183, TNFAIP8L3, CAV2, CAV1, COL3A1, FPR1, DCN, ADCYAP1, CCL26, HIC1, LIF, MEIS3, HAND2, PTK2B, RASGRP4, C1QTNF1, TGM2, NKX3-1, PLA2R1, CSF1R, BMP4, IL6, LGALS1, SPHK1, MAPK11, ECM1, CCL11, P2RX7, WNT7B, PLK2, NTRK2, NLRP12, IGFBP4, HTR2A	428	915	16650	2.253332311935039	3.0378377454765015E-4	4.105801384546304E-6	1.0908295474676422E-4
GOTERM_BP_FAT	GO:0050818~regulation of coagulation	15	0.021822308218281274	5.698215411260988E-8	CAV1, S100A9, ASIC2, VTN, PRKG1, ANXA2, PLAUR, THBD, FAP, C1QTNF1, SERPINE1, SERPINB2, TBXA2R, PDGFRA, PLAU	428	89	16650	6.556494802058174	3.040675272262261E-4	4.0548419808494884E-6	1.0918486036404218E-4
GOTERM_BP_FAT	GO:0001934~positive regulation of protein phosphorylation	52	0.07565066849004175	6.037668742757126E-8	MEF2C, RARRES2, FGF7, AIF1, IL18, VTN, FLT3LG, DAB2, DIRAS1, SAA1, TRPV4, PIK3CG, ICAM1, PLAUR, INHBA, ADRB2, RGCC, IL12A, PDGFRA, GADD45B, TREM2, GPR183, TNFAIP8L3, CAV2, CAV1, FPR1, ADCYAP1, CCL26, LIF, ACSL1, HAND2, PTK2B, C1QTNF1, NKX3-1, KNDC1, CSF1R, BMP4, IL6, SPHK1, FBN1, FZD1, MAPK11, ANXA2, CCL11, P2RX7, CDKN1A, WNT7B, SFRP2, ITGA5, NTRK2, IGFBP4, HTR2A	428	890	16650	2.272918198046834	3.221784798913552E-4	4.2398645713204175E-6	1.1568920280646822E-4
GOTERM_BP_FAT	GO:0001932~regulation of protein phosphorylation	67	0.09747297670832303	6.181622801269711E-8	MEF2C, RARRES2, PODNL1, FGF7, AIF1, IL18, VTN, LRRC15, TLR7, FLT3LG, DAB2, DIRAS1, SAA1, TRPV4, PIK3CG, ICAM1, PLAUR, INHBA, ADRB2, BGN, RGCC, IL12A, PDGFRA, TREM2, GADD45B, CAV2, TNFAIP8L3, GPR183, CAV1, PODN, FPR1, ITGB2, BDKRB1, DCN, TIMP3, ADCYAP1, CCL26, LIF, ACSL1, HAND2, PTK2B, C1QTNF1, NKX3-1, KNDC1, FN1, CSF1R, BMP4, IL6, FBN1, SPHK1, FZD1, MAPK11, ANXA2, CCL11, WNT7B, P2RX7, DUSP3, CDKN…	428	1300	16650	2.0049424874191226	3.298588037859984E-4	4.284578083102453E-6	1.1844753914358463E-4
GOTERM_BP_FAT	GO:0032496~response to lipopolysaccharide	27	0.039280154792906294	7.461820973943364E-8	MEF2C, ICAM1, IL6, PTGER2, S100A8, LY86, IL18, TNFRSF8, BDKRB1, SPARC, DCN, NLRP3, PTGFR, CD180, VCAM1, P2RX7, THBD, HAMP, SERPINE1, CX3CR1, TICAM2, IL12A, TBXA2R, SPON2, TREM2, PTAFR, CD14	428	302	16650	3.477981679767283	3.9815811415711E-4	5.105594660603785E-6	1.4297770296600731E-4
GOTERM_BP_FAT	GO:0051094~positive regulation of developmental process	59	0.08583441232523968	8.759814852280975E-8	MEF2C, FGF7, IL18, AQP1, CXCL12, FLT3LG, DAB2, WNT4, PTGIS, HAMP, IL4R, SERPINE1, LOXL2, PLXNB3, ARNTL, NLRP3, INHBA, ADRB2, SERPINB7, CX3CR1, RGCC, IL12A, TGFB1I1, COL1A1, ITGB2, DCN, ADCYAP1, LIF, HAND2, PTK2B, MEG3, RUNX1, THBS2, EHD2, OLFM1, FN1, BMP4, IL6, LGALS1, KLF10, SPHK1, ASIC2, LMNA, S100A10, MAPK11, TNFSF9, ECM1, CCL11, NBL1, P2RX7, DKK1, SRPX2, ITGA5, SFRP2, ETS1, NTRK2, SFRP4, TBXA…	428	1089	16650	2.1076311114543906	4.674020726910255E-4	5.917847541225818E-6	1.6784884854237347E-4
GOTERM_BP_FAT	GO:0009967~positive regulation of signal transduction	71	0.10329225889986471	9.133702717828715E-8	MEF2C, JPH2, S100A8, LY86, IL18, S100A9, VTN, TLR7, DAB2, DIRAS1, WNT4, PTGIS, TMEM9B, UNC5B, SAA1, TICAM2, TRPV4, PIK3CG, ICAM1, ARNTL, PLAUR, INHBA, ADRB2, IL12A, PDGFRA, TGFB1I1, COL1A1, WNT9A, TREM2, GADD45B, CAV2, TNFAIP8L3, GPR183, CAV1, COL3A1, FPR1, DCN, TIMP3, ADCYAP1, CCL26, HIC1, LIF, MEIS3, HAND2, RASGRP4, PTK2B, C1QTNF1, TGM2, NKX3-1, PLA2R1, FGFBP1, CSF1R, BMP4, IL6, LGALS1, SPHK1, …	428	1428	16650	1.9341965758265922	4.8734694411611823E-4	6.09330313872114E-6	1.750129948963064E-4
GOTERM_BP_FAT	GO:0001706~endoderm formation	12	0.01745784657462502	9.84691332688155E-8	INHBA, DKK1, ITGA5, COL6A1, ITGB2, VTN, COL8A1, COL11A1, MMP2, COL5A2, COL5A1, FN1	428	54	16650	8.644859813084112	5.253917236589523E-4	6.488001054738568E-6	1.8867897654262222E-4
GOTERM_BP_FAT	GO:0009719~response to endogenous stimulus	75	0.10911154109140637	1.0081904957820967E-7	MEF2C, RARRES2, FGF7, AIF1, FSTL3, AQP1, MMP2, CXCL12, DAB2, WNT4, HTRA1, PAPPA, TRPV4, GNG2, LOX, PIK3CG, ICAM1, PTGER2, PADI2, ARNTL, INHBA, THBD, PTGDR, CX3CR1, COL1A2, ANOS1, TGFB1I1, COL1A1, TREM2, PTAFR, CAV2, DRD1, CAV1, COL3A1, ITGB2, GREM2, ADCYAP1, VCAM1, P2RY6, ACSL1, SHISA2, PTK2B, NKX3-1, COL6A1, FGFBP1, BMP4, IL6, PTPRE, KLF10, FBN1, FZD1, SPARC, PTGFR, SNAI2, COL16A1, COL5A2, GJB2,…	428	1548	16650	1.8847804825038035	5.379265601910266E-4	6.561823527095889E-6	1.9318170114690503E-4
GOTERM_BP_FAT	GO:0046903~secretion	59	0.08583441232523968	1.1712901311659657E-7	MEF2C, RARRES2, FGF7, S100A8, F13A1, S100A9, SYT8, SYT6, SYT7, AQP1, CXCL12, SAA1, FOXF1, IL4R, SERPINE1, TRPV4, CREB3L1, SERPINA1, CFD, PIK3CG, PTGER3, ARNTL, NLRP3, INHBA, LAT2, PRAM1, RGCC, VAMP5, PAEP, SSC5D, PTAFR, CAV1, TIMP3, ADCYAP1, LIF, C1QTNF1, MEG3, NKX3-1, PLA2R1, FN1, CSF1R, SCG2, IL6, IL1RL1, KCNB1, MAPK11, SPARC, ECM1, ANXA2, P2RY12, RAB31, P2RX7, CORO1A, NTRK2, NLRP12, MILR1, SYT…	428	1098	16650	2.0903554466064036	6.249222345313665E-4	7.531508744329507E-6	2.2443356453294427E-4
GOTERM_BP_FAT	GO:0001501~skeletal system development	35	0.05091871917598964	1.5227369374351449E-7	MEF2C, AEBP1, LUM, COL3A1, MMP2, HAND2, TGFBI, HHIP, LOXL2, RUNX1, COL11A1, PAPSS2, COL10A1, MAF, BMP4, SPNS2, KLF10, EFEMP1, FBN1, SPARC, SNAI2, COL5A2, ANXA2, P2RX7, WNT7B, SFRP2, SULF1, COL1A2, PDGFRA, VCAN, COL1A1, WNT9A, CHRD, IGFBP4, CDH11	428	490	16650	2.778704939919893	8.123546266759485E-4	9.674771835999074E-6	2.9177499279997576E-4
GOTERM_BP_FAT	GO:0090288~negative regulation of cellular response to growth factor stimulus	17	0.02473194931405211	1.598742892161172E-7	CAV2, CAV1, FBN1, FZD1, FSTL3, DCN, GREM2, NBL1, WNT4, DKK1, SHISA2, HTRA1, SFRP2, SULF1, MEG3, TGFB1I1, CHRD	428	127	16650	5.207336816542791	8.528852363969275E-4	1.0038174910631525E-5	3.0633864078755124E-4
GOTERM_BP_FAT	GO:0061041~regulation of wound healing	17	0.02473194931405211	1.7848304828814913E-7	CAV1, S100A9, ASIC2, VTN, PRKG1, ANXA2, PLAUR, WNT4, THBD, FAP, C1QTNF1, SERPINE1, SERPINB2, TBXA2R, HOPX, PDGFRA, PLAU	428	128	16650	5.166654497663552	9.521105688297116E-4	1.1076265564735621E-5	3.419952354311029E-4
GOTERM_BP_FAT	GO:0045595~regulation of cell differentiation	74	0.10765672054352095	1.9466534668597055E-7	MEF2C, RARRES2, IL18, FSTL3, SPI1, ZEB2, CXCL12, FLT3LG, MEDAG, DAB2, WNT4, HAMP, FOXF1, IL4R, TRPV4, SEMA3C, LOXL2, PLXNB3, RUNX1T1, LGALS12, ARNTL, NLRP3, INHBA, CX3CR1, RGCC, IL12A, PDGFRA, TGFB1I1, COL1A1, WNT9A, PMP22, GPR183, CAV1, SPOCK2, COL3A1, ADCYAP1, LIF, ADIRF, HAND2, PTK2B, MEG3, RUNX1, EHD2, KNDC1, OLFM1, FN1, BMP4, MAF, IL6, MAFB, LGALS1, KLF10, FBN1, EFEMP1, S100A10, MAPK11, SNAI…	428	1544	16650	1.8644678223814826	0.001038389556683339	1.1941641992585517E-5	3.730024331294324E-4
GOTERM_BP_FAT	GO:0042327~positive regulation of phosphorylation	52	0.07565066849004175	2.5303361942561726E-7	MEF2C, RARRES2, FGF7, AIF1, IL18, VTN, FLT3LG, DAB2, DIRAS1, SAA1, TRPV4, PIK3CG, ICAM1, PLAUR, INHBA, ADRB2, RGCC, IL12A, PDGFRA, GADD45B, TREM2, GPR183, TNFAIP8L3, CAV2, CAV1, FPR1, ADCYAP1, CCL26, LIF, ACSL1, HAND2, PTK2B, C1QTNF1, NKX3-1, KNDC1, CSF1R, BMP4, IL6, SPHK1, FBN1, FZD1, MAPK11, ANXA2, CCL11, P2RX7, CDKN1A, WNT7B, SFRP2, ITGA5, NTRK2, IGFBP4, HTR2A	428	932	16650	2.1704905539288437	0.00134952916296327	1.534579813322612E-5	4.848428714065989E-4
GOTERM_BP_FAT	GO:0002684~positive regulation of immune system process	53	0.07710548903792717	2.6263969746708053E-7	MEF2C, RARRES2, AIF1, IL18, MMP2, CXCL12, TLR7, FLT3LG, MARCO, KLHL6, PGLYRP4, IL4R, FOXF1, SERPINE1, TICAM2, TRPV4, SPON2, CFD, ICAM1, NLRP3, ARPC1B, INHBA, CTSK, LAT2, RGCC, IL12A, TREM2, PTAFR, GPR183, CAV1, FPR1, ITGB2, BDKRB1, C1R, C1S, LIF, VCAM1, PTK2B, RUNX1, IL6, IL1RL1, KLF10, LGALS1, MAPK11, TNFSF9, CD180, CDKN1A, DUSP3, P2RX7, CORO1A, CXCL14, ETS1, CD14	428	960	16650	2.1477073598130842	0.001400726315122225	1.5749406867549E-5	5.032492292778024E-4
GOTERM_BP_FAT	GO:0072507~divalent inorganic cation homeostasis	32	0.04655425753233339	2.7607249727249364E-7	GNA15, CAV1, DRD1, JPH2, S100A8, S100A9, KCNA1, FPR1, BDKRB1, CXCL12, CALB2, ADCYAP1, PTK2B, SAA1, C1QTNF1, TGM2, TRPV4, RASA3, PIK3CG, PTGER2, PTGER3, STIM1, PTGFR, CCL11, P2RX7, CORO1A, PTGDR, PDGFRA, TBXA2R, FAM155A, GPR12, HTR2A	428	433	16650	2.874964926291252	0.0014723142019307245	1.6370967344414566E-5	5.289880239178757E-4
GOTERM_BP_FAT	GO:0045765~regulation of angiogenesis	22	0.0320060520534792	2.8772978885672594E-7	IL6, SPHK1, ITGB2, SPARC, DCN, AQP1, ECM1, CCL11, PTGIS, SRPX2, ETS1, SFRP2, PTK2B, ITGA5, SULF1, CX3CR1, SERPINE1, RGCC, MEG3, TBXA2R, RUNX1, THBS2	428	222	16650	3.8551401869158877	0.0015344356521478364	1.687473788591909E-5	5.513247346877748E-4
GOTERM_BP_FAT	GO:0050729~positive regulation of inflammatory response	16	0.023277128766166694	3.097654214843858E-7	PIK3CG, IL6, PTGER3, S100A8, IL1RL1, IL18, S100A9, TLR7, CCL26, CCL11, ETS1, ALOX5AP, SERPINE1, TGM2, NLRP12, TRPV4	428	117	16650	5.3199137311286835	0.0016518524981646854	1.7969602792433648E-5	5.935475271279245E-4
GOTERM_BP_FAT	GO:0023056~positive regulation of signaling	74	0.10765672054352095	3.117409592110797E-7	MEF2C, JPH2, S100A8, LY86, IL18, S100A9, VTN, TLR7, DAB2, DIRAS1, WNT4, PTGIS, TMEM9B, UNC5B, SAA1, TICAM2, TRPV4, PIK3CG, ICAM1, ARNTL, PLAUR, INHBA, ADRB2, CX3CR1, IL12A, PDGFRA, WNT9A, TGFB1I1, COL1A1, TREM2, GADD45B, CAV2, TNFAIP8L3, GPR183, DRD1, CAV1, COL3A1, FPR1, DCN, TIMP3, ADCYAP1, CCL26, HIC1, LIF, MEIS3, HAND2, RASGRP4, PTK2B, C1QTNF1, TGM2, NKX3-1, PLA2R1, FGFBP1, CSF1R, BMP4, IL6, L…	428	1563	16650	1.8418031463576514	0.0016623784740213976	1.788975135663673E-5	5.973328823238866E-4
GOTERM_BP_FAT	GO:0072503~cellular divalent inorganic cation homeostasis	31	0.04509943698444797	3.1723140332220365E-7	GNA15, CAV1, DRD1, JPH2, S100A8, S100A9, FPR1, BDKRB1, CXCL12, CALB2, ADCYAP1, PTK2B, SAA1, C1QTNF1, TGM2, TRPV4, RASA3, PIK3CG, PTGER2, PTGER3, STIM1, PTGFR, CCL11, P2RX7, CORO1A, PTGDR, PDGFRA, TBXA2R, FAM155A, GPR12, HTR2A	428	413	16650	2.9199950216107347	0.0016916318435250544	1.801115980060164E-5	6.07853198386632E-4
GOTERM_BP_FAT	GO:0050776~regulation of immune response	51	0.07419584794215633	3.1782052506021575E-7	MEF2C, IL18, VTN, MMP2, TLR7, MARCO, RAET1E, KLHL6, PGLYRP4, IL4R, FOXF1, OSCAR, TICAM2, SPON2, CFD, KLRB1, ICAM1, LAIR1, NLRP3, ARPC1B, CTSK, LAT2, PRAM1, CD33, RGCC, COL1A2, IL12A, COL1A1, TREM2, CD300LB, PTAFR, CAV1, COL3A1, FPR1, ITGB2, C1R, JAML, C1S, ADCYAP1, VCAM1, CLEC2B, SPNS2, IL6, IL1RL1, ECM1, CD180, DUSP3, P2RX7, FCGR2B, TREML1, CD14	428	912	16650	2.1754334727004427	0.001694770663050793	1.7854665987915297E-5	6.089820224430831E-4
GOTERM_BP_FAT	GO:1902531~regulation of intracellular signal transduction	79	0.11493082328294804	3.239576510127067E-7	MEF2C, PODNL1, FGF7, JPH2, S100A8, IL18, S100A9, LRRC15, TLR7, CXCL12, DIRAS1, TMEM9B, UNC5B, SAA1, TICAM2, TRPV4, CREB3L1, RHOF, RHOG, ARHGAP9, PIK3CG, ICAM1, PDE10A, ARNTL, NLRP3, ARHGAP23, PLAUR, INHBA, ADRB2, BGN, IL12A, PDGFRA, TREM2, GADD45B, CAV2, TNFAIP8L3, GPR183, CAV1, PODN, COL3A1, FPR1, DCN, TIMP3, ADCYAP1, CCL26, HIC1, LIF, MEIS3, HAND2, RASGRP4, PTK2B, C1QTNF1, TGM2, NKX3-1, PLA2R1,…	428	1714	16650	1.793026641511903	0.0017274684694208453	1.800986140010341E-5	6.207414531056443E-4
GOTERM_BP_FAT	GO:0001704~formation of primary germ layer	16	0.023277128766166694	3.466799648525999E-7	BMP4, VTN, ITGB2, COL5A2, MMP2, COL5A1, INHBA, DKK1, ITGA5, SFRP2, FOXF1, COL6A1, COL8A1, CHRD, COL11A1, FN1	428	118	16650	5.274829716458102	0.0018485206703650059	1.9074367495375277E-5	6.642799762479612E-4
GOTERM_BP_FAT	GO:0042325~regulation of phosphorylation	68	0.09892779725620844	3.641249820751847E-7	MEF2C, RARRES2, PODNL1, FGF7, AIF1, IL18, VTN, LRRC15, TLR7, FLT3LG, DAB2, DIRAS1, SAA1, TRPV4, PIK3CG, ICAM1, PLAUR, INHBA, ADRB2, BGN, RGCC, IL12A, PDGFRA, TREM2, GADD45B, CAV2, TNFAIP8L3, GPR183, CAV1, PODN, FPR1, ITGB2, BDKRB1, DCN, TIMP3, ADCYAP1, CCL26, LIF, ACSL1, HAND2, PTK2B, C1QTNF1, NKX3-1, KNDC1, FN1, CSF1R, BMP4, IL6, FBN1, SPHK1, FZD1, MAPK11, ANXA2, CCL11, WNT7B, P2RX7, DUSP3, CDKN…	428	1393	16650	1.8990144313020374	0.001941448329422113	1.9829756275902E-5	6.977065900581891E-4
GOTERM_BP_FAT	GO:0010646~regulation of cell communication	120	0.1745784657462502	3.6447576592135515E-7	MEF2C, S100A8, IL18, S100A9, FSTL3, VTN, SYT7, TLR7, CXCL12, DAB2, DIRAS1, WNT4, TMEM9B, PTGIS, UNC5B, HTRA1, SERPINE1, CREB3L1, PIK3CG, ARNTL, PLAUR, LYNX1, CX3CR1, PDGFRA, TGFB1I1, COL1A1, TNFAIP8L3, CAV2, CAV1, DRD1, PODN, BICC1, TIMP3, GREM2, ADCYAP1, LIF, MEIS3, NKX3-1, CSF1R, FN1, BMP4, IL1RL1, KCNB1, LGALS1, SPHK1, ECM1, P2RX7, PLK2, ITGA5, SFRP2, RGS4, NTRK2, SFRP4, PTTG1IP, CHRD, PLAU, P…	428	3020	16650	1.545769635452126	0.0019433168270919232	1.9648367747149287E-5	6.983787312342393E-4
GOTERM_BP_FAT	GO:0070848~response to growth factor	40	0.058192821915416734	4.197756419895303E-7	MEF2C, CAV2, CAV1, FGF7, LUM, COL3A1, FSTL3, VTN, DCN, GREM2, VCAM1, WNT4, DAB2, SHISA2, HTRA1, MEG3, HHIP, MYOF, FGFBP1, BMP4, IL6, KLF10, FBN1, FZD1, SPARC, SNAI2, NBL1, CORO1A, DKK1, SFRP2, ITGA5, SULF1, NTRK2, CX3CR1, COL1A2, PDGFRA, ANOS1, COL1A1, TGFB1I1, CHRD	428	634	16650	2.454376603083817	0.0022378353762141368	2.240317976209827E-5	8.043394389756209E-4
GOTERM_BP_FAT	GO:0045597~positive regulation of cell differentiation	48	0.06983138629850008	4.308490349808592E-7	MEF2C, RARRES2, IL18, ZEB2, CXCL12, ADCYAP1, FLT3LG, LIF, ADIRF, WNT4, MEDAG, DAB2, HAMP, PTK2B, IL4R, MEG3, RUNX1, LOXL2, EHD2, OLFM1, FN1, BMP4, IL6, LGALS1, KLF10, PLXNB3, S100A10, MAPK11, ARNTL, NLRP3, TNFSF9, SNAI2, NBL1, INHBA, WNT7B, DKK1, SFRP2, ETS1, SFRP4, NTRK2, CX3CR1, RGCC, IL12A, HOPX, COL1A1, TGFB1I1, WNT9A, HTR2A	428	841	16650	2.2203207129918767	0.0022968001040842845	2.276649128674091E-5	8.25557277650546E-4
GOTERM_BP_FAT	GO:0071363~cellular response to growth factor stimulus	39	0.05673800136753132	4.35144230808797E-7	MEF2C, CAV2, CAV1, FGF7, COL3A1, FSTL3, VTN, DCN, GREM2, VCAM1, WNT4, DAB2, SHISA2, HTRA1, MEG3, HHIP, MYOF, FGFBP1, BMP4, IL6, KLF10, FBN1, FZD1, SPARC, SNAI2, NBL1, CORO1A, DKK1, SFRP2, ITGA5, SULF1, NTRK2, CX3CR1, COL1A2, PDGFRA, ANOS1, COL1A1, TGFB1I1, CHRD	428	610	16650	2.4871686839282976	0.002319670660987705	2.2768027714725747E-5	8.337873439012711E-4
GOTERM_BP_FAT	GO:0080134~regulation of response to stress	64	0.09310851506466677	4.437183946179282E-7	MEF2C, S100A8, IL18, S100A9, VTN, PRKG1, MMP2, CXCL12, TLR7, MARCO, WNT4, PTGIS, PGLYRP4, HTRA1, SAA1, FOXF1, FAP, SERPINE1, TICAM2, TRPV4, CREB3L1, PIK3CG, PTGER3, CRYAB, ARNTL, NLRP3, PLAUR, CTSK, THBD, HSPB8, CX3CR1, IL12A, SERPINB2, PDGFRA, GADD45B, CAV1, ITGB2, ADCYAP1, CCL26, HIC1, HAND2, PTK2B, ALOX5AP, C1QTNF1, TGM2, NKX3-1, PLA2R1, IL6, IL1RL1, ASIC2, SNAI2, CD180, ANXA2, CCL11, WNT7B, D…	428	1285	16650	1.9375250009091238	0.0023653237999616827	2.2991246350412275E-5	8.502163804546825E-4
GOTERM_BP_FAT	GO:0007204~positive regulation of cytosolic calcium ion concentration	24	0.03491569314925004	4.811666345244692E-7	PIK3CG, PTGER2, GNA15, CAV1, DRD1, PTGER3, JPH2, FPR1, BDKRB1, PTGFR, ADCYAP1, P2RX7, CORO1A, PTK2B, SAA1, C1QTNF1, PTGDR, PDGFRA, TGM2, TBXA2R, FAM155A, TRPV4, RASA3, HTR2A	428	269	16650	3.470798735364625	0.002564692488500886	2.4691877326898926E-5	9.219712779340306E-4
GOTERM_BP_FAT	GO:0023051~regulation of signaling	121	0.17603328629413562	4.817267743706725E-7	MEF2C, S100A8, IL18, S100A9, FSTL3, VTN, SYT7, TLR7, CXCL12, DAB2, DIRAS1, WNT4, TMEM9B, PTGIS, UNC5B, HTRA1, SERPINE1, CREB3L1, PIK3CG, STIM1, ARNTL, PLAUR, LYNX1, CX3CR1, PDGFRA, TGFB1I1, COL1A1, TNFAIP8L3, CAV2, CAV1, DRD1, PODN, BICC1, TIMP3, GREM2, ADCYAP1, LIF, MEIS3, NKX3-1, CSF1R, FN1, BMP4, IL1RL1, KCNB1, LGALS1, SPHK1, ECM1, P2RX7, PLK2, ITGA5, SFRP2, RGS4, NTRK2, SFRP4, PTTG1IP, CHRD, …	428	3070	16650	1.533265852841791	0.00256767428465543	2.448518989006665E-5	9.230445663477305E-4
GOTERM_BP_FAT	GO:0061061~muscle structure development	38	0.055283180819645894	5.07336147936538E-7	MEF2C, CAV2, AEBP1, CAV1, JPH2, IL18, COL3A1, ITGA11, DCN, FLT3LG, LIF, WNT4, HAMP, IL4R, FOXF1, COL6A3, MEG3, HEG1, COL11A1, EHD2, BMP4, IL6, CRYAB, LGALS1, FZD1, LMNA, STIM1, MAPK11, ARNTL, MSC, SYNE1, KRT19, DKK1, CXCL14, PDGFRA, HOPX, VAMP5, ADAM12	428	589	16650	2.509798010250226	0.0027039913205569865	2.554357666884055E-5	9.721148807373403E-4
GOTERM_BP_FAT	GO:0010647~positive regulation of cell communication	73	0.10620189999563555	5.269158423371626E-7	MEF2C, JPH2, S100A8, LY86, IL18, S100A9, VTN, TLR7, DAB2, DIRAS1, WNT4, PTGIS, TMEM9B, UNC5B, SAA1, TICAM2, TRPV4, PIK3CG, ICAM1, ARNTL, PLAUR, INHBA, ADRB2, CX3CR1, IL12A, PDGFRA, WNT9A, TGFB1I1, COL1A1, TREM2, GADD45B, CAV2, TNFAIP8L3, GPR183, DRD1, CAV1, COL3A1, FPR1, DCN, TIMP3, ADCYAP1, CCL26, HIC1, LIF, MEIS3, HAND2, RASGRP4, PTK2B, C1QTNF1, TGM2, NKX3-1, PLA2R1, FGFBP1, CSF1R, BMP4, IL6, L…	428	1555	16650	1.8262613817351323	0.0028082001996194705	2.6281435863140246E-5	0.001009631665616073
GOTERM_BP_FAT	GO:0002685~regulation of leukocyte migration	18	0.026186769861937527	5.452593902653896E-7	ICAM1, IL6, RARRES2, AIF1, STK10, PADI2, BDKRB1, MMP28, ECM1, CXCL12, P2RY12, NBL1, CXCL14, PTK2B, SERPINE1, IL12A, TRPV4, PTAFR	428	156	16650	4.488677210639827	0.002905820067715892	2.6944545872820136E-5	0.0010447798501123096
GOTERM_BP_FAT	GO:0051480~regulation of cytosolic calcium ion concentration	25	0.03637051369713546	5.57023202014037E-7	GNA15, CAV1, DRD1, JPH2, FPR1, BDKRB1, CALB2, ADCYAP1, PTK2B, SAA1, C1QTNF1, TGM2, TRPV4, RASA3, PIK3CG, PTGER2, PTGER3, PTGFR, P2RX7, CORO1A, PTGDR, PDGFRA, TBXA2R, FAM155A, HTR2A	428	292	16650	3.3306394827806938	0.002968419162711844	2.7273331351995722E-5	0.001067320555470097
GOTERM_BP_FAT	GO:0097529~myeloid leukocyte migration	18	0.026186769861937527	7.151047696090733E-7	PIK3CG, IL6, RARRES2, S100A8, AIF1, S100A9, ITGB2, JAML, MMP28, CXCL12, CCL26, CCL11, NBL1, SAA1, CX3CR1, SERPINE1, TRPV4, SCG2	428	159	16650	4.403985187797566	0.0038092418809799744	3.469499375186036E-5	0.0013702210636012957
GOTERM_BP_FAT	GO:0032940~secretion by cell	52	0.07565066849004175	7.477528526481559E-7	MEF2C, RARRES2, FGF7, F13A1, SYT8, SYT6, SYT7, CXCL12, SAA1, IL4R, FOXF1, SERPINE1, CREB3L1, TRPV4, SERPINA1, CFD, PIK3CG, ARNTL, NLRP3, INHBA, LAT2, PRAM1, RGCC, VAMP5, PAEP, SSC5D, PTAFR, TIMP3, ADCYAP1, LIF, C1QTNF1, MEG3, NKX3-1, FN1, CSF1R, SCG2, IL6, IL1RL1, KCNB1, MAPK11, SPARC, ECM1, P2RY12, RAB31, P2RX7, CORO1A, NTRK2, NLRP12, MILR1, SYTL2, CD14, HTR2A	428	966	16650	2.094096476461369	0.003982805972348791	3.595213268470232E-5	0.0014327780331280238
GOTERM_BP_FAT	GO:0045937~positive regulation of phosphate metabolic process	55	0.080015130133698	7.575886804456592E-7	MEF2C, RARRES2, FGF7, AIF1, IL18, VTN, FLT3LG, DAB2, DIRAS1, SAA1, TRPV4, PIK3CG, ICAM1, PLAUR, INHBA, ADRB2, RGCC, IL12A, PDGFRA, GADD45B, TREM2, PTAFR, GPR183, TNFAIP8L3, CAV2, CAV1, DRD1, FPR1, ADCYAP1, CCL26, LIF, ACSL1, HAND2, PTK2B, C1QTNF1, NKX3-1, KNDC1, CSF1R, BMP4, IL6, FBN1, SPHK1, FZD1, MAPK11, ANXA2, CCL11, P2RX7, CDKN1A, WNT7B, SFRP2, ITGA5, NTRK2, SMPD1, IGFBP4, HTR2A	428	1049	16650	2.0396594887877195	0.004035089379808343	3.609981552121777E-5	0.0014516244488116392
GOTERM_BP_FAT	GO:0010562~positive regulation of phosphorus metabolic process	55	0.080015130133698	7.575886804456592E-7	MEF2C, RARRES2, FGF7, AIF1, IL18, VTN, FLT3LG, DAB2, DIRAS1, SAA1, TRPV4, PIK3CG, ICAM1, PLAUR, INHBA, ADRB2, RGCC, IL12A, PDGFRA, GADD45B, TREM2, PTAFR, GPR183, TNFAIP8L3, CAV2, CAV1, DRD1, FPR1, ADCYAP1, CCL26, LIF, ACSL1, HAND2, PTK2B, C1QTNF1, NKX3-1, KNDC1, CSF1R, BMP4, IL6, FBN1, SPHK1, FZD1, MAPK11, ANXA2, CCL11, P2RX7, CDKN1A, WNT7B, SFRP2, ITGA5, NTRK2, SMPD1, IGFBP4, HTR2A	428	1049	16650	2.0396594887877195	0.004035089379808343	3.609981552121777E-5	0.0014516244488116392
GOTERM_BP_FAT	GO:0072676~lymphocyte migration	13	0.018912667122510437	8.637568462423475E-7	PIK3CG, GPR183, SPNS2, AIF1, PADI2, ECM1, CXCL12, CCL26, CCL11, CXCL14, SAA1, PTK2B, CH25H	428	80	16650	6.321553738317757	0.004599263126771169	4.079449778848776E-5	0.00165505290591339
GOTERM_BP_FAT	GO:0001816~cytokine production	39	0.05673800136753132	1.0005091845252518E-6	S100A8, LUM, IL18, S100A9, TNFRSF8, TLR7, ADCYAP1, SAA1, IL4R, SERPINE1, TICAM2, TRPV4, HEG1, RUNX1, PLA2R1, SPON2, CSF1R, FN1, PIK3CG, MAF, IL6, IL1RL1, SPHK1, ACKR1, MAPK11, SNAI2, NLRP3, INHBA, P2RX7, SULF1, RGCC, SERPINB7, NLRP12, IL12A, PAEP, KLF2, SSC5D, PTAFR, CD14	428	631	16650	2.404394448805486	0.00532548922411169	4.6838553820482964E-5	0.0019170830125037064
GOTERM_BP_FAT	GO:0055065~metal ion homeostasis	36	0.052373539723875054	1.087684860223887E-6	STEAP4, DRD1, GNA15, CAV1, JPH2, S100A8, S100A9, KCNA1, FPR1, SFXN3, BDKRB1, CXCL12, CALB2, ADCYAP1, HAMP, PTK2B, SAA1, C1QTNF1, TGM2, TRPV4, RASA3, PIK3CG, PTGER2, PTGER3, TTC7A, STIM1, PTGFR, CCL11, P2RX7, CORO1A, PTGDR, PDGFRA, TBXA2R, FAM155A, GPR12, HTR2A	428	558	16650	2.509798010250226	0.005788160930497166	5.047678909764208E-5	0.002084119316514421
GOTERM_BP_FAT	GO:0006874~cellular calcium ion homeostasis	29	0.042189795888677134	1.164048510046262E-6	GNA15, CAV1, DRD1, JPH2, FPR1, BDKRB1, CXCL12, CALB2, ADCYAP1, PTK2B, SAA1, C1QTNF1, TGM2, TRPV4, RASA3, PIK3CG, PTGER2, PTGER3, STIM1, PTGFR, CCL11, P2RX7, CORO1A, PTGDR, PDGFRA, TBXA2R, FAM155A, GPR12, HTR2A	428	393	16650	2.87062138831419	0.006193272646833448	5.3554863420401944E-5	0.002230438605566043
GOTERM_BP_FAT	GO:1903034~regulation of response to wounding	17	0.02473194931405211	1.194258821219024E-6	CAV1, S100A9, ASIC2, VTN, PRKG1, ANXA2, PLAUR, WNT4, THBD, FAP, C1QTNF1, SERPINE1, SERPINB2, TBXA2R, HOPX, PDGFRA, PLAU	428	147	16650	4.49885561701316	0.006353493793149978	5.447512416401068E-5	0.0022883240913929015
GOTERM_BP_FAT	GO:0052547~regulation of peptidase activity	29	0.042189795888677134	1.3461687209384707E-6	CAST, CAV1, S100A8, LXN, SPOCK2, S100A9, VTN, AQP1, TIMP3, PCOLCE, COL6A3, SERPINE1, NKX3-1, SERPINA1, TFPI2, FN1, IL6, CRYAB, NLRP3, ECM1, PLAUR, CST6, SFRP2, ANXA8L1, SERPINB7, NLRP12, SERPINB2, ANOS1, WNT9A	428	396	16650	2.8488742565845366	0.007158760423303989	6.088380158608686E-5	0.0025793956982322896
GOTERM_BP_FAT	GO:0033627~cell adhesion mediated by integrin	10	0.014548205478854184	1.4104583940560818E-6	ICAM1, ITGA5, SFRP2, SERPINE1, FBN1, ITGA11, VTN, PIEZO1, SNAI2, COL16A1	428	44	16650	8.841333899745115	0.007499360171878355	6.325532499418252E-5	0.0027025796497492927
GOTERM_BP_FAT	GO:0006875~cellular metal ion homeostasis	33	0.04800907808021881	1.4181083309806132E-6	GNA15, CAV1, DRD1, JPH2, S100A8, S100A9, FPR1, BDKRB1, CXCL12, CALB2, ADCYAP1, PTK2B, HAMP, SAA1, C1QTNF1, TGM2, TRPV4, RASA3, PIK3CG, PTGER2, PTGER3, TTC7A, STIM1, PTGFR, CCL11, P2RX7, CORO1A, PTGDR, PDGFRA, TBXA2R, FAM155A, GPR12, HTR2A	428	491	16650	2.6145859108818548	0.007539880933536969	6.306842384429245E-5	0.002717237506832948
GOTERM_BP_FAT	GO:0045055~regulated exocytosis	24	0.03491569314925004	1.576992279343107E-6	PIK3CG, RARRES2, KCNB1, F13A1, SYT8, SYT6, SYT7, SPARC, ECM1, TIMP3, P2RX7, RAB31, LAT2, CORO1A, PRAM1, FOXF1, IL4R, SERPINE1, MILR1, SYTL2, SERPINA1, CFD, PTAFR, FN1	428	288	16650	3.241822429906542	0.008381095570603847	6.955472501601889E-5	0.0030216706956798234
GOTERM_BP_FAT	GO:0034097~response to cytokine	45	0.06546692465484383	1.6789442760948169E-6	CAV1, PODN, PODNL1, AIF1, IL18, COL3A1, TNFRSF8, CD70, DCN, LRRC15, CXCL12, GREM2, CCL26, VCAM1, PTGIS, ACSL1, HAMP, PTK2B, IL4R, FOXF1, TICAM2, TGM2, NKX3-1, SELPLG, CSF2RA, CSF1R, ICAM1, IL6, IL1RL1, SPHK1, ACKR1, PADI2, SPARC, ECM1, CCL11, CORO1A, BGN, ETS1, CX3CR1, NLRP12, COL1A1, KLF2, TREM2, PTAFR, CD14	428	802	16650	2.182773207168993	0.008920507186937487	7.344429565048216E-5	0.0032170176661350247
GOTERM_BP_FAT	GO:0016337~single organismal cell-cell adhesion	42	0.06110246301118757	1.8355283115955283E-6	GPR183, CAV1, S100A8, AIF1, IL18, STK10, S100A9, FSTL3, ITGB2, JAML, PRKG1, CXCL12, APBB1IP, VCAM1, WNT4, IL4R, FOXF1, C1QTNF1, TRPV4, PIEZO1, PIK3CG, BMP4, ICAM1, IL6, MAFB, PDPN, LGALS1, TNFSF9, NLRP3, P2RY12, P2RX7, DUSP3, WNT7B, CORO1A, SRPX2, ITGA5, ETS1, RGCC, IL12A, PDGFRA, PTAFR, SLC46A2	428	725	16650	2.253625523686755	0.009748396892232614	7.964092271650625E-5	0.0035170426399333543
GOTERM_BP_FAT	GO:0098602~single organism cell adhesion	44	0.0640121041069584	1.9018223914026062E-6	GPR183, CAV1, S100A8, AIF1, IL18, STK10, S100A9, FSTL3, ITGB2, JAML, PRKG1, CXCL12, APBB1IP, VCAM1, WNT4, IL4R, FOXF1, C1QTNF1, TRPV4, PIEZO1, FN1, PIK3CG, BMP4, ICAM1, IL6, MAFB, PDPN, LGALS1, S100A10, NLRP3, TNFSF9, P2RY12, P2RX7, DUSP3, WNT7B, CORO1A, SRPX2, ITGA5, ETS1, RGCC, IL12A, PDGFRA, PTAFR, SLC46A2	428	779	16650	2.197281441579787	0.010098697981728466	8.185177701214297E-5	0.003644066057284512
GOTERM_BP_FAT	GO:0051174~regulation of phosphorus metabolic process	73	0.10620189999563555	1.9385958716388152E-6	MEF2C, RARRES2, PODNL1, FGF7, AIF1, IL18, VTN, LRRC15, TLR7, FLT3LG, DAB2, DIRAS1, SAA1, TRPV4, PIK3CG, ICAM1, PLAUR, INHBA, ADRB2, BGN, RGCC, IL12A, PDGFRA, TREM2, GADD45B, PTAFR, CAV2, TNFAIP8L3, GPR183, DRD1, CAV1, PODN, FPR1, ITGB2, BDKRB1, DCN, TIMP3, ADCYAP1, CCL26, LIF, ACSL1, HAND2, PTK2B, C1QTNF1, NKX3-1, LMTK3, KNDC1, FN1, CSF1R, BMP4, IL6, FBN1, SPHK1, FZD1, MAPK11, ANXA2, CCL11, P2RY1…	428	1611	16650	1.7627786769696654	0.010292957384480772	8.276694419084851E-5	0.003714526176412658
GOTERM_BP_FAT	GO:0019220~regulation of phosphate metabolic process	73	0.10620189999563555	1.9493465723373936E-6	MEF2C, RARRES2, PODNL1, FGF7, AIF1, IL18, VTN, LRRC15, TLR7, FLT3LG, DAB2, DIRAS1, SAA1, TRPV4, PIK3CG, ICAM1, PLAUR, INHBA, ADRB2, BGN, RGCC, IL12A, PDGFRA, TREM2, GADD45B, PTAFR, CAV2, TNFAIP8L3, GPR183, DRD1, CAV1, PODN, FPR1, ITGB2, BDKRB1, DCN, TIMP3, ADCYAP1, CCL26, LIF, ACSL1, HAND2, PTK2B, C1QTNF1, NKX3-1, LMTK3, KNDC1, FN1, CSF1R, BMP4, IL6, FBN1, SPHK1, FZD1, MAPK11, ANXA2, CCL11, P2RY1…	428	1610	16650	1.7638735705578452	0.010349741782072042	8.256542300999481E-5	0.003735125133186301
GOTERM_BP_FAT	GO:1900047~negative regulation of hemostasis	10	0.014548205478854184	2.094613533998771E-6	THBD, C1QTNF1, SERPINE1, PDGFRA, SERPINB2, VTN, PRKG1, PLAU, ANXA2, PLAUR	428	46	16650	8.456928078017066	0.011116711707420457	8.801946573289143E-5	0.004013464535046474
GOTERM_BP_FAT	GO:0030195~negative regulation of blood coagulation	10	0.014548205478854184	2.094613533998771E-6	THBD, C1QTNF1, SERPINE1, PDGFRA, SERPINB2, VTN, PRKG1, PLAU, ANXA2, PLAUR	428	46	16650	8.456928078017066	0.011116711707420457	8.801946573289143E-5	0.004013464535046474
GOTERM_BP_FAT	GO:0055074~calcium ion homeostasis	29	0.042189795888677134	2.098092692408895E-6	GNA15, CAV1, DRD1, JPH2, FPR1, BDKRB1, CXCL12, CALB2, ADCYAP1, PTK2B, SAA1, C1QTNF1, TGM2, TRPV4, RASA3, PIK3CG, PTGER2, PTGER3, STIM1, PTGFR, CCL11, P2RX7, CORO1A, PTGDR, PDGFRA, TBXA2R, FAM155A, GPR12, HTR2A	428	405	16650	2.785565939771547	0.01113507342576503	8.747689590649088E-5	0.004020130782833586
GOTERM_BP_FAT	GO:0071345~cellular response to cytokine stimulus	41	0.059647642463302154	2.3519876401937924E-6	CAV1, PODN, PODNL1, AIF1, IL18, TNFRSF8, CD70, DCN, LRRC15, CXCL12, GREM2, CCL26, VCAM1, ACSL1, PTGIS, HAMP, PTK2B, IL4R, FOXF1, TICAM2, TGM2, NKX3-1, SELPLG, CSF2RA, CSF1R, ICAM1, IL6, IL1RL1, SPHK1, ACKR1, PADI2, ECM1, CCL11, CORO1A, BGN, CX3CR1, NLRP12, COL1A1, KLF2, TREM2, PTAFR	428	706	16650	2.2591737046940774	0.012474117869099799	9.73020317224238E-5	0.004506605522425211
GOTERM_BP_FAT	GO:0071219~cellular response to molecule of bacterial origin	17	0.02473194931405211	2.4194107945373883E-6	MEF2C, ICAM1, IL6, IL18, LY86, NLRP3, CD180, HAMP, CX3CR1, SERPINE1, TICAM2, TBXA2R, IL12A, TREM2, SPON2, CD14, PTAFR	428	155	16650	4.266656617425384	0.012829403510924875	9.932130600776023E-5	0.004635791100937592
GOTERM_BP_FAT	GO:0030514~negative regulation of BMP signaling pathway	10	0.014548205478854184	2.5325621804533936E-6	NBL1, CAV1, DKK1, HTRA1, SFRP2, FBN1, FZD1, FSTL3, CHRD, GREM2	428	47	16650	8.276993438059256	0.01342536643242176	1.0317255118064139E-4	0.004852593524939941
GOTERM_BP_FAT	GO:0002526~acute inflammatory response	16	0.023277128766166694	2.616501500722159E-6	PIK3CG, ICAM1, IL6, PTGER3, S100A8, SAA4, VTN, NLRP3, ADCYAP1, VCAM1, SAA2, HAMP, SAA1, ALOX5AP, SERPINA1, FN1	428	138	16650	4.5103616416091015	0.013867238387721303	1.0578445577802409E-4	0.00501342421548312
GOTERM_BP_FAT	GO:0061045~negative regulation of wound healing	11	0.0160030260267396	2.6544811329666724E-6	WNT4, THBD, C1QTNF1, SERPINE1, PDGFRA, SERPINB2, VTN, PRKG1, PLAU, ANXA2, PLAUR	428	60	16650	7.132009345794392	0.014067105103548694	1.0651300836406197E-4	0.005086194446546344
GOTERM_BP_FAT	GO:0071495~cellular response to endogenous stimulus	58	0.08437959177735427	3.0541459717833167E-6	MEF2C, RARRES2, FGF7, AIF1, FSTL3, AQP1, MMP2, DAB2, WNT4, HTRA1, GNG2, PIK3CG, ICAM1, PTGER2, PADI2, ARNTL, INHBA, PTGDR, CX3CR1, COL1A2, ANOS1, TGFB1I1, COL1A1, TREM2, PTAFR, CAV2, DRD1, CAV1, COL3A1, ITGB2, GREM2, ADCYAP1, P2RY6, ACSL1, SHISA2, COL6A1, NKX3-1, FGFBP1, BMP4, IL6, PTPRE, KLF10, FBN1, FZD1, PTGFR, SNAI2, COL16A1, COL5A2, P2RY12, NBL1, RAB31, CORO1A, DKK1, SFRP2, SULF1, NTRK2, KLF…	428	1185	16650	1.9040577309830828	0.016167875770782048	1.21634407478588E-4	0.00585196244642372
GOTERM_BP_FAT	GO:0051336~regulation of hydrolase activity	63	0.09165369451678135	3.520197995716182E-6	CAST, MEF2C, GNA15, FGF7, S100A8, LXN, S100A9, VTN, AQP1, PRKG1, WNT4, SERPINE1, SERPINA1, TFPI2, RHOG, CSF2RA, ARHGAP9, ICAM1, CRYAB, PLXNB3, NLRP3, ARHGAP23, TBC1D22A, PLAUR, CST6, ANXA8L1, SERPINB7, SERPINB2, PDGFRA, ANOS1, WNT9A, DENND3, PTAFR, CAV2, CAV1, SPOCK2, TIMP3, PCOLCE, ADCYAP1, CCL26, RGS11, PTK2B, RASGRP4, COL6A3, LMTK3, NKX3-1, PLA2R1, RASA3, KNDC1, FN1, TBC1D2, IL6, S100A10, ECM1…	428	1337	16650	1.833072368742966	0.018611947927246075	1.3915572265510434E-4	0.006744922962409472
GOTERM_BP_FAT	GO:0050673~epithelial cell proliferation	26	0.037825334245020874	3.590684091154707E-6	MEF2C, CAV2, CAV1, FGF7, JAML, CXCL12, CCL26, HTRA1, FAP, TGM1, NKX3-1, KRT4, COL8A1, LOXL2, SCG2, BMP4, IL6, PLXNB3, SPARC, SNAI2, ECM1, CCL11, SFRP2, RGCC, SULF1, IGFBP4	428	347	16650	2.9148374585903203	0.018981062576429286	1.4089827437380187E-4	0.006879974394924382
GOTERM_BP_FAT	GO:0022603~regulation of anatomical structure morphogenesis	53	0.07710548903792717	3.917596498431088E-6	MEF2C, FGF7, AQP1, CXCL12, FLT3LG, DAB2, WNT4, PTGIS, IL4R, SERPINE1, SEMA3C, ICAM1, PDPN, PLXNB3, TBC1D22A, CX3CR1, RGCC, TGFB1I1, COL1A1, ITGB2, DCN, LIF, HAND2, PTK2B, MEG3, RUNX1, THBS2, EHD2, KNDC1, OLFM1, FN1, TBC1D2, CSF1R, BMP4, IL6, SPHK1, FZD1, S100A10, SPARC, SNAI2, ECM1, COL5A2, COL5A1, CCL11, CORO1A, DKK1, SRPX2, ITGA5, SFRP2, ETS1, NTRK2, SULF1, TBXA2R	428	1051	16650	1.9617498243773175	0.02069119136428932	1.5260334373656814E-4	0.007506336648832601
GOTERM_BP_FAT	GO:0007492~endoderm development	12	0.01745784657462502	4.047222790655999E-6	INHBA, DKK1, ITGA5, COL6A1, ITGB2, VTN, COL8A1, COL11A1, MMP2, COL5A2, COL5A1, FN1	428	77	16650	6.062628959825221	0.021368460796107325	1.5651001004513E-4	0.007754698834483431
GOTERM_BP_FAT	GO:1904018~positive regulation of vasculature development	16	0.023277128766166694	4.086314993322697E-6	SPHK1, ITGB2, AQP1, ECM1, CCL11, PTGIS, SRPX2, SFRP2, ETS1, ITGA5, PTK2B, SERPINB7, CX3CR1, SERPINE1, TBXA2R, RUNX1	428	143	16650	4.352656689105287	0.021572617203092337	1.568848698191294E-4	0.007829598839970142
GOTERM_BP_FAT	GO:0065009~regulation of molecular function	111	0.16148508081528143	4.149568174542554E-6	MEF2C, CAST, GNA15, S100A8, IL18, S100A9, VTN, AQP1, PRKG1, DAB2, DIRAS1, WNT4, PTGIS, SERPINE1, TFPI2, PIK3CG, CRYAB, PLXNB3, STIM1, TBC1D22A, PLAUR, LYNX1, CST6, ANXA8L1, RGCC, PDGFRA, ANOS1, CAV2, TNFAIP8L3, CAV1, DRD1, PODN, ITGB2, TIMP3, GREM2, ADCYAP1, LIF, LMTK3, NKX3-1, BHLHE40, FN1, CSF1R, BMP4, PHACTR3, SPHK1, S100A10, ECM1, CDKN1A, P2RX7, PLK2, SFRP2, RGS4, NTRK2, SFRP4, HOPX, TBXA2R, …	428	2863	16650	1.5082457131105533	0.021902862513549226	1.5817528394335145E-4	0.007950790763333604
GOTERM_BP_FAT	GO:0050819~negative regulation of coagulation	10	0.014548205478854184	4.3500850514548365E-6	THBD, C1QTNF1, SERPINE1, PDGFRA, SERPINB2, VTN, PRKG1, PLAU, ANXA2, PLAUR	428	50	16650	7.780373831775701	0.022949026115668847	1.6464215007638838E-4	0.008334976464385857
GOTERM_BP_FAT	GO:0031401~positive regulation of protein modification process	56	0.08146995068158343	4.5951571350854196E-6	MEF2C, RARRES2, FGF7, AIF1, IL18, VTN, FLT3LG, DAB2, DIRAS1, SAA1, HAMP, TRPV4, PIK3CG, ICAM1, PLAUR, INHBA, ADRB2, RGCC, IL12A, PDGFRA, GADD45B, TREM2, GPR183, TNFAIP8L3, CAV2, CAV1, FPR1, ADCYAP1, CCL26, LIF, ACSL1, HAND2, PTK2B, C1QTNF1, NKX3-1, KNDC1, CSF1R, BMP4, IL6, FBN1, SPHK1, FZD1, MAPK11, SNAI2, ANXA2, CCL11, P2RX7, CDKN1A, WNT7B, SFRP2, ITGA5, NTRK2, SMPD1, PTTG1IP, IGFBP4, HTR2A	428	1143	16650	1.9059533446169692	0.024226129990038814	1.7269219949933579E-4	0.008804527011485597
GOTERM_BP_FAT	GO:0045766~positive regulation of angiogenesis	15	0.021822308218281274	4.770676176605069E-6	SPHK1, ITGB2, AQP1, ECM1, CCL11, PTGIS, SRPX2, SFRP2, ETS1, ITGA5, PTK2B, CX3CR1, SERPINE1, TBXA2R, RUNX1	428	127	16650	4.594708955773052	0.02513975769897414	1.7803421637974104E-4	0.009140814792574226
GOTERM_BP_FAT	GO:0051050~positive regulation of transport	48	0.06983138629850008	5.1328703442615905E-6	DRD1, CAV1, RARRES2, JPH2, S100A8, IL18, ABLIM3, S100A9, VTN, BDKRB1, SYT7, AQP1, TLR7, CXCL12, ADCYAP1, DAB2, SAA1, HAMP, IL4R, C1QTNF1, SERPINE1, TRPV4, NKX3-1, PLA2R1, EHD2, CSF1R, BMP4, IL6, RNASE2, IL1RL1, KCNB1, SPHK1, STIM1, MAPK11, NLRP3, ANXA2, P2RY12, INHBA, P2RX7, CTSK, SFRP2, SFRP4, RGCC, NLRP12, SYTL2, PAEP, PTAFR, CD14	428	920	16650	2.0296627387240957	0.027022381211064594	1.9021940136387805E-4	0.009834761598437325
GOTERM_BP_FAT	GO:0008285~negative regulation of cell proliferation	38	0.055283180819645894	5.337251692283884E-6	MEF2C, CAV2, CAV1, PODN, RARRES1, AIF1, IGFBP6, TNFRSF8, ADCYAP1, LIF, PTK2B, FAP, MEG3, NKX3-1, KRT4, FGFBP1, HPGDS, SCG2, CSF1R, BMP4, IL6, KLF10, LMNA, MAPK11, SPARC, SNAI2, INHBA, CDKN1A, SFRP2, ETS1, CD33, SFRP4, SULF1, RGCC, IL12A, TGFB1I1, WNT9A, PMP22	428	651	16650	2.270769628321633	0.028083115836255224	1.96428900472001E-4	0.010226344529806752
GOTERM_BP_FAT	GO:0051047~positive regulation of secretion	26	0.037825334245020874	5.373989616393709E-6	IL6, S100A8, IL1RL1, KCNB1, S100A9, MAPK11, SYT7, AQP1, NLRP3, CXCL12, ADCYAP1, INHBA, P2RX7, SAA1, C1QTNF1, IL4R, RGCC, NLRP12, NKX3-1, TRPV4, SYTL2, PAEP, PLA2R1, CD14, PTAFR, CSF1R	428	355	16650	2.849150980650257	0.028273662212090267	1.9642631985639092E-4	0.010296732129633224
GOTERM_BP_FAT	GO:0043408~regulation of MAPK cascade	39	0.05673800136753132	5.432375792543579E-6	MEF2C, TNFAIP8L3, GPR183, CAV2, CAV1, FPR1, TIMP3, CCL26, ADCYAP1, LIF, DIRAS1, HAND2, PTK2B, SAA1, C1QTNF1, TRPV4, CSF1R, FN1, PIK3CG, BMP4, ICAM1, IL6, MAPK11, CCL11, INHBA, P2RX7, ADRB2, DUSP3, WNT7B, SFRP2, RGS4, NTRK2, SMPD1, NLRP12, PDGFRA, GADD45B, TREM2, IGFBP4, HTR2A	428	678	16650	2.237718137457613	0.02857641342600914	1.9720958805646838E-4	0.01040859635019764
GOTERM_BP_FAT	GO:0000165~MAPK cascade	45	0.06546692465484383	5.770739703146222E-6	MEF2C, CAV2, TNFAIP8L3, GPR183, CAV1, FGF7, IL18, FPR1, TIMP3, CCL26, ADCYAP1, LIF, DIRAS1, HAND2, SAA1, PTK2B, RASGRP4, C1QTNF1, TRPV4, RASA3, CSF2RA, SCG2, CSF1R, FN1, PIK3CG, BMP4, ICAM1, IL6, CRYAB, MAPK11, CCL11, P2RX7, DUSP3, ADRB2, WNT7B, SFRP2, RGS4, NTRK2, SMPD1, NLRP12, PDGFRA, GADD45B, TREM2, IGFBP4, HTR2A	428	841	16650	2.0815506684298843	0.030329083765271325	2.08076502193566E-4	0.011056877866011394
GOTERM_BP_FAT	GO:0010466~negative regulation of peptidase activity	21	0.030551231505593784	6.156595942646575E-6	CAST, IL6, SPOCK2, LXN, CRYAB, VTN, AQP1, ECM1, TIMP3, PLAUR, CST6, SFRP2, ANXA8L1, COL6A3, SERPINB7, SERPINE1, SERPINB2, ANOS1, SERPINA1, WNT9A, TFPI2	428	247	16650	3.30744636573461	0.03232389860164098	2.2049819469938114E-4	0.011796146490683501
GOTERM_BP_FAT	GO:0006468~protein phosphorylation	79	0.11493082328294804	6.465268668532364E-6	MEF2C, RARRES2, PODNL1, FGF7, AIF1, IL18, VTN, PRKG1, LRRC15, TLR7, FLT3LG, DAB2, DIRAS1, SAA1, TRPV4, CDK15, CSF2RA, MATK, PIK3CG, ICAM1, CRYAB, PLAUR, INHBA, ADRB2, BGN, RGCC, IL12A, PDGFRA, TREM2, GADD45B, CAV2, TNFAIP8L3, GPR183, CAV1, PODN, STK10, FPR1, BDKRB1, ITGB2, DCN, TIMP3, ADCYAP1, CCL26, LIF, ACSL1, HAND2, RASGRP4, PTK2B, C1QTNF1, NKX3-1, LMTK3, RASA3, KNDC1, SCG2, CSF1R, FN1, BMP4, …	428	1852	16650	1.6594209846389858	0.03391673267648665	2.3000854682397875E-4	0.012387534160629432
GOTERM_BP_FAT	GO:0071222~cellular response to lipopolysaccharide	16	0.023277128766166694	6.793298390127188E-6	MEF2C, ICAM1, IL6, IL18, LY86, NLRP3, CD180, HAMP, CX3CR1, SERPINE1, TICAM2, TBXA2R, IL12A, SPON2, CD14, PTAFR	428	149	16650	4.177381923101048	0.03560658102580516	2.400768501658046E-4	0.013016004364929668
GOTERM_BP_FAT	GO:0051049~regulation of transport	77	0.11202118218717722	7.30207867183555E-6	MEF2C, RARRES2, JPH2, S100A8, IL18, S100A9, SYT8, VTN, SYT6, SYT7, AQP1, TLR7, CXCL12, DAB2, SAA1, HAMP, FOXF1, IL4R, SERPINE1, TRPV4, NALCN, PIK3CG, ICAM1, PTGER3, CRYAB, STIM1, ARNTL, NLRP3, CACNG1, TBC1D22A, INHBA, ADRB2, CTSK, CLIC3, PRAM1, RGCC, PAEP, SSC5D, PTAFR, DRD1, CAV1, ABLIM3, KCNA1, BDKRB1, ADCYAP1, LIF, PTK2B, C1QTNF1, NKX3-1, PLA2R1, EHD2, KCNE4, CSF1R, FN1, TBC1D2, BMP4, IL6, RNA…	428	1796	16650	1.6678418291946797	0.038221722987809015	2.563575042561217E-4	0.013990766091620532
GOTERM_BP_FAT	GO:0023014~signal transduction by protein phosphorylation	46	0.06692174520272924	7.384056213661336E-6	MEF2C, CAV2, GPR183, TNFAIP8L3, CAV1, FGF7, IL18, STK10, FPR1, TIMP3, CCL26, ADCYAP1, LIF, DIRAS1, HAND2, SAA1, PTK2B, RASGRP4, C1QTNF1, TRPV4, RASA3, CSF2RA, SCG2, CSF1R, FN1, PIK3CG, BMP4, ICAM1, IL6, CRYAB, MAPK11, CCL11, P2RX7, DUSP3, ADRB2, WNT7B, SFRP2, RGS4, NTRK2, SMPD1, NLRP12, PDGFRA, GADD45B, TREM2, IGFBP4, HTR2A	428	877	16650	2.0404629205341065	0.0386424256353074	2.575410365682762E-4	0.014147824343424542
GOTERM_BP_FAT	GO:0030510~regulation of BMP signaling pathway	12	0.01745784657462502	7.560991680459049E-6	BMP4, NBL1, CAV1, DKK1, HTRA1, SFRP2, SULF1, FBN1, FZD1, FSTL3, CHRD, GREM2	428	82	16650	5.692956462274903	0.039549818287031635	2.6199921216862876E-4	0.014486808766678294
GOTERM_BP_FAT	GO:0014070~response to organic cyclic compound	47	0.06837656575061467	7.627651974527479E-6	MEF2C, DRD1, CAV1, AIF1, LUM, IL18, AQP1, ADCYAP1, VCAM1, P2RY6, DAB2, ACSL1, HAMP, PTK2B, PAPPA, FOXF1, NKX3-1, GNG2, LOX, BMP4, PIK3CG, ICAM1, IL6, PTGER2, CRYAB, LGALS1, PADI2, ARNTL, SPARC, PTGFR, SNAI2, GJB2, P2RY12, P2RY13, INHBA, P2RX7, WNT7B, CDKN1A, THBD, ETS1, SMPD1, TBXA2R, COL1A1, TGFB1I1, KLF2, PTAFR, HTR2A	428	906	16650	2.018088135173609	0.03989145561563823	2.6260379645515197E-4	0.014614520591627045
GOTERM_BP_FAT	GO:0001819~positive regulation of cytokine production	27	0.039280154792906294	7.6842097881071E-6	LUM, IL18, TNFRSF8, TLR7, ADCYAP1, SAA1, IL4R, SERPINE1, TICAM2, HEG1, TRPV4, SPON2, RUNX1, CSF1R, IL6, IL1RL1, MAPK11, NLRP3, P2RX7, SERPINB7, RGCC, SULF1, IL12A, NLRP12, PAEP, CD14, PTAFR	428	386	16650	2.721115200232434	0.040181221952457546	2.62855096308523E-4	0.01472287735206912
GOTERM_BP_FAT	GO:0009887~organ morphogenesis	50	0.07274102739427092	8.031053534530245E-6	MEF2C, FGF7, AQP1, MMP2, WNT4, DAB2, HTRA1, FOXF1, SEMA3C, HHIP, COL11A1, COL10A1, ACTA2, MICAL2, KRT13, STIM1, INHBA, COL1A2, PDGFRA, COL1A1, WNT9A, CAV1, COL3A1, DCN, MFRP, LIF, HAND2, ALDH1A3, TGM2, NKX3-1, HEG1, COL8A1, OLFM1, CSF1R, BMP4, IL6, MAFB, FBN1, EFEMP1, FZD1, SNAI2, COL5A2, COL5A1, CCL11, P2RX7, WNT7B, DKK1, SFRP2, SULF1, NTRK2	428	992	16650	1.960779695507989	0.0419563178597363	2.72968500547921E-4	0.015387378411035879
GOTERM_BP_FAT	GO:1903035~negative regulation of response to wounding	11	0.0160030260267396	8.52677488103245E-6	WNT4, THBD, C1QTNF1, SERPINE1, PDGFRA, SERPINB2, VTN, PRKG1, PLAU, ANXA2, PLAUR	428	68	16650	6.292949422759758	0.04448765128201104	2.8798125680828957E-4	0.01633709955445317
GOTERM_BP_FAT	GO:0006915~apoptotic process	75	0.10911154109140637	9.542571901112694E-6	MEF2C, CAST, S100A8, AIF1, LY86, S100A9, SPI1, AQP1, CXCL12, FLT3LG, DAB2, WNT4, PTGIS, UNC5B, FAP, SERPINE1, TICAM2, CREB3L1, PIK3CG, ICAM1, CRYAB, LGALS12, NLRP3, PLAUR, INHBA, RGCC, CX3CR1, IL12A, SERPINB2, WNT9A, PAEP, GADD45B, CAV1, TNFRSF8, CD70, ITGB2, GRAMD4, TIMP3, ADCYAP1, HIC1, MEIS3, HAND2, FCMR, PTK2B, ALDH1A3, TGM2, NKX3-1, SCG2, CSF1R, BMP4, IL6, KCNB1, LGALS1, SPHK1, ASIC2, LMNA, …	428	1747	16650	1.6700859684693117	0.04965380904069383	3.202565637276944E-4	0.018283174043209893
GOTERM_BP_FAT	GO:0050918~positive chemotaxis	10	0.014548205478854184	9.856840921272527E-6	BMP4, CORO1A, FGF7, IL16, SAA2, SAA1, PLXNB3, SAA4, CXCL12, SCG2	428	55	16650	7.073067119796092	0.051246460198054566	3.287348252546396E-4	0.01888524662650992
GOTERM_BP_FAT	GO:0010951~negative regulation of endopeptidase activity	20	0.029096410957708367	1.0754172810349756E-5	CAST, IL6, SPOCK2, LXN, CRYAB, VTN, AQP1, TIMP3, PLAUR, CST6, SFRP2, ANXA8L1, COL6A3, SERPINB7, SERPINE1, SERPINB2, ANOS1, SERPINA1, WNT9A, TFPI2	428	235	16650	3.3107973752237023	0.055779282173353595	3.564291901624328E-4	0.020604324709128097
GOTERM_BP_FAT	GO:0035556~intracellular signal transduction	103	0.1498465164321981	1.1173666513720041E-5	MEF2C, S100A8, AIF1, IL18, S100A9, RRAD, PRKG1, TLR7, CXCL12, DIRAS1, TMEM9B, UNC5B, CREB3L1, PIK3CG, CRYAB, ARNTL, PLAUR, LAT2, RGCC, REM1, PDGFRA, COL1A2, CAV2, TNFAIP8L3, CAV1, PODN, TIMP3, ADCYAP1, LIF, MEIS3, NKX3-1, FN1, CSF1R, BMP4, IL1RL1, LGALS1, SPHK1, ECM1, TNKS1BP1, CDKN1A, P2RX7, PLK2, SFRP2, RGS4, NTRK2, TBXA2R, PTTG1IP, TREML1, FGF7, JPH2, PODNL1, LRRC15, SAA1, TICAM2, TRPV4, RHOF,…	428	2657	16650	1.5080513825233293	0.05789089778438594	3.68044547270463E-4	0.021407966947573076
GOTERM_BP_FAT	GO:0051247~positive regulation of protein metabolic process	67	0.09747297670832303	1.1336809013135883E-5	MEF2C, RARRES2, FGF7, S100A8, AIF1, IL18, S100A9, VTN, TLR7, FLT3LG, DAB2, DIRAS1, SAA1, HAMP, TRPV4, PIK3CG, ICAM1, NLRP3, PLAUR, INHBA, ADRB2, RGCC, IL12A, PDGFRA, GADD45B, TREM2, PTAFR, CAV2, TNFAIP8L3, GPR183, CAV1, FPR1, TNFRSF8, PCOLCE, ADCYAP1, CCL26, LIF, ACSL1, HAND2, PTK2B, C1QTNF1, NKX3-1, KNDC1, FN1, CSF1R, BMP4, IL6, FBN1, SPHK1, FZD1, MAPK11, SNAI2, ANXA2, CCL11, WNT7B, P2RX7, CDKN1…	428	1508	16650	1.728398696050968	0.058710836409931466	3.711267759652914E-4	0.021720504439093347
GOTERM_BP_FAT	GO:0061448~connective tissue development	20	0.029096410957708367	1.137817570716069E-5	MAF, MEF2C, BMP4, ACTA2, LUM, EFEMP1, SNAI2, COL5A1, WNT7B, HAND2, SFRP2, SULF1, SERPINB7, TGFBI, COL1A1, WNT9A, RUNX1, LOXL2, COL11A1, COL10A1	428	236	16650	3.2967685727863136	0.05891862804891834	3.702099262626879E-4	0.02179975183835836
GOTERM_BP_FAT	GO:0071216~cellular response to biotic stimulus	17	0.02473194931405211	1.1615522508404523E-5	MEF2C, ICAM1, IL6, IL18, LY86, NLRP3, CD180, HAMP, CX3CR1, SERPINE1, TICAM2, TBXA2R, IL12A, TREM2, SPON2, CD14, PTAFR	428	175	16650	3.779038718291054	0.0601099735165771	3.756409666226812E-4	0.022254442974267707
GOTERM_BP_FAT	GO:0032270~positive regulation of cellular protein metabolic process	64	0.09310851506466677	1.210399290099951E-5	MEF2C, RARRES2, FGF7, S100A8, AIF1, IL18, S100A9, VTN, FLT3LG, DAB2, DIRAS1, SAA1, HAMP, TRPV4, PIK3CG, ICAM1, NLRP3, PLAUR, INHBA, ADRB2, RGCC, IL12A, PDGFRA, GADD45B, TREM2, PTAFR, CAV2, GPR183, TNFAIP8L3, CAV1, FPR1, PCOLCE, ADCYAP1, CCL26, LIF, ACSL1, HAND2, PTK2B, C1QTNF1, NKX3-1, KNDC1, FN1, CSF1R, BMP4, IL6, FBN1, SPHK1, FZD1, MAPK11, SNAI2, ANXA2, CCL11, WNT7B, P2RX7, CDKN1A, PLK2, ITGA5,…	428	1420	16650	1.753323680400158	0.0625570731980225	3.8907730827097975E-4	0.023190211616030965
GOTERM_BP_FAT	GO:0044092~negative regulation of molecular function	53	0.07710548903792717	1.400202492963945E-5	CAST, PODNL1, LXN, VTN, LRRC15, AQP1, DAB2, PTGIS, HAMP, SERPINE1, SERPINA1, TFPI2, CRYAB, PLXNB3, NLRP3, PLAUR, ADRB2, BGN, LYNX1, CST6, ANXA8L1, SERPINB7, SERPINB2, ANOS1, WNT9A, GADD45B, CAV1, PODN, SPOCK2, DCN, TIMP3, ADCYAP1, HAND2, COL6A3, LMTK3, NKX3-1, BHLHE40, PLA2R1, BMP4, IL6, PHACTR3, ECM1, ANXA2, P2RY13, DUSP3, CDKN1A, DKK1, SFRP2, RGS4, SFRP4, SMPD1, NLRP12, SYTL2	428	1100	16650	1.8743627867459645	0.07200536756958376	4.4738091465179597E-4	0.02682621574306987
GOTERM_BP_FAT	GO:0031589~cell-substrate adhesion	23	0.03346087260136462	1.4287703491865431E-5	SPOCK2, LGALS1, COL3A1, CCDC80, ITGA11, S100A10, ITGB2, VTN, NID2, COL16A1, ECM2, EMILIN1, VCAM1, WNT4, CORO1A, ITGA5, PTK2B, FOXF1, SERPINE1, COL1A1, COL8A1, PLAU, FN1	428	306	16650	2.923996701484332	0.07341919180476864	4.5378997215228534E-4	0.027373470909541897
GOTERM_BP_FAT	GO:0032268~regulation of cellular protein metabolic process	93	0.1352983109533439	1.4882895679814284E-5	MEF2C, CAST, RARRES2, PODNL1, FGF7, S100A8, AIF1, LXN, IL18, S100A9, SPI1, VTN, AQP1, LRRC15, TLR7, FLT3LG, DIRAS1, DAB2, HAMP, SAA1, SERPINE1, TRPV4, SERPINA1, TFPI2, PIK3CG, ICAM1, CRYAB, NLRP3, PLAUR, INHBA, ADRB2, BGN, CST6, ANXA8L1, SERPINB7, RGCC, IL12A, PDGFRA, SERPINB2, ANOS1, WNT9A, TREM2, GADD45B, PTAFR, CAV2, TNFAIP8L3, GPR183, CAV1, PODN, SPOCK2, FPR1, BDKRB1, ITGB2, DCN, TIMP3, PCOLC…	428	2346	16650	1.5421457083442884	0.07635788640968932	4.6989314741507915E-4	0.02851363134691587
GOTERM_BP_FAT	GO:0043066~negative regulation of apoptotic process	43	0.06255728355907299	1.4934053076703976E-5	CAST, MEF2C, CAV1, AIF1, AQP1, CXCL12, ADCYAP1, FLT3LG, WNT4, DAB2, MEIS3, UNC5B, HAND2, PTK2B, FCMR, SERPINE1, TGM2, CREB3L1, SCG2, CSF1R, PIK3CG, BMP4, ICAM1, IL6, CRYAB, SPHK1, ASIC2, LMNA, PTGFR, SNAI2, PLAUR, CORO1A, CDKN1A, PLK2, SFRP2, ITGA5, NTRK2, VSTM2L, CX3CR1, SERPINB2, PTTG1IP, WNT9A, SLC46A2	428	818	16650	2.0449637821904347	0.0766100350059774	4.6873502951949586E-4	0.028611628764940722
GOTERM_BP_FAT	GO:0042981~regulation of apoptotic process	63	0.09165369451678135	1.5026728660336314E-5	MEF2C, CAST, S100A8, AIF1, S100A9, AQP1, CXCL12, FLT3LG, DAB2, WNT4, PTGIS, UNC5B, FAP, SERPINE1, CREB3L1, PIK3CG, ICAM1, CRYAB, NLRP3, PLAUR, INHBA, CX3CR1, RGCC, IL12A, SERPINB2, WNT9A, GADD45B, CAV1, TNFRSF8, TIMP3, ADCYAP1, MEIS3, HAND2, FCMR, PTK2B, ALDH1A3, TGM2, NKX3-1, SCG2, CSF1R, BMP4, IL6, KCNB1, LGALS1, SPHK1, ASIC2, LMNA, PTGFR, SNAI2, CORO1A, P2RX7, CDKN1A, PLK2, ITGA5, SFRP2, ETS1,…	428	1400	16650	1.7505841121495325	0.0770666464466363	4.688856727778079E-4	0.028789158440112317
GOTERM_BP_FAT	GO:0051046~regulation of secretion	38	0.055283180819645894	1.5398277998443998E-5	MEF2C, S100A8, S100A9, SYT8, SYT6, SYT7, AQP1, CXCL12, ADCYAP1, LIF, SAA1, IL4R, C1QTNF1, FOXF1, TRPV4, NKX3-1, PLA2R1, CSF1R, FN1, IL6, PTGER3, IL1RL1, KCNB1, MAPK11, ARNTL, NLRP3, P2RY12, INHBA, P2RX7, PRAM1, RGCC, NLRP12, SYTL2, PAEP, SSC5D, PTAFR, CD14, HTR2A	428	683	16650	2.1643792504207657	0.07889499971793767	4.776837937052747E-4	0.029500896663292586
GOTERM_BP_FAT	GO:0010810~regulation of cell-substrate adhesion	17	0.02473194931405211	1.5437740350632784E-5	SPOCK2, LGALS1, CCDC80, S100A10, VTN, COL16A1, ECM2, EMILIN1, WNT4, ITGA5, PTK2B, FOXF1, SERPINE1, COL1A1, COL8A1, PLAU, FN1	428	179	16650	3.6945909257035447	0.07908897673351623	4.7614011349195184E-4	0.029576490283578227
GOTERM_BP_FAT	GO:0001817~regulation of cytokine production	34	0.04946389862810422	1.5573093525071437E-5	LUM, IL18, TNFRSF8, TLR7, ADCYAP1, SAA1, IL4R, SERPINE1, TICAM2, TRPV4, HEG1, RUNX1, SPON2, FN1, CSF1R, IL6, IL1RL1, SPHK1, ACKR1, MAPK11, SNAI2, NLRP3, INHBA, P2RX7, SULF1, RGCC, SERPINB7, NLRP12, IL12A, PAEP, KLF2, SSC5D, PTAFR, CD14	428	577	16650	2.2923111809391146	0.07975399442381703	4.7755402279547887E-4	0.029835770830000108
GOTERM_BP_FAT	GO:0031349~positive regulation of defense response	27	0.039280154792906294	1.5841901428824806E-5	MEF2C, CAV1, S100A8, IL18, S100A9, ITGB2, TLR7, MMP2, CCL26, MARCO, PGLYRP4, ALOX5AP, SERPINE1, TICAM2, TGM2, TRPV4, PIK3CG, IL6, PTGER3, IL1RL1, CD180, CCL11, CTSK, ETS1, IL12A, NLRP12, CD14	428	402	16650	2.6128121076858695	0.08107327906498518	4.830198662398866E-4	0.030350693399427975
GOTERM_BP_FAT	GO:0098771~inorganic ion homeostasis	37	0.053828360271760474	1.6392722120325828E-5	STEAP4, DRD1, GNA15, CAV1, JPH2, S100A8, S100A9, KCNA1, FPR1, SFXN3, BDKRB1, CXCL12, CALB2, ADCYAP1, HAMP, PTK2B, SAA1, C1QTNF1, TGM2, TRPV4, RASA3, PIK3CG, PTGER2, PTGER3, TTC7A, STIM1, PTGFR, CCL11, P2RX7, CORO1A, SFRP4, PTGDR, PDGFRA, TBXA2R, FAM155A, GPR12, HTR2A	428	658	16650	2.1874911229156604	0.08377075215442009	4.969712134605953E-4	0.031405825673547216
GOTERM_BP_FAT	GO:0051093~negative regulation of developmental process	40	0.058192821915416734	1.6657033963986314E-5	CAV1, IL18, COL3A1, FSTL3, DCN, ADCYAP1, WNT4, PTK2B, IL4R, SERPINE1, MEG3, TRPV4, NKX3-1, SEMA3C, RUNX1, THBS2, BMP4, IL6, MAFB, LGALS1, EFEMP1, FBN1, MAPK11, SPARC, SNAI2, COL5A2, ECM1, COL5A1, INHBA, ADRB2, DKK1, PLK2, CXCL14, SFRP2, SULF1, RGCC, CX3CR1, WNT9A, PMP22, CHRD	428	739	16650	2.1056492102234645	0.08506232489664467	5.021299959833136E-4	0.031912128172295606
GOTERM_BP_FAT	GO:0010811~positive regulation of cell-substrate adhesion	13	0.018912667122510437	1.7308062638012084E-5	SPOCK2, CCDC80, S100A10, VTN, ECM2, COL16A1, EMILIN1, WNT4, PTK2B, ITGA5, FOXF1, COL8A1, FN1	428	106	16650	4.770983953447364	0.08823584990843159	5.188200276022847E-4	0.03315919565116676
GOTERM_BP_FAT	GO:0030168~platelet activation	16	0.023277128766166694	1.7361138049092345E-5	PIK3CG, IL6, GNA15, PDPN, COL3A1, PRKG1, P2RY12, THBD, SAA1, C1QTNF1, PDGFRA, COL1A2, GNG2, COL1A1, TREML1, RHOG	428	161	16650	3.866024264236373	0.08849408728447616	5.175040267174635E-4	0.033260862748973885
GOTERM_BP_FAT	GO:0009612~response to mechanical stimulus	18	0.026186769861937527	1.739355528010758E-5	IL6, COL3A1, KCNA1, ASIC2, TNFRSF8, BDKRB1, DCN, AQP1, CXCL12, TLR7, P2RX7, ETS1, PTK2B, TRPV4, COL1A1, COL11A1, PIEZO2, HTR2A	428	201	16650	3.4837494769144928	0.0886517767157613	5.155904367449837E-4	0.03332295860788426
GOTERM_BP_FAT	GO:0050790~regulation of catalytic activity	93	0.1352983109533439	1.7748502470184818E-5	MEF2C, CAST, GNA15, PODNL1, FGF7, S100A8, LXN, IL18, S100A9, VTN, ZEB2, AQP1, PRKG1, LRRC15, DIRAS1, WNT4, SAA1, SERPINE1, SERPINA1, TFPI2, CSF2RA, RHOG, ARHGAP9, PIK3CG, ICAM1, CRYAB, PLXNB3, NLRP3, ARHGAP23, TBC1D22A, PLAUR, ADRB2, BGN, CST6, ANXA8L1, SERPINB7, RGCC, PDGFRA, SERPINB2, ANOS1, WNT9A, DENND3, GADD45B, PTAFR, CAV2, TNFAIP8L3, DRD1, CAV1, PODN, SPOCK2, FPR1, DCN, TIMP3, PCOLCE, ADCY…	428	2357	16650	1.5349485921831572	0.0903765881863361	5.232034034149402E-4	0.0340028647077939
GOTERM_BP_FAT	GO:0043067~regulation of programmed cell death	63	0.09165369451678135	1.9995759814232756E-5	MEF2C, CAST, S100A8, AIF1, S100A9, AQP1, CXCL12, FLT3LG, DAB2, WNT4, PTGIS, UNC5B, FAP, SERPINE1, CREB3L1, PIK3CG, ICAM1, CRYAB, NLRP3, PLAUR, INHBA, CX3CR1, RGCC, IL12A, SERPINB2, WNT9A, GADD45B, CAV1, TNFRSF8, TIMP3, ADCYAP1, MEIS3, HAND2, FCMR, PTK2B, ALDH1A3, TGM2, NKX3-1, SCG2, CSF1R, BMP4, IL6, KCNB1, LGALS1, SPHK1, ASIC2, LMNA, PTGFR, SNAI2, CORO1A, P2RX7, CDKN1A, PLK2, ITGA5, SFRP2, ETS1,…	428	1413	16650	1.7344782427525447	0.10122129988699291	5.861931605748438E-4	0.03830741455232989
GOTERM_BP_FAT	GO:0051216~cartilage development	17	0.02473194931405211	2.0340021546884535E-5	MAF, BMP4, MEF2C, LUM, EFEMP1, SNAI2, WNT7B, HAND2, SFRP2, TGFBI, SULF1, COL1A1, WNT9A, RUNX1, LOXL2, COL11A1, COL10A1	428	183	16650	3.613834839895817	0.10287116548353137	5.930251785246643E-4	0.03896682141493191
GOTERM_BP_FAT	GO:0043069~negative regulation of programmed cell death	43	0.06255728355907299	2.0449902657004007E-5	CAST, MEF2C, CAV1, AIF1, AQP1, CXCL12, ADCYAP1, FLT3LG, WNT4, DAB2, MEIS3, UNC5B, HAND2, PTK2B, FCMR, SERPINE1, TGM2, CREB3L1, SCG2, CSF1R, PIK3CG, BMP4, ICAM1, IL6, CRYAB, SPHK1, ASIC2, LMNA, PTGFR, SNAI2, PLAUR, CORO1A, CDKN1A, PLK2, SFRP2, ITGA5, NTRK2, VSTM2L, CX3CR1, SERPINB2, PTTG1IP, WNT9A, SLC46A2	428	829	16650	2.017829160231334	0.10339713015613339	5.929884957128762E-4	0.03917728935947107
GOTERM_BP_FAT	GO:0009628~response to abiotic stimulus	50	0.07274102739427092	2.0995844553070983E-5	DRD1, CAV1, AIF1, LXN, KCNA1, COL3A1, TNFRSF8, BDKRB1, DCN, AQP1, MMP2, TLR7, CXCL12, VCAM1, ADIRF, PTGIS, PTK2B, HAMP, TRPV4, NKX3-1, BHLHE40, LOXL2, PIEZO2, COL11A1, MYOF, ICAM1, IL6, LRRN4, CRYAB, LMNA, ASIC2, KRT13, SPARC, SNAI2, CCL11, CDKN1A, ADRB2, P2RX7, THBD, ETS1, SFRP2, RGCC, IL12A, ARSA, TGFB1I1, COL1A1, PTAFR, CD14, PLAU, HTR2A	428	1029	16650	1.8902754693332606	0.10600580644887858	6.055246971714556E-4	0.04022298851831252
GOTERM_BP_FAT	GO:0045321~leukocyte activation	40	0.058192821915416734	2.1094930970981646E-5	MEF2C, GPR183, CAV1, AIF1, IL18, SPI1, ITGB2, JAML, TLR7, APBB1IP, FLT3LG, VCAM1, WNT4, PTK2B, IL4R, FOXF1, SELPLG, GAPT, PIK3CG, BMP4, ICAM1, IL6, IL1RL1, MAFB, LGALS1, NLRP3, TNFSF9, CD180, INHBA, P2RX7, LAT2, CDKN1A, DUSP3, CORO1A, PRAM1, CX3CR1, IL12A, MILR1, PTAFR, SLC46A2	428	747	16650	2.0830987501407496	0.10647845718592286	6.051116529423028E-4	0.04041277790387543
GOTERM_BP_FAT	GO:0050727~regulation of inflammatory response	23	0.03346087260136462	2.127981205537041E-5	PIK3CG, IL6, PTGER3, S100A8, IL1RL1, IL18, S100A9, VTN, NLRP3, TLR7, CCL26, ADCYAP1, CCL11, PTGIS, ETS1, SAA1, ALOX5AP, FOXF1, CX3CR1, SERPINE1, NLRP12, TGM2, TRPV4	428	314	16650	2.8494999702363235	0.10735968797724615	6.071501836696358E-4	0.04076689684006096
GOTERM_BP_FAT	GO:0071396~cellular response to lipid	31	0.04509943698444797	2.147080364282853E-5	MEF2C, IL18, LY86, AQP1, ADCYAP1, DAB2, PTK2B, HAMP, SERPINE1, TICAM2, NKX3-1, SPON2, BMP4, ICAM1, IL6, KRT13, PADI2, ARNTL, SNAI2, NLRP3, CD180, INHBA, WNT7B, CX3CR1, IL12A, TBXA2R, COL1A1, WNT9A, TGFB1I1, PTAFR, CD14	428	509	16650	2.3692690450397516	0.1082691318293364	6.093403895962579E-4	0.04113271850947342
GOTERM_BP_FAT	GO:0031399~regulation of protein modification process	71	0.10329225889986471	2.1663030004751395E-5	MEF2C, RARRES2, PODNL1, FGF7, AIF1, IL18, SPI1, VTN, LRRC15, TLR7, FLT3LG, DAB2, DIRAS1, SAA1, HAMP, TRPV4, PIK3CG, ICAM1, PLAUR, INHBA, ADRB2, BGN, RGCC, IL12A, PDGFRA, TREM2, GADD45B, CAV2, TNFAIP8L3, GPR183, CAV1, PODN, FPR1, ITGB2, BDKRB1, DCN, TIMP3, ADCYAP1, CCL26, LIF, ACSL1, HAND2, PTK2B, C1QTNF1, NKX3-1, KNDC1, FN1, CSF1R, BMP4, IL6, FBN1, SPHK1, FZD1, MAPK11, SNAI2, ANXA2, CCL11, WNT7B,…	428	1664	16650	1.6598754268511862	0.10918351991072628	6.115422621586486E-4	0.04150090396132233
GOTERM_BP_FAT	GO:0043410~positive regulation of MAPK cascade	30	0.04364461643656255	2.2770812312121766E-5	MEF2C, TNFAIP8L3, GPR183, CAV2, FPR1, CCL26, ADCYAP1, LIF, DIRAS1, HAND2, PTK2B, SAA1, C1QTNF1, TRPV4, CSF1R, PIK3CG, BMP4, ICAM1, IL6, MAPK11, CCL11, P2RX7, ADRB2, WNT7B, NTRK2, PDGFRA, TREM2, GADD45B, IGFBP4, HTR2A	428	485	16650	2.406301185085268	0.11443481348002371	6.394228976482896E-4	0.04362269678088726
GOTERM_BP_FAT	GO:0032602~chemokine production	11	0.0160030260267396	2.3323132142310508E-5	IL6, S100A8, IL1RL1, IL4R, IL18, S100A9, TICAM2, TRPV4, TLR7, CSF1R, ADCYAP1	428	76	16650	5.6305336940482045	0.11704143774752618	6.514997647684151E-4	0.044680567605503985
GOTERM_BP_FAT	GO:0055080~cation homeostasis	36	0.052373539723875054	2.407232042807656E-5	STEAP4, DRD1, GNA15, CAV1, JPH2, S100A8, S100A9, KCNA1, FPR1, SFXN3, BDKRB1, CXCL12, CALB2, ADCYAP1, HAMP, PTK2B, SAA1, C1QTNF1, TGM2, TRPV4, RASA3, PIK3CG, PTGER2, PTGER3, TTC7A, STIM1, PTGFR, CCL11, P2RX7, CORO1A, PTGDR, PDGFRA, TBXA2R, FAM155A, GPR12, HTR2A	428	643	16650	2.1780206683042396	0.1205649096988376	6.689195093737554E-4	0.04611548813473476
GOTERM_BP_FAT	GO:0070372~regulation of ERK1 and ERK2 cascade	20	0.029096410957708367	2.4161324795979186E-5	BMP4, ICAM1, TNFAIP8L3, GPR183, IL6, TIMP3, CCL26, ADCYAP1, CCL11, LIF, DUSP3, HAND2, PTK2B, PDGFRA, NLRP12, TRPV4, TREM2, FN1, HTR2A, CSF1R	428	249	16650	3.1246481252111247	0.12098256657929518	6.679144015074856E-4	0.046285956927394345
GOTERM_BP_FAT	GO:0050920~regulation of chemotaxis	17	0.02473194931405211	2.48772208962135E-5	GPR183, IL6, RARRES2, IL16, AIF1, PADI2, MMP28, CXCL12, NBL1, CXCL14, PTK2B, SERPINE1, IL12A, PDGFRA, SEMA3C, TRPV4, SCG2	428	186	16650	3.55554718118782	0.12433473567425202	6.841544132885069E-4	0.04765709246585814
GOTERM_BP_FAT	GO:0071229~cellular response to acid chemical	16	0.023277128766166694	2.496431625452995E-5	MEF2C, COL3A1, KRT13, COL16A1, AQP1, COL5A2, MMP2, WNT7B, HAMP, PTK2B, NTRK2, COL1A2, COL6A1, COL1A1, WNT9A, PTAFR	428	166	16650	3.7495777502533496	0.12474168489783488	6.830292904167479E-4	0.04782390252430213
GOTERM_BP_FAT	GO:0008219~cell death	80	0.11638564383083347	2.603951584655006E-5	MEF2C, CAST, FOSL2, S100A8, AIF1, LY86, S100A9, SPI1, AQP1, CXCL12, FLT3LG, DAB2, WNT4, PTGIS, UNC5B, FAP, SERPINE1, TICAM2, CREB3L1, PIK3CG, ICAM1, PTGER3, CRYAB, LGALS12, NLRP3, PLAUR, INHBA, RGCC, CX3CR1, IL12A, SERPINB2, WNT9A, PAEP, PMP22, GADD45B, CAV1, TNFRSF8, CD70, ITGB2, GRAMD4, TIMP3, ADCYAP1, HIC1, MEIS3, HAND2, FCMR, PTK2B, ALDH1A3, TGM2, NKX3-1, SCG2, CSF1R, BMP4, IL6, KCNB1, LGALS1…	428	1958	16650	1.5894532853474364	0.12974995927874466	7.088033000640648E-4	0.04988316512035684
GOTERM_BP_FAT	GO:0050801~ion homeostasis	38	0.055283180819645894	2.6085862301277764E-5	STEAP4, DRD1, GNA15, CAV1, JPH2, S100A8, S100A9, KCNA1, FPR1, SFXN3, BDKRB1, DCN, CXCL12, CALB2, ADCYAP1, HAMP, PTK2B, SAA1, C1QTNF1, TGM2, TRPV4, RASA3, PIK3CG, PTGER2, PTGER3, TTC7A, STIM1, PTGFR, CCL11, P2RX7, CORO1A, SFRP4, PTGDR, TBXA2R, PDGFRA, FAM155A, GPR12, HTR2A	428	699	16650	2.11483694998195	0.1299651955105381	7.064613181723134E-4	0.04997192868506639
GOTERM_BP_FAT	GO:0007159~leukocyte cell-cell adhesion	30	0.04364461643656255	2.8640560431181517E-5	GPR183, CAV1, S100A8, AIF1, STK10, IL18, S100A9, ITGB2, JAML, APBB1IP, CXCL12, VCAM1, WNT4, IL4R, PIK3CG, BMP4, ICAM1, IL6, MAFB, LGALS1, TNFSF9, NLRP3, P2RX7, DUSP3, CORO1A, ETS1, ITGA5, IL12A, PTAFR, SLC46A2	428	491	16650	2.376896282619868	0.1417474366955157	7.717064246736127E-4	0.05486461698952505
GOTERM_BP_FAT	GO:0050707~regulation of cytokine secretion	15	0.021822308218281274	3.2330997580784686E-5	IL6, IL1RL1, MAPK11, NLRP3, P2RX7, SAA1, IL4R, RGCC, NLRP12, TRPV4, PAEP, SSC5D, CD14, FN1, CSF1R	428	150	16650	3.8901869158878504	0.15848658483734857	8.667263037966944E-4	0.06193204092905802
GOTERM_BP_FAT	GO:0030003~cellular cation homeostasis	33	0.04800907808021881	3.294415194304698E-5	GNA15, CAV1, DRD1, JPH2, S100A8, S100A9, FPR1, BDKRB1, CXCL12, CALB2, ADCYAP1, PTK2B, HAMP, SAA1, C1QTNF1, TGM2, TRPV4, RASA3, PIK3CG, PTGER2, PTGER3, TTC7A, STIM1, PTGFR, CCL11, P2RX7, CORO1A, PTGDR, PDGFRA, TBXA2R, FAM155A, GPR12, HTR2A	428	573	16650	2.2404217840191807	0.1612359461696674	8.787428549239529E-4	0.06310622498700846
GOTERM_BP_FAT	GO:0050678~regulation of epithelial cell proliferation	22	0.0320060520534792	3.313695172680308E-5	MEF2C, BMP4, CAV2, IL6, CAV1, FGF7, PLXNB3, JAML, SPARC, SNAI2, ECM1, CXCL12, CCL26, CCL11, HTRA1, SFRP2, SULF1, TGM1, RGCC, NKX3-1, KRT4, SCG2	428	300	16650	2.852803738317757	0.1620985958748109	8.794878574609477E-4	0.06347543181263182
GOTERM_BP_FAT	GO:0002366~leukocyte activation involved in immune response	18	0.026186769861937527	3.443064162774765E-5	GAPT, PIK3CG, ICAM1, GPR183, IL6, LGALS1, IL18, NLRP3, APBB1IP, CD180, CORO1A, LAT2, PTK2B, FOXF1, IL4R, CX3CR1, MILR1, PTAFR	428	212	16650	3.302988890848175	0.1678640897737217	9.092868324338532E-4	0.0659527825897066
GOTERM_BP_FAT	GO:0052548~regulation of endopeptidase activity	25	0.03637051369713546	3.4964164269156464E-5	CAST, IL6, S100A8, LXN, CRYAB, SPOCK2, S100A9, VTN, AQP1, NLRP3, TIMP3, PLAUR, CST6, SFRP2, ANXA8L1, COL6A3, SERPINB7, SERPINE1, NLRP12, SERPINB2, ANOS1, NKX3-1, SERPINA1, WNT9A, TFPI2	428	372	16650	2.6143729273439855	0.17023023397501258	9.188239624307037E-4	0.06697443453144158
GOTERM_BP_FAT	GO:0001935~endothelial cell proliferation	13	0.018912667122510437	3.612340502673709E-5	BMP4, CAV2, CAV1, PLXNB3, SPARC, CXCL12, ECM1, CCL26, CCL11, RGCC, SULF1, LOXL2, SCG2	428	114	16650	4.436178061977373	0.1753482432879191	9.446226552001225E-4	0.06919425103716348
GOTERM_BP_FAT	GO:0032964~collagen biosynthetic process	8	0.011638564383083347	3.675071309785116E-5	BMP4, WNT4, IL6, RGCC, SERPINB7, CREB3L1, COL1A1, COL5A1	428	37	16650	8.411214953271028	0.1781046142813033	9.563334458411177E-4	0.07039545640356026
GOTERM_BP_FAT	GO:0007369~gastrulation	16	0.023277128766166694	3.785709998099138E-5	BMP4, VTN, ITGB2, COL5A2, MMP2, COL5A1, INHBA, DKK1, ITGA5, SFRP2, FOXF1, COL6A1, COL8A1, CHRD, COL11A1, FN1	428	172	16650	3.618778526407303	0.1829436111326006	9.80330652317507E-4	0.07251399592121954
GOTERM_BP_FAT	GO:0050715~positive regulation of cytokine secretion	12	0.01745784657462502	3.807098016348767E-5	P2RX7, IL1RL1, SAA1, IL4R, RGCC, NLRP12, TRPV4, MAPK11, PAEP, NLRP3, CD14, CSF1R	428	97	16650	4.812602370170537	0.18387576673121508	9.81106269558163E-4	0.07292353456745948
GOTERM_BP_FAT	GO:0002263~cell activation involved in immune response	18	0.026186769861937527	3.8778292111247504E-5	GAPT, PIK3CG, ICAM1, GPR183, IL6, LGALS1, IL18, NLRP3, APBB1IP, CD180, CORO1A, LAT2, PTK2B, FOXF1, IL4R, CX3CR1, MILR1, PTAFR	428	214	16650	3.272119835793519	0.18695088391825054	9.945232003748528E-4	0.07427788704137406
GOTERM_BP_FAT	GO:0012501~programmed cell death	76	0.11056636163929179	3.888633167216668E-5	MEF2C, CAST, S100A8, AIF1, LY86, S100A9, SPI1, AQP1, CXCL12, FLT3LG, DAB2, WNT4, PTGIS, UNC5B, FAP, SERPINE1, TICAM2, CREB3L1, PIK3CG, ICAM1, CRYAB, LGALS12, NLRP3, PLAUR, INHBA, RGCC, CX3CR1, IL12A, SERPINB2, WNT9A, PAEP, GADD45B, CAV1, TNFRSF8, CD70, ITGB2, GRAMD4, TIMP3, ADCYAP1, HIC1, MEIS3, HAND2, FCMR, PTK2B, ALDH1A3, TGM2, NKX3-1, SCG2, CSF1R, BMP4, IL6, KCNB1, LGALS1, SPHK1, ASIC2, LMNA, …	428	1852	16650	1.5964049978805435	0.1874195769023106	9.925233302321423E-4	0.07448475837102952
GOTERM_BP_FAT	GO:0055082~cellular chemical homeostasis	38	0.055283180819645894	3.902920345429404E-5	MEF2C, DRD1, GNA15, CAV1, JPH2, S100A8, S100A9, FPR1, BDKRB1, AQP1, CXCL12, CALB2, ADCYAP1, PTK2B, HAMP, SAA1, C1QTNF1, TGM2, TRPV4, RASA3, PIK3CG, ICAM1, PTGER2, PTGER3, TTC7A, KCNB1, LGALS1, STIM1, PTGFR, CCL11, P2RX7, CORO1A, PTGDR, PDGFRA, TBXA2R, FAM155A, GPR12, HTR2A	428	713	16650	2.073311399771926	0.18803896287734312	9.91426896092995E-4	0.07475832490511092
GOTERM_BP_FAT	GO:0051346~negative regulation of hydrolase activity	26	0.037825334245020874	4.264338645317559E-5	CAST, LXN, SPOCK2, VTN, AQP1, TIMP3, ADCYAP1, COL6A3, SERPINE1, LMTK3, SERPINA1, PLA2R1, TFPI2, IL6, CRYAB, PLXNB3, ECM1, PLAUR, CST6, SFRP2, ANXA8L1, SERPINB7, SERPINB2, ANOS1, SYTL2, WNT9A	428	401	16650	2.522315706061948	0.2035513379978574	0.00107805642324732	0.08167841625742467
GOTERM_BP_FAT	GO:0001936~regulation of endothelial cell proliferation	12	0.01745784657462502	5.060751704916014E-5	CCL11, BMP4, CAV2, CAV1, RGCC, SULF1, PLXNB3, SPARC, ECM1, CXCL12, CCL26, SCG2	428	100	16650	4.668224299065421	0.23669619333307934	0.0012732413483734772	0.09692576730008229
GOTERM_BP_FAT	GO:0002688~regulation of leukocyte chemotaxis	12	0.01745784657462502	5.060751704916014E-5	NBL1, IL6, RARRES2, CXCL14, AIF1, PTK2B, SERPINE1, IL12A, PADI2, TRPV4, MMP28, CXCL12	428	100	16650	4.668224299065421	0.23669619333307934	0.0012732413483734772	0.09692576730008229
GOTERM_BP_FAT	GO:0006873~cellular ion homeostasis	33	0.04800907808021881	5.4446335754935593E-5	GNA15, CAV1, DRD1, JPH2, S100A8, S100A9, FPR1, BDKRB1, CXCL12, CALB2, ADCYAP1, PTK2B, HAMP, SAA1, C1QTNF1, TGM2, TRPV4, RASA3, PIK3CG, PTGER2, PTGER3, TTC7A, STIM1, PTGFR, CCL11, P2RX7, CORO1A, PTGDR, PDGFRA, TBXA2R, FAM155A, GPR12, HTR2A	428	588	16650	2.183268167079916	0.25217628560175687	0.0013633327493440817	0.10427440910707464
GOTERM_BP_FAT	GO:0006939~smooth muscle contraction	11	0.0160030260267396	5.622500148520272E-5	DRD1, ADRB2, PTGER3, ACTA2, HTR7, SULF1, SPHK1, TBXA2R, PRKG1, PTAFR, HTR2A	428	84	16650	5.094292389853138	0.2592419824577442	0.0014012662291108535	0.10767913112782468
GOTERM_BP_FAT	GO:0070371~ERK1 and ERK2 cascade	19	0.027641590409822947	5.807136408652012E-5	BMP4, ICAM1, TNFAIP8L3, GPR183, IL6, TIMP3, CCL26, ADCYAP1, CCL11, LIF, DUSP3, HAND2, PTK2B, PDGFRA, NLRP12, TRPV4, TREM2, HTR2A, CSF1R	428	243	16650	3.0417099342332987	0.26650600588601214	0.0014405236316729075	0.11121332215704438
GOTERM_BP_FAT	GO:0048729~tissue morphogenesis	34	0.04946389862810422	6.771104435026126E-5	MEF2C, KRT6A, FGF7, COL3A1, SPI1, LIF, WNT4, DAB2, FOXQ1, HAND2, ALDH1A3, FOXF1, TGM2, HEG1, NKX3-1, SEMA3C, HHIP, COL11A1, CSF1R, BMP4, IL6, ACTA2, MICAL2, FZD1, SNAI2, COL5A1, CCL11, INHBA, WNT7B, DKK1, SFRP2, ITGA5, SULF1, CHRD	428	622	16650	2.1264687321573454	0.3032900383752958	0.0016716848736101353	0.12966306661272853
GOTERM_BP_FAT	GO:0009617~response to bacterium	31	0.04509943698444797	7.326874417535012E-5	MEF2C, CAV1, S100A8, IL18, LY86, S100A9, TNFRSF8, BDKRB1, DCN, VCAM1, PGLYRP4, HAMP, SERPINE1, TICAM2, SPON2, ICAM1, IL6, PTGER2, SPARC, PTGFR, NLRP3, CD180, P2RX7, THBD, CX3CR1, IL12A, TBXA2R, TREM2, SSC5D, PTAFR, CD14	428	544	16650	2.2168344557449147	0.3236534008475902	0.0018004491957754887	0.1402986881524071
GOTERM_BP_FAT	GO:0051246~regulation of protein metabolic process	95	0.13820795204911474	7.367273356439724E-5	MEF2C, CAST, RARRES2, PODNL1, FGF7, S100A8, AIF1, LXN, IL18, S100A9, SPI1, VTN, AQP1, LRRC15, TLR7, FLT3LG, DIRAS1, DAB2, HAMP, SAA1, SERPINE1, TRPV4, SERPINA1, TFPI2, PIK3CG, ICAM1, CRYAB, NLRP3, PLAUR, INHBA, ADRB2, BGN, CST6, ANXA8L1, SERPINB7, RGCC, IL12A, PDGFRA, SERPINB2, ANOS1, WNT9A, TREM2, GADD45B, PTAFR, CAV2, TNFAIP8L3, GPR183, CAV1, PODN, SPOCK2, FPR1, TNFRSF8, BDKRB1, ITGB2, DCN, TIM…	428	2512	16650	1.4712092237633192	0.3251102018825105	0.0018020709383063105	0.14107174998854166
GOTERM_BP_FAT	GO:0007517~muscle organ development	24	0.03491569314925004	7.47624698882571E-5	MEF2C, BMP4, CAV2, IL6, CAV1, AEBP1, JPH2, CRYAB, COL3A1, ITGA11, LMNA, FZD1, MAPK11, DCN, ARNTL, MSC, LIF, DKK1, HAMP, COL6A3, VAMP5, MEG3, HEG1, COL11A1	428	366	16650	2.550942239926459	0.3290242065004829	0.001820360390479614	0.14315700806399878
GOTERM_BP_FAT	GO:0032642~regulation of chemokine production	10	0.014548205478854184	8.039966862517327E-5	IL6, IL1RL1, IL4R, TICAM2, ACKR1, TRPV4, SNAI2, TLR7, CSF1R, ADCYAP1	428	71	16650	5.479136501250493	0.3489118779783432	0.001948600289656821	0.15394337523532142
GOTERM_BP_FAT	GO:0048247~lymphocyte chemotaxis	9	0.013093384930968763	8.464601514145329E-5	PIK3CG, CCL11, GPR183, CXCL14, SAA1, PTK2B, CH25H, PADI2, CCL26	428	56	16650	6.252086114819759	0.3635025730891681	0.0020421423170270403	0.16206771924285324
GOTERM_BP_FAT	GO:0090101~negative regulation of transmembrane receptor protein serine/threonine kinase signaling pathway	12	0.01745784657462502	8.658551348103417E-5	CAV2, NBL1, CAV1, DKK1, HTRA1, SFRP2, FBN1, FZD1, FSTL3, TGFB1I1, CHRD, GREM2	428	106	16650	4.403985187797566	0.37005760008596766	0.0020794875325458317	0.16577826582678812
GOTERM_BP_FAT	GO:0048771~tissue remodeling	14	0.020367487670395857	8.677365908089024E-5	MEF2C, IL6, CAV1, IL18, SYT7, LIF, P2RX7, ADRB2, CTSK, BGN, PTK2B, TGM2, SEMA3C, CSF1R	428	144	16650	3.782126168224299	0.3706898833843808	0.002074666031887662	0.16613820917379396
GOTERM_BP_FAT	GO:0050663~cytokine secretion	15	0.021822308218281274	9.193461988657555E-5	IL6, IL1RL1, MAPK11, NLRP3, P2RX7, SAA1, IL4R, RGCC, NLRP12, TRPV4, PAEP, SSC5D, CD14, FN1, CSF1R	428	165	16650	3.5365335598980456	0.38778859420346345	0.0021881276481440226	0.1760112185348106
GOTERM_BP_FAT	GO:0035295~tube development	32	0.04655425753233339	9.922817738073418E-5	MEF2C, RARRES2, FGF7, COL3A1, SPI1, FSTL3, LIF, WNT4, HAND2, CRISPLD2, FOXF1, TGM2, SEMA3C, NKX3-1, HEG1, HHIP, LOX, CSF1R, BMP4, CLMP, PDPN, MICAL2, FZD1, SPARC, CCL11, CDKN1A, WNT7B, SFRP2, PDGFRA, HOPX, KLF2, CHRD	428	580	16650	2.1463100225588136	0.411163697900524	0.002351041114973307	0.1899623450741239
GOTERM_BP_FAT	GO:0019221~cytokine-mediated signaling pathway	31	0.04509943698444797	1.0075683229696745E-4	CAV1, PODNL1, PODN, IL18, TNFRSF8, CD70, DCN, LRRC15, CXCL12, GREM2, CCL26, VCAM1, ACSL1, PTK2B, IL4R, TICAM2, TGM2, CSF2RA, CSF1R, ICAM1, IL6, IL1RL1, SPHK1, ACKR1, PADI2, ECM1, CCL11, BGN, CX3CR1, TREM2, PTAFR	428	554	16650	2.1768193933668476	0.41594861162858665	0.002376668171557239	0.1928861239827273
GOTERM_BP_FAT	GO:0007009~plasma membrane organization	20	0.029096410957708367	1.0205624664278912E-4	CAV2, CAV1, TTC7A, KCNB1, S100A9, S100A10, SYT7, LRRC15, COL5A1, ANXA2, P2RX7, WNT4, DAB2, RAB31, VAMP5, SYTL2, TREM2, MYOF, EHD2, RHOG	428	277	16650	2.8087992172475453	0.41998538873664926	0.0023966915487020346	0.19537138252168074
GOTERM_BP_FAT	GO:0001101~response to acid chemical	20	0.029096410957708367	1.0722566973279145E-4	MEF2C, ICAM1, IL6, COL3A1, KRT13, SPARC, COL16A1, AQP1, COL5A2, MMP2, WNT7B, DKK1, HAMP, PTK2B, NTRK2, COL1A2, COL6A1, COL1A1, WNT9A, PTAFR	428	278	16650	2.7986956229408992	0.4357704361643857	0.0025069141931770567	0.20525783498193118
GOTERM_BP_FAT	GO:0006897~endocytosis	35	0.05091871917598964	1.0804163577702371E-4	CAV2, CAV1, AIF1, SUSD2, VTN, ITGB2, SYT7, CLEC10A, MARCO, DAB2, HAMP, SAA1, SERPINE1, TGM2, LOXL2, PLA2R1, SPON2, EHD2, PIK3CG, OLR1, PRG4, PLD4, SPARC, ANXA2, ARPC1B, P2RX7, RAB31, ADRB2, CORO1A, DKK1, SFRP4, TOM1, TREM2, SSC5D, CD14	428	665	16650	2.047466797835711	0.4382224701243368	0.0025149516803856242	0.20681827429551713
GOTERM_BP_FAT	GO:0002687~positive regulation of leukocyte migration	12	0.01745784657462502	1.1158558340564913E-4	ICAM1, IL6, RARRES2, CXCL14, AIF1, PTK2B, SERPINE1, IL12A, TRPV4, BDKRB1, CXCL12, PTAFR	428	109	16650	4.282774586298551	0.4487492477052707	0.002586065519495029	0.21359538994109029
GOTERM_BP_FAT	GO:1903706~regulation of hemopoiesis	22	0.0320060520534792	1.1892981521427578E-4	MEF2C, BMP4, IL6, MAFB, LGALS1, IL18, KLF10, FBN1, SPI1, FSTL3, MAPK11, NLRP3, TNFSF9, FLT3LG, LIF, INHBA, ETS1, PTK2B, IL4R, IL12A, RUNX1, SLC46A2	428	328	16650	2.6092717118759974	0.4699405828337947	0.002744133465088283	0.22763842672578471
GOTERM_BP_FAT	GO:0043086~negative regulation of catalytic activity	41	0.059647642463302154	1.2185044006138326E-4	CAST, CAV1, PODN, PODNL1, LXN, SPOCK2, VTN, DCN, AQP1, LRRC15, TIMP3, ADCYAP1, COL6A3, SERPINE1, LMTK3, SERPINA1, PLA2R1, TFPI2, BMP4, IL6, PHACTR3, CRYAB, PLXNB3, ECM1, ANXA2, PLAUR, P2RY13, CDKN1A, DUSP3, BGN, CST6, SFRP2, ANXA8L1, RGS4, SERPINB7, SMPD1, SERPINB2, ANOS1, SYTL2, WNT9A, GADD45B	428	839	16650	1.9010448575852426	0.47813973706318846	0.0027993306776969984	0.2332224850621789
GOTERM_BP_FAT	GO:0098609~cell-cell adhesion	52	0.07565066849004175	1.223164543940434E-4	CAST, CADM3, S100A8, AIF1, IL18, S100A9, FSTL3, PRKG1, CXCL12, EFHD2, WNT4, IL4R, FOXF1, TRPV4, PIEZO1, PCDHGA12, PIK3CG, ICAM1, PDPN, PLXNB3, NLRP3, RGCC, IL12A, PDGFRA, PTAFR, GPR183, CAV1, STK10, ITGB2, JAML, APBB1IP, VCAM1, C1QTNF1, BMP4, COBLL1, IL6, MAFB, TRIM29, LGALS1, TNFSF9, ANXA2, P2RY12, TNKS1BP1, P2RX7, DUSP3, WNT7B, CORO1A, SRPX2, ITGA5, ETS1, CDH11, SLC46A2	428	1164	16650	1.7378841892282495	0.4794362107419209	0.0027979789607249783	0.23411344892103614
GOTERM_BP_FAT	GO:0060548~negative regulation of cell death	43	0.06255728355907299	1.2236831412603836E-4	CAST, MEF2C, CAV1, AIF1, AQP1, CXCL12, ADCYAP1, FLT3LG, WNT4, DAB2, MEIS3, UNC5B, HAND2, PTK2B, FCMR, SERPINE1, TGM2, CREB3L1, SCG2, CSF1R, PIK3CG, BMP4, ICAM1, IL6, CRYAB, SPHK1, ASIC2, LMNA, PTGFR, SNAI2, PLAUR, CORO1A, CDKN1A, PLK2, SFRP2, ITGA5, NTRK2, VSTM2L, CX3CR1, SERPINB2, PTTG1IP, WNT9A, SLC46A2	428	897	16650	1.8648610633576095	0.47958028767473926	0.0027872181068817614	0.23421259808094064
GOTERM_BP_FAT	GO:0002062~chondrocyte differentiation	11	0.0160030260267396	1.2241149278116402E-4	MEF2C, BMP4, SFRP2, TGFBI, SULF1, EFEMP1, WNT9A, RUNX1, SNAI2, LOXL2, COL11A1	428	92	16650	4.651310442909386	0.4797002163849746	0.0027763520907095884	0.23429515006342383
GOTERM_BP_FAT	GO:0006887~exocytosis	25	0.03637051369713546	1.2650575963445967E-4	RARRES2, F13A1, SYT8, SYT6, SYT7, TIMP3, IL4R, FOXF1, SERPINE1, SERPINA1, CFD, FN1, PIK3CG, KCNB1, SPARC, ECM1, P2RX7, CORO1A, LAT2, RAB31, PRAM1, MILR1, VAMP5, SYTL2, PTAFR	428	404	16650	2.407293883593967	0.4909474105756726	0.0028569448242995454	0.242122562590541
GOTERM_BP_FAT	GO:0010941~regulation of cell death	63	0.09165369451678135	1.3546422853361002E-4	MEF2C, CAST, S100A8, AIF1, S100A9, AQP1, CXCL12, FLT3LG, DAB2, WNT4, PTGIS, UNC5B, FAP, SERPINE1, CREB3L1, PIK3CG, ICAM1, CRYAB, NLRP3, PLAUR, INHBA, CX3CR1, RGCC, IL12A, SERPINB2, WNT9A, GADD45B, CAV1, TNFRSF8, TIMP3, ADCYAP1, MEIS3, HAND2, FCMR, PTK2B, ALDH1A3, TGM2, NKX3-1, SCG2, CSF1R, BMP4, IL6, KCNB1, LGALS1, SPHK1, ASIC2, LMNA, PTGFR, SNAI2, CORO1A, P2RX7, CDKN1A, PLK2, ITGA5, SFRP2, ETS1,…	428	1509	16650	1.6241337024581481	0.514716275717306	0.0030460751546782516	0.25924731834782166
GOTERM_BP_FAT	GO:0045123~cellular extravasation	8	0.011638564383083347	1.3575961248136147E-4	PIK3CG, VCAM1, ICAM1, ITGB2, JAML, CXCL12, SELPLG, PTAFR	428	45	16650	6.915887850467289	0.5154808089929084	0.0030399005310021154	0.2598119184947123
GOTERM_BP_FAT	GO:0031347~regulation of defense response	35	0.05091871917598964	1.481528675756126E-4	MEF2C, CAV1, S100A8, IL18, S100A9, VTN, ITGB2, MMP2, TLR7, CCL26, ADCYAP1, MARCO, PTGIS, PGLYRP4, HTRA1, SAA1, ALOX5AP, FOXF1, SERPINE1, TICAM2, TGM2, TRPV4, PIK3CG, IL6, PTGER3, IL1RL1, NLRP3, CD180, CCL11, CTSK, ETS1, CX3CR1, NLRP12, IL12A, CD14	428	676	16650	2.014150030415307	0.5464956564662573	0.0033031118951515337	0.283497793851184
GOTERM_BP_FAT	GO:0006898~receptor-mediated endocytosis	22	0.0320060520534792	1.593981608803042E-4	CAV2, CAV1, OLR1, PRG4, SUSD2, ITGB2, VTN, SPARC, ANXA2, MARCO, ADRB2, DAB2, RAB31, DKK1, HAMP, SAA1, SFRP4, SERPINE1, LOXL2, PLA2R1, SSC5D, CD14	428	335	16650	2.5547496164039614	0.5729165247487236	0.003538623398151808	0.30498508168385063
GOTERM_BP_FAT	GO:0022407~regulation of cell-cell adhesion	24	0.03491569314925004	1.648725997678585E-4	BMP4, IL6, CAV1, AIF1, LGALS1, IL18, FSTL3, PRKG1, NLRP3, TNFSF9, CXCL12, VCAM1, WNT4, CORO1A, DUSP3, ETS1, C1QTNF1, IL4R, RGCC, IL12A, TRPV4, PIEZO1, PTAFR, SLC46A2	428	386	16650	2.4187690668732746	0.5852160972770102	0.0036447839591029485	0.31544394477676096
GOTERM_BP_FAT	GO:0048598~embryonic morphogenesis	31	0.04509943698444797	1.7285737310965401E-4	MEF2C, VTN, ITGB2, MMP2, GREM2, WNT4, HAND2, ALDH1A3, FOXF1, COL6A1, COL8A1, COL11A1, FN1, BMP4, MAFB, MICAL2, EFEMP1, FBN1, FZD1, COL5A2, COL5A1, INHBA, WNT7B, DKK1, SFRP2, ITGA5, SULF1, PDGFRA, WNT9A, CHRD, MAB21L2	428	571	16650	2.112010409676416	0.6025235307038472	0.0038052191867398166	0.33069691321171435
GOTERM_BP_FAT	GO:0050880~regulation of blood vessel size	13	0.018912667122510437	1.866109864597008E-4	ICAM1, ADRB2, DRD1, CAV1, ACTA2, HTR7, PTGDR, ASIC2, TBXA2R, PRKG1, PTAFR, HTR2A, ADCYAP1	428	135	16650	3.746105919003115	0.6306593068481386	0.004090523570558502	0.35696466154618856
GOTERM_BP_FAT	GO:0070374~positive regulation of ERK1 and ERK2 cascade	15	0.021822308218281274	1.9355987132059493E-4	BMP4, ICAM1, GPR183, TNFAIP8L3, IL6, CCL26, ADCYAP1, CCL11, HAND2, PTK2B, PDGFRA, TRPV4, TREM2, CSF1R, HTR2A	428	177	16650	3.2967685727863136	0.6441083764202173	0.004225184025738349	0.370233701196776
GOTERM_BP_FAT	GO:1903530~regulation of secretion by cell	33	0.04800907808021881	1.946825172915335E-4	MEF2C, SYT8, SYT6, SYT7, CXCL12, ADCYAP1, LIF, SAA1, C1QTNF1, FOXF1, IL4R, TRPV4, NKX3-1, CSF1R, FN1, IL6, IL1RL1, KCNB1, MAPK11, ARNTL, NLRP3, P2RY12, INHBA, P2RX7, PRAM1, RGCC, NLRP12, SYTL2, PAEP, SSC5D, PTAFR, CD14, HTR2A	428	630	16650	2.0377169559412547	0.6462347592235598	0.00423233158848757	0.3723772597954311
GOTERM_BP_FAT	GO:0035590~purinergic nucleotide receptor signaling pathway	6	0.00872892328731251	1.9894014235542033E-4	P2RY12, P2RY13, P2RX7, P2RY6, GPR34, PTAFR	428	22	16650	10.609600679694136	0.6541842518169285	0.0043071574981267124	0.3805062898668665
GOTERM_BP_FAT	GO:0035150~regulation of tube size	13	0.018912667122510437	2.000251151290675E-4	ICAM1, ADRB2, DRD1, CAV1, ACTA2, HTR7, PTGDR, ASIC2, TBXA2R, PRKG1, PTAFR, HTR2A, ADCYAP1	428	136	16650	3.718561022539857	0.6561813086190988	0.004313104205501905	0.3825777142433595
GOTERM_BP_FAT	GO:0006953~acute-phase response	8	0.011638564383083347	2.0618229595475152E-4	IL6, PTGER3, SAA2, SAA1, HAMP, SAA4, SERPINA1, FN1	428	48	16650	6.483644859813084	0.6672980949952145	0.004427702445057857	0.3943321986635273
GOTERM_BP_FAT	GO:0045861~negative regulation of proteolysis	21	0.030551231505593784	2.1010259280623492E-4	CAST, IL6, SPOCK2, LXN, CRYAB, VTN, AQP1, ECM1, TIMP3, PLAUR, CST6, SFRP2, ANXA8L1, COL6A3, SERPINB7, SERPINE1, SERPINB2, ANOS1, SERPINA1, WNT9A, TFPI2	428	317	16650	2.577095433238008	0.6741881951905664	0.004493629723848147	0.4018156317494803
GOTERM_BP_FAT	GO:0048872~homeostasis of number of cells	17	0.02473194931405211	2.2503232977823145E-4	GAPT, MEF2C, BMP4, GPR183, SPNS2, IL6, MAFB, SPI1, MAPK11, AMPD3, FLT3LG, INHBA, P2RX7, CORO1A, ETS1, KLF2, SLC46A2	428	224	16650	2.952373998664886	0.699146756405651	0.004793007487797651	0.43031004572544607
GOTERM_BP_FAT	GO:0050680~negative regulation of epithelial cell proliferation	12	0.01745784657462502	2.2653329598004707E-4	MEF2C, BMP4, CAV2, CAV1, SFRP2, RGCC, SULF1, NKX3-1, KRT4, SPARC, SNAI2, SCG2	428	118	16650	3.9561222873435766	0.7015477011111236	0.0048057267661058	0.43317431387280836
GOTERM_BP_FAT	GO:0030036~actin cytoskeleton organization	30	0.04364461643656255	2.2766167820472105E-4	MEF2C, FGF7, AIF1, ABLIM3, S100A9, PDLIM3, AQP1, PRKG1, CXCL12, CCL26, WNT4, FRMD6, PTK2B, TRPV4, EHD2, RHOF, RHOG, CSF1R, SYNPO, COBLL1, ICAM1, MICAL2, S100A10, CORO6, CCL11, ARPC1B, KRT19, CORO1A, RGCC, PDGFRA	428	553	16650	2.1104088151290323	0.7033400380954817	0.004810490388197364	0.43532753496206
GOTERM_BP_FAT	GO:0009790~embryo development	44	0.0640121041069584	2.3293203039174168E-4	MEF2C, RARRES2, VTN, ITGB2, MMP2, GREM2, MFRP, FLT3LG, LIF, WNT4, HAND2, FOXF1, ALDH1A3, MEG3, SEMA3C, COL6A1, NKX3-1, HEG1, COL8A1, COL11A1, FN1, BMP4, MAFB, MICAL2, EFEMP1, FBN1, FZD1, COL5A2, COL5A1, INHBA, WNT7B, DUSP3, KRT19, DKK1, SFRP2, ITGA5, SULF1, PDGFRA, HOPX, COL1A1, WNT9A, KLF2, MAB21L2, CHRD	428	954	16650	1.7942161876212308	0.7115700569896009	0.00490218619311289	0.4453840332989678
GOTERM_BP_FAT	GO:0007167~enzyme linked receptor protein signaling pathway	44	0.0640121041069584	2.3293203039174168E-4	CAV2, CAV1, FGF7, COL3A1, FSTL3, VTN, DCN, MMP2, GREM2, LIF, WNT4, DAB2, SHISA2, PTK2B, RASGRP4, HTRA1, MEG3, NKX3-1, FGFBP1, CSF1R, MATK, BMP4, PTPRE, KLF10, EFEMP1, FBN1, FZD1, MAPK11, PLAUR, NBL1, ARPC1B, INHBA, ADRB2, DKK1, SFRP2, ITGA5, SULF1, NTRK2, COL1A2, PDGFRA, ANOS1, TGFB1I1, CHRD, IGFBP4	428	954	16650	1.7942161876212308	0.7115700569896009	0.00490218619311289	0.4453840332989678
GOTERM_BP_FAT	GO:0002521~leukocyte differentiation	27	0.039280154792906294	2.3736342644022258E-4	MEF2C, GPR183, IL18, FSTL3, SPI1, FLT3LG, VCAM1, LIF, WNT4, GAB3, PTK2B, IL4R, RUNX1, CSF1R, BMP4, IL6, MAFB, LGALS1, KLF10, FBN1, TNFSF9, NLRP3, ANXA2, INHBA, IL12A, TREM2, SLC46A2	428	474	16650	2.215929255885484	0.7183130631466634	0.004975607920588931	0.4538389521810182
GOTERM_BP_FAT	GO:0097190~apoptotic signaling pathway	31	0.04509943698444797	2.4155622987157685E-4	CAV1, S100A8, S100A9, TNFRSF8, CD70, CXCL12, TIMP3, HIC1, WNT4, MEIS3, PTGIS, UNC5B, SERPINE1, TICAM2, CREB3L1, NKX3-1, SCG2, BMP4, ICAM1, LGALS12, LMNA, SNAI2, PLAUR, INHBA, P2RX7, CDKN1A, SFRP2, CX3CR1, PTTG1IP, IL12A, CD14	428	583	16650	2.068538497298857	0.7245478443877333	0.005043479240135484	0.4618380196930394
GOTERM_BP_FAT	GO:0060541~respiratory system development	16	0.023277128766166694	2.432588825377038E-4	LIF, BMP4, WNT7B, FGF7, PDPN, CRISPLD2, ALDH1A3, FOXF1, FSTL3, HOPX, HEG1, HHIP, LOX, SPARC, KLF2, MSC	428	203	16650	3.0661571750840197	0.7270401570108838	0.0050591536464522635	0.465086181590324
GOTERM_BP_FAT	GO:0050865~regulation of cell activation	28	0.040734975340791714	2.4612739622780356E-4	MEF2C, GPR183, CAV1, AIF1, IL18, PRKG1, FLT3LG, VCAM1, C1QTNF1, FOXF1, IL4R, BMP4, IL6, IL1RL1, LGALS1, TNFSF9, NLRP3, INHBA, CDKN1A, DUSP3, CORO1A, THBD, PRAM1, IL12A, PDGFRA, MILR1, PTAFR, SLC46A2	428	501	16650	2.174156360176842	0.7311881521403113	0.005098799546091604	0.4705582371733463
GOTERM_BP_FAT	GO:0003018~vascular process in circulatory system	14	0.020367487670395857	2.499524173028313E-4	ICAM1, ADRB2, DRD1, CAV1, ACTA2, HTR7, PTGDR, ASIC2, TBXA2R, TRPV4, PRKG1, PTAFR, HTR2A, ADCYAP1	428	160	16650	3.403913551401869	0.7366214154004027	0.005157826129588927	0.4778545089424102
GOTERM_BP_FAT	GO:0045596~negative regulation of cell differentiation	33	0.04800907808021881	2.562719773089127E-4	CAV1, IL18, COL3A1, FSTL3, ADCYAP1, WNT4, HAND2, PTK2B, IL4R, TRPV4, SEMA3C, RUNX1, BMP4, IL6, MAFB, LGALS1, EFEMP1, FBN1, RUNX1T1, ARNTL, SNAI2, COL5A2, COL5A1, P2RY12, INHBA, DKK1, CXCL14, PLK2, SFRP2, HOPX, WNT9A, PMP22, CHRD	428	640	16650	2.0058776285046727	0.7453585565551887	0.005267540251378211	0.4899080317765647
GOTERM_BP_FAT	GO:0048878~chemical homeostasis	47	0.06837656575061467	2.6350734081398067E-4	MEF2C, STEAP4, DRD1, CAV1, GNA15, JPH2, S100A8, IL18, S100A9, KCNA1, FPR1, SFXN3, BDKRB1, DCN, AQP1, CXCL12, CALB2, ADCYAP1, SAA1, HAMP, PTK2B, C1QTNF1, TGM2, TRPV4, RASA3, PIK3CG, ICAM1, IL6, PTGER2, PTGER3, TTC7A, KCNB1, LGALS1, FBN1, STIM1, PTGFR, CCL11, P2RX7, WNT7B, CORO1A, SFRP4, PTGDR, TBXA2R, PDGFRA, FAM155A, GPR12, HTR2A	428	1049	16650	1.7429817449640512	0.7550065983309779	0.005395101576715855	0.5037066004153989
GOTERM_BP_FAT	GO:0071417~cellular response to organonitrogen compound	27	0.039280154792906294	2.683247243502302E-4	MEF2C, CAV2, DRD1, CAV1, RARRES2, AIF1, COL3A1, AQP1, MMP2, COL6A1, GNG2, PIK3CG, ICAM1, IL6, PTPRE, KLF10, FBN1, COL16A1, COL5A2, P2RY12, RAB31, NTRK2, COL1A2, COL1A1, KLF2, TREM2, PTAFR	428	477	16650	2.201992593898783	0.761226819996975	0.005472485331695531	0.5128928314271475
GOTERM_BP_FAT	GO:1901343~negative regulation of vasculature development	10	0.014548205478854184	2.7076195937605533E-4	BMP4, WNT4, RGCC, SULF1, SERPINE1, CX3CR1, MEG3, DCN, SPARC, THBS2	428	83	16650	4.6869721878166875	0.7643133818754453	0.0055010434857920565	0.5175400696111998
GOTERM_BP_FAT	GO:0032755~positive regulation of interleukin-6 production	9	0.013093384930968763	2.7379462964572754E-4	P2RX7, IL6, TICAM2, TRPV4, PAEP, SPON2, TLR7, PTAFR, ADCYAP1	428	66	16650	5.304800339847068	0.7680983721297971	0.00554140321358787	0.5233223764990136
GOTERM_BP_FAT	GO:0010712~regulation of collagen metabolic process	7	0.010183743835197928	2.785503044470678E-4	BMP4, WNT4, IL6, FAP, RGCC, SERPINB7, CREB3L1	428	36	16650	7.564252336448598	0.7739117937996927	0.0056161024582339625	0.5323892461085666
GOTERM_BP_FAT	GO:1903708~positive regulation of hemopoiesis	14	0.020367487670395857	2.9980082041088216E-4	IL6, KLF10, IL18, LGALS1, MAPK11, NLRP3, TNFSF9, FLT3LG, LIF, INHBA, ETS1, IL4R, IL12A, RUNX1	428	163	16650	3.341264835731896	0.7981593738976782	0.006020583862976436	0.5728945704171484
GOTERM_BP_FAT	GO:0010243~response to organonitrogen compound	38	0.055283180819645894	3.024423212836943E-4	MEF2C, CAV2, DRD1, CAV1, RARRES2, AIF1, COL3A1, AQP1, MMP2, CXCL12, VCAM1, PTK2B, TRPV4, COL6A1, GNG2, PIK3CG, ICAM1, IL6, PTPRE, KLF10, FBN1, SPARC, COL16A1, COL5A2, P2RY12, P2RX7, RAB31, CDKN1A, THBD, NTRK2, SMPD1, COL1A2, COL1A1, TREM2, KLF2, PTAFR, NNMT, HTR2A	428	789	16650	1.8736007959916134	0.8009857421299844	0.006050713522851914	0.5779284073244351
GOTERM_BP_FAT	GO:0071621~granulocyte chemotaxis	11	0.0160030260267396	3.1201369897372686E-4	PIK3CG, CCL11, RARRES2, S100A8, SAA1, S100A9, TRPV4, ITGB2, JAML, CCL26, SCG2	428	103	16650	4.1545685509481896	0.810899555128603	0.0062183270679002645	0.5961663001134987
GOTERM_BP_FAT	GO:1903532~positive regulation of secretion by cell	21	0.030551231505593784	3.1322191047932174E-4	IL6, IL1RL1, KCNB1, MAPK11, SYT7, NLRP3, CXCL12, ADCYAP1, INHBA, P2RX7, SAA1, C1QTNF1, IL4R, RGCC, NLRP12, TRPV4, NKX3-1, PAEP, CD14, PTAFR, CSF1R	428	327	16650	2.498285175340821	0.812115373245989	0.006219115047003787	0.5984682753466863
GOTERM_BP_FAT	GO:0003013~circulatory system process	28	0.040734975340791714	3.2102807685275046E-4	PIK3CG, ICAM1, DRD1, CAV1, OLR1, ACTA2, ASIC2, NPY4R, STIM1, BDKRB1, PRKG1, CACNG1, CXCL12, ADCYAP1, TNNI2, ADRB2, SLC2A5, HTR7, HSPB7, PTGDR, COL1A2, TBXA2R, HOPX, TRPV4, HEG1, MYOF, PTAFR, HTR2A	428	510	16650	2.135788894997251	0.8197844992931422	0.006350020216294938	0.6133399515905524
GOTERM_BP_FAT	GO:0044246~regulation of multicellular organismal metabolic process	7	0.010183743835197928	3.2535022534178665E-4	BMP4, WNT4, IL6, FAP, RGCC, SERPINB7, CREB3L1	428	37	16650	7.359813084112149	0.8238953189472024	0.006411493954462499	0.6215732519017192
GOTERM_BP_FAT	GO:0032722~positive regulation of chemokine production	8	0.011638564383083347	3.430693484362233E-4	IL6, IL1RL1, IL4R, TICAM2, TRPV4, TLR7, CSF1R, ADCYAP1	428	52	16650	5.984902947519769	0.8397908704905855	0.006734692894865613	0.6553198149606088
GOTERM_BP_FAT	GO:0035589~G-protein coupled purinergic nucleotide receptor signaling pathway	5	0.007274102739427092	3.4806656917962846E-4	P2RY12, P2RY13, P2RY6, GPR34, PTAFR	428	14	16650	13.893524699599464	0.8440086379003893	0.006807439294762574	0.6648351972145861
GOTERM_BP_FAT	GO:0070208~protein heterotrimerization	5	0.007274102739427092	3.4806656917962846E-4	C1QTNF1, COL1A2, COL6A2, COL6A1, COL1A1	428	14	16650	13.893524699599464	0.8440086379003893	0.006807439294762574	0.6648351972145861
GOTERM_BP_FAT	GO:0090092~regulation of transmembrane receptor protein serine/threonine kinase signaling pathway	16	0.023277128766166694	3.872580087896459E-4	BMP4, CAV2, CAV1, FBN1, FZD1, FSTL3, GREM2, INHBA, NBL1, DAB2, DKK1, HTRA1, SFRP2, SULF1, TGFB1I1, CHRD	428	212	16650	2.9359901251983778	0.8734599332685925	0.007543551089769895	0.7394310362563661
GOTERM_BP_FAT	GO:0043207~response to external biotic stimulus	39	0.05673800136753132	3.91726476061693E-4	MEF2C, CAV1, S100A8, LY86, IL18, S100A9, TNFRSF8, BDKRB1, DCN, TLR7, CXCL12, VCAM1, PGLYRP4, HAMP, HTRA1, IL4R, SERPINE1, TICAM2, SPON2, ICAM1, IL6, PTGER2, ACTA2, MAPK11, SPARC, COTL1, PTGFR, NLRP3, CD180, CCL11, P2RX7, THBD, CX3CR1, IL12A, TBXA2R, TREM2, SSC5D, PTAFR, CD14	428	829	16650	1.8301241220702793	0.8764431358042903	0.0076025365819563095	0.7479328133517482
GOTERM_BP_FAT	GO:0051707~response to other organism	39	0.05673800136753132	3.91726476061693E-4	MEF2C, CAV1, S100A8, LY86, IL18, S100A9, TNFRSF8, BDKRB1, DCN, TLR7, CXCL12, VCAM1, PGLYRP4, HAMP, HTRA1, IL4R, SERPINE1, TICAM2, SPON2, ICAM1, IL6, PTGER2, ACTA2, MAPK11, SPARC, COTL1, PTGFR, NLRP3, CD180, CCL11, P2RX7, THBD, CX3CR1, IL12A, TBXA2R, TREM2, SSC5D, PTAFR, CD14	428	829	16650	1.8301241220702793	0.8764431358042903	0.0076025365819563095	0.7479328133517482
GOTERM_BP_FAT	GO:0032675~regulation of interleukin-6 production	11	0.0160030260267396	3.9359925245854806E-4	P2RX7, IL6, TICAM2, NLRP12, TRPV4, PAEP, SPON2, KLF2, TLR7, PTAFR, ADCYAP1	428	106	16650	4.03698642214777	0.8776724167237613	0.007611079646255736	0.7514957823402613
GOTERM_BP_FAT	GO:0030336~negative regulation of cell migration	16	0.023277128766166694	4.2756886616271563E-4	PODN, AIF1, COL3A1, PLXNB3, PADI2, MMP28, DCN, CXCL12, NBL1, WNT4, SFRP2, SULF1, CX3CR1, SERPINE1, RGCC, CHRD	428	214	16650	2.9085509651497947	0.8979633299488547	0.008235549140669929	0.8161021497213206
GOTERM_BP_FAT	GO:0019725~cellular homeostasis	39	0.05673800136753132	4.3084968548822453E-4	MEF2C, DRD1, GNA15, CAV1, JPH2, S100A8, S100A9, FPR1, BDKRB1, AQP1, CXCL12, CALB2, ADCYAP1, PTK2B, HAMP, SAA1, C1QTNF1, TGM2, TRPV4, RASA3, PIK3CG, ICAM1, IL6, PTGER2, PTGER3, TTC7A, KCNB1, LGALS1, STIM1, PTGFR, CCL11, P2RX7, CORO1A, PTGDR, PDGFRA, TBXA2R, FAM155A, GPR12, HTR2A	428	833	16650	1.82133601103993	0.899735167768765	0.008268658492676328	0.8223397861503279
GOTERM_BP_FAT	GO:0071407~cellular response to organic cyclic compound	28	0.040734975340791714	4.3684727734236693E-4	MEF2C, CAV1, DRD1, AIF1, IL18, AQP1, ADCYAP1, P2RY6, DAB2, HAMP, FOXF1, NKX3-1, GNG2, PIK3CG, BMP4, IL6, LGALS1, PADI2, ARNTL, SNAI2, P2RY12, INHBA, P2RY13, P2RX7, COL1A1, TGFB1I1, KLF2, PTAFR	428	520	16650	2.0947160316319193	0.9028950874407535	0.008353273137345463	0.8337417075937159
GOTERM_BP_FAT	GO:0042692~muscle cell differentiation	22	0.0320060520534792	4.5198874099614455E-4	MEF2C, BMP4, CAV2, LGALS1, IL18, LMNA, STIM1, MAPK11, FLT3LG, WNT4, SYNE1, KRT19, DKK1, CXCL14, HAMP, FOXF1, IL4R, PDGFRA, MEG3, HOPX, ADAM12, EHD2	428	362	16650	2.364201993081014	0.9104366634548192	0.008610774845122404	0.8625213632922901
GOTERM_BP_FAT	GO:0042730~fibrinolysis	6	0.00872892328731251	4.5668173884513813E-4	THBD, SERPINE1, SERPINB2, PLAU, ANXA2, PLAUR	428	26	16650	8.977354421279655	0.9126530488896273	0.00866887511008152	0.8714398225768694
GOTERM_BP_FAT	GO:0045992~negative regulation of embryonic development	6	0.00872892328731251	4.5668173884513813E-4	BMP4, DKK1, SFRP2, SULF1, COL5A2, COL5A1	428	26	16650	8.977354421279655	0.9126530488896273	0.00866887511008152	0.8714398225768694
GOTERM_BP_FAT	GO:0007267~cell-cell signaling	61	0.08874405342101052	4.7245156176218775E-4	MEF2C, FGF7, IL18, S100A9, IGFBP6, SYT8, SYT6, SYT7, WNT4, DAB2, TRPV4, GNG2, ARNTL, INHBA, ADRB2, HTR7, CD33, CX3CR1, TGFB1I1, COL1A1, WNT9A, PMP22, DRD1, CAV1, GAL3ST4, KCNA1, CD70, ITGB2, BICC1, GPR1, ADCYAP1, CCL26, HIC1, LIF, SHISA2, PTK2B, C1QTNF1, MEG3, NKX3-1, FGFBP1, BMP4, IL6, KLF10, KCNB1, ASIC2, FZD1, SNAI2, TNFSF9, GJB2, P2RX7, WNT7B, DKK1, CXCL14, PLK2, SFRP2, SULF1, NTRK2, SFRP4, S…	428	1517	16650	1.5642808297241848	0.9197067571156383	0.008935179295243234	0.9014028409825015
GOTERM_BP_FAT	GO:0071230~cellular response to amino acid stimulus	8	0.011638564383083347	4.8717659952145177E-4	COL3A1, NTRK2, COL1A2, COL6A1, COL1A1, COL16A1, MMP2, COL5A2	428	55	16650	5.658453695836873	0.9257780285893005	0.009179927722349657	0.9293729940526685
GOTERM_BP_FAT	GO:0045428~regulation of nitric oxide biosynthetic process	8	0.011638564383083347	4.8717659952145177E-4	ICAM1, CAV1, IL6, PTGIS, AIF1, PTK2B, ITGB2, KLF2	428	55	16650	5.658453695836873	0.9257780285893005	0.009179927722349657	0.9293729940526685
GOTERM_BP_FAT	GO:0032635~interleukin-6 production	11	0.0160030260267396	4.922094303932627E-4	P2RX7, IL6, TICAM2, NLRP12, TRPV4, PAEP, SPON2, KLF2, TLR7, PTAFR, ADCYAP1	428	109	16650	3.9258767041070053	0.9277460614052413	0.00924172445149729	0.9389311212320228
GOTERM_BP_FAT	GO:2000401~regulation of lymphocyte migration	7	0.010183743835197928	5.034614456724507E-4	CXCL14, AIF1, PTK2B, STK10, PADI2, ECM1, CXCL12	428	40	16650	6.807827102803738	0.9319593770944521	0.009418919056271124	0.9602972838164359
GOTERM_BP_FAT	GO:0001649~osteoblast differentiation	15	0.021822308218281274	5.1855897531732E-4	BMP4, MEF2C, IL6, FZD1, ITGA11, SNAI2, WNT7B, WNT4, HAND2, SFRP2, COL6A1, CREB3L1, VCAN, COL1A1, CHRD	428	195	16650	2.9924514737598846	0.9372293121331859	0.009666196847930353	0.9889587327038374
GOTERM_BP_FAT	GO:2000542~negative regulation of gastrulation	4	0.005819282191541673	5.428603041103832E-4	DKK1, SFRP2, COL5A2, COL5A1	428	7	16650	22.229639519359143	0.9448683946542838	0.010081813796505301	1.0350763452745104
GOTERM_BP_FAT	GO:0018149~peptide cross-linking	8	0.011638564383083347	5.446809687267682E-4	BGN, SPOCK2, F13A1, COL3A1, TGM1, TGM2, DCN, FN1	428	56	16650	5.557409879839786	0.9454017965826993	0.010080396847373385	1.0385306740630318
GOTERM_BP_FAT	GO:1902105~regulation of leukocyte differentiation	17	0.02473194931405211	5.825865527596955E-4	BMP4, IL6, MAFB, LGALS1, KLF10, IL18, FBN1, FSTL3, NLRP3, TNFSF9, FLT3LG, LIF, INHBA, IL4R, IL12A, RUNX1, SLC46A2	428	244	16650	2.7103761299218627	0.955406648109793	0.010741101042898493	1.1104226080376423
GOTERM_BP_FAT	GO:1901699~cellular response to nitrogen compound	29	0.042189795888677134	5.897320626503188E-4	MEF2C, CAV2, RARRES2, GNA15, CAV1, DRD1, AIF1, COL3A1, AQP1, MMP2, COL6A1, GNG2, PIK3CG, ICAM1, IL6, PTPRE, KLF10, FBN1, COL16A1, COL5A2, P2RY12, P2RX7, RAB31, NTRK2, COL1A2, COL1A1, TREM2, KLF2, PTAFR	428	558	16650	2.021781730479349	0.9570761835354702	0.010834746737356071	1.1239692740193763
GOTERM_BP_FAT	GO:0046649~lymphocyte activation	32	0.04655425753233339	5.912707552418852E-4	MEF2C, GPR183, CAV1, AIF1, IL18, SPI1, ITGB2, JAML, APBB1IP, FLT3LG, VCAM1, WNT4, PTK2B, IL4R, GAPT, PIK3CG, BMP4, ICAM1, IL6, MAFB, LGALS1, TNFSF9, NLRP3, CD180, INHBA, P2RX7, LAT2, CDKN1A, DUSP3, CORO1A, IL12A, SLC46A2	428	643	16650	1.9360183718259907	0.9574274372102923	0.010825615623350937	1.1268861421311893
GOTERM_BP_FAT	GO:0044057~regulation of system process	27	0.039280154792906294	6.071941457041033E-4	CAV1, AIF1, KCNA1, PRKG1, AQP1, ADCYAP1, HAND2, HAMP, C1QTNF1, NKX3-1, PIK3CG, ICAM1, IL6, PTGER3, SPHK1, ASIC2, STIM1, CACNG1, TNNI2, INHBA, ADRB2, PTGDR, HSPB7, HOPX, TBXA2R, PTAFR, HTR2A	428	504	16650	2.0840287049399198	0.9608979111154439	0.011077634158576544	1.1570669993247185
GOTERM_BP_FAT	GO:0051155~positive regulation of striated muscle cell differentiation	8	0.011638564383083347	6.074557516175142E-4	MEF2C, BMP4, HAMP, IL4R, HOPX, MEG3, EHD2, FLT3LG	428	57	16650	5.459911460895228	0.9609525001266879	0.011044638793022643	1.1575627687207546
GOTERM_BP_FAT	GO:0045598~regulation of fat cell differentiation	11	0.0160030260267396	6.104875766163642E-4	ADIRF, MEDAG, IL6, RARRES2, SFRP2, RUNX1T1, LGALS12, TRPV4, ARNTL, SNAI2, HTR2A	428	112	16650	3.8207192923898528	0.9615796164334729	0.011061800651570919	1.1633082086873414
GOTERM_BP_FAT	GO:0051051~negative regulation of transport	25	0.03637051369713546	6.141191546242136E-4	ICAM1, IL6, CAV1, PTGER3, CRYAB, KCNB1, FZD1, SNAI2, NLRP3, ANXA2, ADCYAP1, P2RY12, LIF, INHBA, CORO1A, PTK2B, HAMP, FOXF1, SFRP4, RGCC, NLRP12, PLA2R1, SSC5D, FN1, HTR2A	428	450	16650	2.161214953271028	0.9623175475363716	0.011089618921200639	1.1701897899809466
GOTERM_BP_FAT	GO:0030324~lung development	14	0.020367487670395857	6.256031083500156E-4	LIF, BMP4, WNT7B, FGF7, PDPN, CRISPLD2, FOXF1, FSTL3, HOPX, HEG1, HHIP, LOX, SPARC, KLF2	428	176	16650	3.09446686491079	0.9645590951107814	0.011257807574891143	1.1919480746493405
GOTERM_BP_FAT	GO:0007189~adenylate cyclase-activating G-protein coupled receptor signaling pathway	10	0.014548205478854184	6.328450881721031E-4	PTGER2, DRD1, ADRB2, PTGER3, HTR7, PTGDR, TBXA2R, GNG2, PTGFR, ADCYAP1	428	93	16650	4.1829966837503765	0.9659035976092063	0.01134917223462617	1.205666890785717
GOTERM_BP_FAT	GO:0008015~blood circulation	27	0.039280154792906294	6.432463922419312E-4	PIK3CG, ICAM1, DRD1, CAV1, OLR1, ACTA2, ASIC2, NPY4R, STIM1, BDKRB1, PRKG1, CACNG1, CXCL12, ADCYAP1, TNNI2, ADRB2, SLC2A5, HTR7, HSPB7, PTGDR, COL1A2, TBXA2R, HOPX, TRPV4, MYOF, PTAFR, HTR2A	428	506	16650	2.0757914373314614	0.967745915850727	0.011496071290955867	1.2253674019488736
GOTERM_BP_FAT	GO:0070486~leukocyte aggregation	25	0.03637051369713546	7.016054012696818E-4	PIK3CG, BMP4, ICAM1, GPR183, IL6, CAV1, S100A8, MAFB, AIF1, IL18, STK10, LGALS1, S100A9, JAML, NLRP3, TNFSF9, APBB1IP, VCAM1, P2RX7, WNT4, DUSP3, CORO1A, IL4R, IL12A, SLC46A2	428	454	16650	2.1421734118325166	0.9763828517677664	0.012491069755736328	1.335832805653825
GOTERM_BP_FAT	GO:0097530~granulocyte migration	11	0.0160030260267396	7.016879981482255E-4	PIK3CG, CCL11, RARRES2, S100A8, SAA1, S100A9, TRPV4, ITGB2, JAML, CCL26, SCG2	428	114	16650	3.7536891293654695	0.9763932676805459	0.012451011717222848	1.335989066926846
GOTERM_BP_FAT	GO:0022612~gland morphogenesis	11	0.0160030260267396	7.513343735175923E-4	CCL11, BMP4, CAV1, WNT4, IL6, FGF7, SULF1, TGM2, NKX3-1, SEMA3C, CSF1R	428	115	16650	3.721048354327509	0.9818915877517314	0.013282264065569871	1.429870352830398
GOTERM_BP_FAT	GO:0090066~regulation of anatomical structure size	26	0.037825334245020874	7.580225561743564E-4	CAV1, DRD1, PRKG1, AQP1, CXCL12, ADCYAP1, CCL26, PTK2B, SEMA3C, TRPV4, OLFM1, FN1, ICAM1, ACTA2, ASIC2, CCL11, ARPC1B, P2RX7, CORO1A, WNT7B, ADRB2, HTR7, PTGDR, TBXA2R, PTAFR, HTR2A	428	484	16650	2.0897698308488453	0.9825270354048383	0.0133555293235611	1.44251123157213
GOTERM_BP_FAT	GO:0030323~respiratory tube development	14	0.020367487670395857	7.722238105458698E-4	LIF, BMP4, WNT7B, FGF7, PDPN, CRISPLD2, FOXF1, FSTL3, HOPX, HEG1, HHIP, LOX, SPARC, KLF2	428	180	16650	3.025700934579439	0.9838033460141655	0.01355938629405995	1.4693469609636467
GOTERM_BP_FAT	GO:2000181~negative regulation of blood vessel morphogenesis	9	0.013093384930968763	7.853520116669568E-4	WNT4, RGCC, SULF1, SERPINE1, CX3CR1, MEG3, DCN, SPARC, THBS2	428	77	16650	4.546971719868916	0.9849001492605086	0.013743204137732001	1.4941488098487499
GOTERM_BP_FAT	GO:2000146~negative regulation of cell motility	16	0.023277128766166694	7.894494106982455E-4	PODN, AIF1, COL3A1, PLXNB3, PADI2, MMP28, DCN, CXCL12, NBL1, WNT4, SFRP2, SULF1, CX3CR1, SERPINE1, RGCC, CHRD	428	227	16650	2.741981967145621	0.9852270204207634	0.013769308889380771	1.5018884204352712
GOTERM_BP_FAT	GO:0042592~homeostatic process	64	0.09310851506466677	7.920799592306478E-4	MEF2C, STEAP4, GNA15, JPH2, S100A8, IL18, S100A9, SPI1, AQP1, CXCL12, CALB2, FLT3LG, SAA1, HAMP, TRPV4, GAPT, PIK3CG, ICAM1, PTGER2, PTGER3, TTC7A, STIM1, INHBA, ADRB2, CTSK, PTGDR, PDGFRA, GPR12, GPR183, DRD1, CAV1, KCNA1, SFXN3, FPR1, BDKRB1, DCN, ADCYAP1, PTK2B, C1QTNF1, TGM2, RASA3, CSF1R, BMP4, SPNS2, IL6, MAFB, LGALS1, KCNB1, FBN1, MAPK11, PTGFR, AMPD3, CCL11, TNKS1BP1, CORO1A, WNT7B, P2RX7…	428	1645	16650	1.5135073715308354	0.9854331345470092	0.013769908268265518	1.5068569813028065
GOTERM_BP_FAT	GO:0043200~response to amino acid	10	0.014548205478854184	7.975441045793043E-4	ICAM1, IL6, COL3A1, NTRK2, COL1A2, COL6A1, COL1A1, COL16A1, MMP2, COL5A2	428	96	16650	4.052278037383178	0.9858521294809143	0.013819282183344939	1.5171768599660962
GOTERM_BP_FAT	GO:0030509~BMP signaling pathway	12	0.01745784657462502	8.128941160688798E-4	BMP4, NBL1, CAV1, DKK1, HTRA1, SFRP2, SULF1, FBN1, FZD1, FSTL3, CHRD, GREM2	428	137	16650	3.407462992018555	0.9869658206372737	0.014037931061394837	1.54616223367392
GOTERM_BP_FAT	GO:0045630~positive regulation of T-helper 2 cell differentiation	4	0.005819282191541673	8.520680495294755E-4	IL6, IL4R, IL18, NLRP3	428	8	16650	19.450934579439252	0.9894267247664179	0.014662308497391363	1.6200975929301809
GOTERM_BP_FAT	GO:0009991~response to extracellular stimulus	24	0.03491569314925004	8.944315842986601E-4	MEF2C, ICAM1, IL6, CAV1, AIF1, KCNB1, KLF10, SPARC, SNAI2, ADCYAP1, VCAM1, P2RX7, WNT4, CDKN1A, ADRB2, ACSL1, RASGRP4, SFRP2, HAMP, ARSA, TBXA2R, SLC22A3, TRPV4, COL1A1	428	435	16650	2.146310022558814	0.9915679677307822	0.015336574606854003	1.6999936536153282
GOTERM_BP_FAT	GO:0051128~regulation of cellular component organization	84	0.12220492602237513	9.242278219374872E-4	MEF2C, S100A8, IGFBP6, S100A9, SPI1, VTN, ZEB2, SYT7, LRRC15, CXCL12, FLT3LG, DAB2, WNT4, HTRA1, HAMP, FAP, IL4R, SERPINE1, TRPV4, SEMA3C, PIEZO1, RHOG, ICAM1, CRYAB, PDPN, PLXNB3, PADI2, TBC1D22A, PLAUR, INHBA, ARPC1B, ADRB2, CTSK, RGCC, PDGFRA, TGFB1I1, COL1A1, PMP22, TREM2, CAV2, CAV1, ABLIM3, BDKRB1, ITGB2, DCN, ADCYAP1, CCL26, LIF, PTK2B, THBS2, EHD2, KNDC1, OLFM1, CSF1R, SYNPO, FN1, TBC1D2,…	428	2323	16650	1.4066969476305615	0.9928087100612148	0.01579294562730349	1.7561514131748446
GOTERM_BP_FAT	GO:0048534~hematopoietic or lymphoid organ development	36	0.052373539723875054	9.250585927572966E-4	MEF2C, GPR183, IL18, SPI1, FSTL3, FLT3LG, LIF, VCAM1, WNT4, HAND2, GAB3, PTK2B, RASGRP4, IL4R, RUNX1, CSF1R, BMP4, SPNS2, IL6, TTC7A, MAFB, KLF10, LGALS1, PLD4, FBN1, MAPK11, TNFSF9, NLRP3, ANXA2, INHBA, SFRP2, ETS1, IL12A, TREM2, KLF2, SLC46A2	428	778	16650	1.800086490642193	0.9928405537713214	0.015756611400680187	1.7577167531602766
GOTERM_BP_FAT	GO:0050679~positive regulation of epithelial cell proliferation	13	0.018912667122510437	9.254357368260626E-4	CCL11, BMP4, CAV2, IL6, FGF7, HTRA1, TGM1, PLXNB3, JAML, ECM1, CXCL12, CCL26, SCG2	428	161	16650	3.1411447146920533	0.9928549632584391	0.015712864013676553	1.7584273609423828
GOTERM_BP_FAT	GO:0002444~myeloid leukocyte mediated immunity	9	0.013093384930968763	9.314277340280294E-4	PIK3CG, LAT2, IL6, IL4R, FOXF1, PRAM1, MILR1, SPON2, PTAFR	428	79	16650	4.431858511770969	0.9930800472165926	0.015763716657816396	1.769716716159886
GOTERM_BP_FAT	GO:0016192~vesicle-mediated transport	59	0.08583441232523968	9.384925271126108E-4	RARRES2, AIF1, F13A1, SUSD2, SYT8, VTN, SYT6, SYT7, MARCO, DAB2, SAA1, HAMP, FOXF1, IL4R, SERPINE1, SERPINA1, CFD, SPON2, LOXL2, PIK3CG, KDELR3, PRG4, PLD4, TBC1D22A, ARPC1B, ADRB2, LAT2, PRAM1, VAMP5, TOM1, TREM2, SSC5D, PTAFR, COPZ2, CAV2, CAV1, ITGB2, TIMP3, CLEC10A, TGM2, PLA2R1, EHD2, FN1, TBC1D2, OSBPL5, OLR1, KCNB1, S100A10, SPARC, ECM1, ANXA2, RAB31, P2RX7, CORO1A, DKK1, SFRP4, MILR1, SYT…	428	1494	16650	1.536285328228803	0.9933363401527602	0.015832205838226865	1.7830257167238406
GOTERM_BP_FAT	GO:0009607~response to biotic stimulus	39	0.05673800136753132	0.0010321208452480479	MEF2C, CAV1, S100A8, LY86, IL18, S100A9, TNFRSF8, BDKRB1, DCN, TLR7, CXCL12, VCAM1, PGLYRP4, HAMP, HTRA1, IL4R, SERPINE1, TICAM2, SPON2, ICAM1, IL6, PTGER2, ACTA2, MAPK11, SPARC, COTL1, PTGFR, NLRP3, CD180, CCL11, P2RX7, THBD, CX3CR1, IL12A, TBXA2R, TREM2, SSC5D, PTAFR, CD14	428	873	16650	1.7378841892282493	0.9959590424217319	0.017343938505985257	1.9592459560347497
GOTERM_BP_FAT	GO:0040013~negative regulation of locomotion	17	0.02473194931405211	0.0010528952056127593	PODN, AIF1, COL3A1, PLXNB3, PADI2, MMP28, DCN, CXCL12, NBL1, WNT4, SFRP2, SULF1, CX3CR1, SERPINE1, RGCC, SEMA3C, CHRD	428	258	16650	2.563301456205173	0.9963835487744483	0.017634625993458886	1.998305264919753
GOTERM_BP_FAT	GO:0032965~regulation of collagen biosynthetic process	6	0.00872892328731251	0.0010617339494204702	BMP4, WNT4, IL6, RGCC, SERPINB7, CREB3L1	428	31	16650	7.529394030750678	0.9965503564183509	0.017725824734782902	2.0149191243209352
GOTERM_BP_FAT	GO:0035587~purinergic receptor signaling pathway	6	0.00872892328731251	0.0010617339494204702	P2RY12, P2RY13, P2RX7, P2RY6, GPR34, PTAFR	428	31	16650	7.529394030750678	0.9965503564183509	0.017725824734782902	2.0149191243209352
GOTERM_BP_FAT	GO:2001234~negative regulation of apoptotic signaling pathway	15	0.021822308218281274	0.0010727444903136341	BMP4, ICAM1, LMNA, SNAI2, CXCL12, PLAUR, WNT4, MEIS3, UNC5B, SFRP2, CX3CR1, SERPINE1, PTTG1IP, CREB3L1, SCG2	428	210	16650	2.778704939919893	0.9967474318710144	0.017852280469833226	2.0356114963084093
GOTERM_BP_FAT	GO:0051271~negative regulation of cellular component movement	17	0.02473194931405211	0.00109646062893401	PODN, AIF1, COL3A1, PLXNB3, PADI2, MMP28, DCN, CXCL12, NBL1, WNT4, SFRP2, SULF1, CX3CR1, SERPINE1, RGCC, SEMA3C, CHRD	428	259	16650	2.5534045393858475	0.9971345241832489	0.018186883083457617	2.0801677335434476
GOTERM_BP_FAT	GO:0050921~positive regulation of chemotaxis	11	0.0160030260267396	0.0011136526493822501	IL6, RARRES2, IL16, CXCL14, AIF1, PTK2B, SERPINE1, IL12A, TRPV4, CXCL12, SCG2	428	121	16650	3.5365335598980456	0.9973860065824196	0.018412370519438448	2.1124549005528737
GOTERM_BP_FAT	GO:0002690~positive regulation of leukocyte chemotaxis	9	0.013093384930968763	0.0011905682690446688	IL6, RARRES2, CXCL14, AIF1, PTK2B, SERPINE1, IL12A, TRPV4, CXCL12	428	82	16650	4.2697173467061775	0.9982669082548495	0.01961152331940441	2.2567813899023514
GOTERM_BP_FAT	GO:0097305~response to alcohol	13	0.018912667122510437	0.001207107466854001	VCAM1, ICAM1, INHBA, S100A8, HAMP, PTK2B, SPI1, TBXA2R, ARSA, SPARC, KLF2, CD14, ADCYAP1	428	166	16650	3.046531922080847	0.9984134984601685	0.019820272887057788	2.2877896162724287
GOTERM_BP_FAT	GO:0051147~regulation of muscle cell differentiation	13	0.018912667122510437	0.001207107466854001	MEF2C, BMP4, DKK1, CXCL14, HAMP, IL18, IL4R, FOXF1, HOPX, MEG3, MAPK11, EHD2, FLT3LG	428	166	16650	3.046531922080847	0.9984134984601685	0.019820272887057788	2.2877896162724287
GOTERM_BP_FAT	GO:0030029~actin filament-based process	32	0.04655425753233339	0.0012143802727857113	MEF2C, CAV1, FGF7, AIF1, ABLIM3, S100A9, PDLIM3, AQP1, PRKG1, CXCL12, CCL26, WNT4, FRMD6, PTK2B, TRPV4, EHD2, RHOF, RHOG, CSF1R, SYNPO, COBLL1, ICAM1, MICAL2, CORO6, S100A10, TNNI2, CCL11, ARPC1B, KRT19, CORO1A, RGCC, PDGFRA	428	672	16650	1.8524699599465955	0.9984739704677145	0.0198774514696074	2.3014219579419404
GOTERM_BP_FAT	GO:0001937~negative regulation of endothelial cell proliferation	6	0.00872892328731251	0.0012321813994433644	CAV2, CAV1, RGCC, SULF1, SPARC, SCG2	428	32	16650	7.29410046728972	0.9986124379133386	0.020104436408341808	2.334781259669627
GOTERM_BP_FAT	GO:0007188~adenylate cyclase-modulating G-protein coupled receptor signaling pathway	13	0.018912667122510437	0.0012711977421133872	P2RY12, ADRB2, PTGER2, DRD1, PTGER3, HTR7, PTGDR, FPR1, TBXA2R, GNG2, PTGFR, HTR2A, ADCYAP1	428	167	16650	3.0282892159606023	0.9988735657352263	0.020671652531774387	2.407860105249815
GOTERM_BP_FAT	GO:0009725~response to hormone	38	0.055283180819645894	0.0013132096724362856	MEF2C, CAV2, CAV1, RARRES2, AIF1, AQP1, CXCL12, ADCYAP1, P2RY6, DAB2, ACSL1, PTK2B, PAPPA, TRPV4, NKX3-1, GNG2, LOX, BMP4, ICAM1, IL6, PTGER2, PTPRE, FBN1, PADI2, ARNTL, SPARC, PTGFR, ANXA2, GJB2, INHBA, RAB31, CDKN1A, WNT7B, SFRP4, PTGDR, COL1A1, TGFB1I1, PTAFR	428	854	16650	1.7309965199500972	0.999100081122899	0.021283149666624923	2.486491830381221
GOTERM_BP_FAT	GO:0007160~cell-matrix adhesion	14	0.020367487670395857	0.00139047451607911	COL3A1, ITGA11, S100A10, VTN, ITGB2, NID2, ECM2, COL16A1, VCAM1, WNT4, PTK2B, SERPINE1, PLAU, FN1	428	192	16650	2.8365946261682238	0.9994045103856465	0.022453939295489223	2.6309480053090084
GOTERM_BP_FAT	GO:0050730~regulation of peptidyl-tyrosine phosphorylation	15	0.021822308218281274	0.0014011116866922183	ICAM1, CAV1, IL6, FGF7, IL18, VTN, ITGB2, LIF, ITGA5, PTK2B, SFRP2, IL12A, TREM2, HTR2A, CSF1R	428	216	16650	2.701518691588785	0.9994374196219802	0.022555682427517154	2.650819619186151
GOTERM_BP_FAT	GO:0001837~epithelial to mesenchymal transition	10	0.014548205478854184	0.0014127879379479849	BMP4, DAB2, WNT4, SFRP2, RGCC, TGFB1I1, COL1A1, SNAI2, LOXL2, OLFM1	428	104	16650	3.740564342199856	0.9994714538807418	0.022673295472098842	2.672627944984829
GOTERM_BP_FAT	GO:0071773~cellular response to BMP stimulus	12	0.01745784657462502	0.0014467452043708563	BMP4, NBL1, CAV1, DKK1, HTRA1, SFRP2, SULF1, FBN1, FZD1, FSTL3, CHRD, GREM2	428	147	16650	3.175662788479878	0.999559178228488	0.02314275893564588	2.736025338606851
GOTERM_BP_FAT	GO:0002274~myeloid leukocyte activation	12	0.01745784657462502	0.0014467452043708563	PIK3CG, LAT2, IL1RL1, AIF1, IL4R, FOXF1, PRAM1, CX3CR1, MILR1, SPI1, TLR7, PTAFR	428	147	16650	3.175662788479878	0.999559178228488	0.02314275893564588	2.736025338606851
GOTERM_BP_FAT	GO:0071772~response to BMP	12	0.01745784657462502	0.0014467452043708563	BMP4, NBL1, CAV1, DKK1, HTRA1, SFRP2, SULF1, FBN1, FZD1, FSTL3, CHRD, GREM2	428	147	16650	3.175662788479878	0.999559178228488	0.02314275893564588	2.736025338606851
GOTERM_BP_FAT	GO:0007187~G-protein coupled receptor signaling pathway, coupled to cyclic nucleotide second messenger	14	0.020367487670395857	0.001455581379359251	DRD1, PTGER2, PTGER3, FPR1, PTGFR, GPR1, ADCYAP1, P2RY12, ADRB2, HTR7, PTGDR, TBXA2R, GNG2, HTR2A	428	193	16650	2.821897244685487	0.9995795130488292	0.02321303241195871	2.7525158444203446
GOTERM_BP_FAT	GO:0030097~hemopoiesis	34	0.04946389862810422	0.0014665465943898553	MEF2C, GPR183, IL18, SPI1, FSTL3, FLT3LG, LIF, VCAM1, WNT4, GAB3, PTK2B, RASGRP4, IL4R, RUNX1, CSF1R, BMP4, IL6, TTC7A, MAFB, KLF10, LGALS1, PLD4, FBN1, MAPK11, TNFSF9, NLRP3, ANXA2, INHBA, SFRP2, ETS1, IL12A, TREM2, KLF2, SLC46A2	428	739	16650	1.7898018286899446	0.9996034482831189	0.023316355364622177	2.772975985222581
GOTERM_BP_FAT	GO:0043299~leukocyte degranulation	8	0.011638564383083347	0.001469187019870767	PIK3CG, LAT2, CORO1A, IL4R, FOXF1, PRAM1, MILR1, PTAFR	428	66	16650	4.7153780798640605	0.9996090053802115	0.02328855082128156	2.7779021807450177
GOTERM_BP_FAT	GO:0006809~nitric oxide biosynthetic process	8	0.011638564383083347	0.001469187019870767	ICAM1, CAV1, IL6, PTGIS, AIF1, PTK2B, ITGB2, KLF2	428	66	16650	4.7153780798640605	0.9996090053802115	0.02328855082128156	2.7779021807450177
GOTERM_BP_FAT	GO:1900180~regulation of protein localization to nucleus	15	0.021822308218281274	0.0015383909957258125	BMP4, IL6, TRIM29, IL18, SPHK1, LMNA, FZD1, SNAI2, NLRP3, TLR7, LIF, DAB2, CDKN1A, SFRP2, NLRP12	428	218	16650	2.6767341164365943	0.9997298990083728	0.02430080507442056	2.90693050326708
GOTERM_BP_FAT	GO:0016310~phosphorylation	80	0.11638564383083347	0.0015699172968846706	MEF2C, RARRES2, PODNL1, FGF7, AIF1, IL18, VTN, PRKG1, LRRC15, TLR7, FLT3LG, DAB2, DIRAS1, SAA1, TRPV4, CDK15, CSF2RA, MATK, PIK3CG, ICAM1, CRYAB, PLAUR, INHBA, ADRB2, BGN, RGCC, IL12A, PDGFRA, TREM2, GADD45B, CAV2, TNFAIP8L3, GPR183, CAV1, PODN, STK10, FPR1, BDKRB1, ITGB2, DCN, TIMP3, ADCYAP1, CCL26, LIF, ACSL1, HAND2, RASGRP4, PTK2B, C1QTNF1, NKX3-1, LMTK3, RASA3, PAPSS2, KNDC1, SCG2, CSF1R, FN1…	428	2229	16650	1.3962088527188337	0.9997717872837018	0.02471987784187646	2.9656563312735806
GOTERM_BP_FAT	GO:1902532~negative regulation of intracellular signal transduction	24	0.03491569314925004	0.0015785936925358747	BMP4, CAV1, PODNL1, PODN, IL1RL1, DCN, ARNTL, SNAI2, LRRC15, NLRP3, TIMP3, CXCL12, PLAUR, LIF, P2RX7, DUSP3, BGN, SFRP2, RGS4, SMPD1, PTTG1IP, NLRP12, CREB3L1, RASA3	428	454	16650	2.056486475359216	0.9997821298540904	0.024781842128663856	2.981812436659581
GOTERM_BP_FAT	GO:0001763~morphogenesis of a branching structure	14	0.020367487670395857	0.0015969875307195202	BMP4, IL6, FGF7, SPI1, SNAI2, CCL11, WNT4, SFRP2, FOXF1, SULF1, TGM2, NKX3-1, SEMA3C, HHIP	428	195	16650	2.792954708842559	0.9998025322673546	0.02499373358043877	3.0160547240135727
GOTERM_BP_FAT	GO:0002573~myeloid leukocyte differentiation	14	0.020367487670395857	0.0015969875307195202	BMP4, MEF2C, GPR183, MAFB, KLF10, FBN1, FSTL3, SPI1, ANXA2, LIF, INHBA, GAB3, RUNX1, CSF1R	428	195	16650	2.792954708842559	0.9998025322673546	0.02499373358043877	3.0160547240135727
GOTERM_BP_FAT	GO:0007507~heart development	26	0.037825334245020874	0.0016069234907442724	MEF2C, COL3A1, PDLIM3, BICC1, HAND2, HAMP, FOXF1, SEMA3C, NKX3-1, HEG1, LOX, COL11A1, OLFM1, BMP4, MICAL2, FBN1, FZD1, LMNA, MAPK11, SPARC, SNAI2, COL5A1, DKK1, SFRP2, PDGFRA, HOPX	428	511	16650	1.9793514640525265	0.9998127467669542	0.025073928652144417	3.0345469136477066
GOTERM_BP_FAT	GO:1904892~regulation of STAT cascade	12	0.01745784657462502	0.0016126042283259785	LIF, CAV1, IL6, BGN, PODN, PODNL1, PTK2B, IL18, IL12A, DCN, LRRC15, CSF1R	428	149	16650	3.1330364423257855	0.9998183476114008	0.02508823133107796	3.0451180468243577
GOTERM_BP_FAT	GO:0002285~lymphocyte activation involved in immune response	12	0.01745784657462502	0.0016126042283259785	GAPT, ICAM1, GPR183, IL6, CORO1A, PTK2B, LGALS1, IL4R, IL18, NLRP3, APBB1IP, CD180	428	149	16650	3.1330364423257855	0.9998183476114008	0.02508823133107796	3.0451180468243577
GOTERM_BP_FAT	GO:0046425~regulation of JAK-STAT cascade	12	0.01745784657462502	0.0016126042283259785	LIF, CAV1, IL6, BGN, PODN, PODNL1, PTK2B, IL18, IL12A, DCN, LRRC15, CSF1R	428	149	16650	3.1330364423257855	0.9998183476114008	0.02508823133107796	3.0451180468243577
GOTERM_BP_FAT	GO:0007229~integrin-mediated signaling pathway	10	0.014548205478854184	0.00161473341329524	DAB2, ITGA5, PTK2B, PRAM1, COL3A1, ITGA11, ITGB2, ADAM12, COL16A1, ITGBL1	428	106	16650	3.6699876564979723	0.999820403425749	0.02504801114992361	3.0490799089555987
GOTERM_BP_FAT	GO:1901698~response to nitrogen compound	39	0.05673800136753132	0.0016217594925417708	MEF2C, CAV2, DRD1, CAV1, GNA15, RARRES2, AIF1, COL3A1, AQP1, MMP2, CXCL12, VCAM1, PTK2B, TRPV4, COL6A1, GNG2, PIK3CG, ICAM1, IL6, PTPRE, KLF10, FBN1, SPARC, COL16A1, COL5A2, P2RY12, P2RX7, RAB31, CDKN1A, THBD, NTRK2, SMPD1, COL1A2, COL1A1, TREM2, KLF2, PTAFR, NNMT, HTR2A	428	895	16650	1.6951652482639794	0.9998270237820138	0.0250828683860852	3.0621525352785617
GOTERM_BP_FAT	GO:0034405~response to fluid shear stress	6	0.00872892328731251	0.0016325820198723065	MEF2C, P2RX7, ETS1, PTK2B, KLF2, TFPI2	428	34	16650	6.865035733919735	0.9998367471623708	0.025175370411492426	3.0822855120103854
GOTERM_BP_FAT	GO:0045087~innate immune response	37	0.053828360271760474	0.0016785406657040681	CAV1, S100A8, AIF1, LY86, S100A9, ITGB2, C1R, C1S, MMP2, TLR7, CLEC10A, CCL26, MARCO, VCAM1, RAET1E, PGLYRP4, PTK2B, SAA1, TICAM2, CFD, SPON2, MATK, CSF1R, PIK3CG, ICAM1, NLRP3, CD180, CCL11, CTSK, CORO1A, IL12A, TREML1, TREM2, CD300LB, SSC5D, PTAFR, CD14	428	836	16650	1.721733443634575	0.9998723091503223	0.025800962532418925	3.1677375138877473
GOTERM_BP_FAT	GO:0007178~transmembrane receptor protein serine/threonine kinase signaling pathway	19	0.027641590409822947	0.0017078603992037448	BMP4, CAV2, CAV1, KLF10, COL3A1, FBN1, FZD1, FSTL3, GREM2, INHBA, NBL1, DAB2, DKK1, HTRA1, SFRP2, SULF1, COL1A2, TGFB1I1, CHRD	428	322	16650	2.2954519068903467	0.9998908342589403	0.02617076277333008	3.22221507523176
GOTERM_BP_FAT	GO:0010604~positive regulation of macromolecule metabolic process	98	0.142572413692771	0.0017094162436985189	MEF2C, RARRES2, S100A8, AIF1, IL18, S100A9, FSTL3, VTN, TLR7, DAB2, DIRAS1, WNT4, FOXF1, SERPINE1, CREB3L1, PIK3CG, ARNTL, PLAUR, RGCC, PDGFRA, TGFB1I1, COL1A1, CAV2, TNFAIP8L3, CAV1, ADCYAP1, LIF, MEIS3, NKX3-1, RUNX1, OLFM1, FN1, CSF1R, BMP4, MAFB, SPHK1, TNNI2, CDKN1A, P2RX7, PLK2, ITGA5, SFRP2, ETS1, NTRK2, SFRP4, PTTG1IP, KLF2, FGF7, FOSL2, SPI1, ZEB2, FLT3LG, HAMP, SAA1, TRPV4, RHOG, ICAM1,…	428	2856	16650	1.334868059373282	0.9998917385068615	0.026119384000389823	3.2251051019121624
GOTERM_BP_FAT	GO:0006029~proteoglycan metabolic process	9	0.013093384930968763	0.0017472910101170146	GAL3ST4, BGN, SPOCK2, CSGALNACT2, SULF1, VCAN, DCN, COL11A1, HS3ST3B1	428	87	16650	4.024331292297775	0.9999115832054805	0.026614701592186596	3.295433361020772
GOTERM_BP_FAT	GO:0001765~membrane raft assembly	4	0.005819282191541673	0.001757244919087969	CAV2, CAV1, S100A10, ANXA2	428	10	16650	15.560747663551401	0.9999161654954317	0.026688311361021788	3.3139083680413406
GOTERM_BP_FAT	GO:0003012~muscle system process	22	0.0320060520534792	0.0018620210520960843	MEF2C, PIK3CG, CAV1, DRD1, PTGER3, ACTA2, CRYAB, AIF1, SPHK1, KCNA1, PRKG1, CACNG1, TNNI2, ADRB2, HAND2, HAMP, HTR7, SULF1, TBXA2R, MYOF, PTAFR, HTR2A	428	405	16650	2.1131879543094496	0.999952122738414	0.028178330943446905	3.508175849839601
GOTERM_BP_FAT	GO:0051130~positive regulation of cellular component organization	48	0.06983138629850008	0.0018679508980110962	CAV1, ABLIM3, VTN, DCN, CXCL12, CCL26, ADCYAP1, FLT3LG, LIF, WNT4, DAB2, PTK2B, HAMP, IL4R, SERPINE1, TRPV4, PIEZO1, EHD2, THBS2, OLFM1, RHOG, SYNPO, FN1, ICAM1, IL6, RNASE2, KCNB1, PLXNB3, ASIC2, S100A10, COL16A1, SNAI2, ANXA2, PLAUR, CCL11, ARPC1B, P2RX7, CTSK, CORO1A, ADRB2, SRPX2, SFRP4, NTRK2, RGCC, COL1A1, TGFB1I1, TREM2, CD14	428	1183	16650	1.578435942203016	0.9999536169558084	0.028187029295543176	3.5191594243490387
GOTERM_BP_FAT	GO:0001938~positive regulation of endothelial cell proliferation	8	0.011638564383083347	0.0019061961544074328	CCL11, BMP4, CAV2, PLXNB3, ECM1, CXCL12, CCL26, SCG2	428	69	16650	4.5103616416091015	0.9999621953117012	0.028675336806684437	3.5899708499119276
GOTERM_BP_FAT	GO:1903426~regulation of reactive oxygen species biosynthetic process	8	0.011638564383083347	0.0019061961544074328	ICAM1, CAV1, IL6, PTGIS, AIF1, PTK2B, ITGB2, KLF2	428	69	16650	4.5103616416091015	0.9999621953117012	0.028675336806684437	3.5899708499119276
GOTERM_BP_FAT	GO:0045471~response to ethanol	11	0.0160030260267396	0.0019141213144190485	VCAM1, ICAM1, S100A8, HAMP, PTK2B, SPI1, TBXA2R, ARSA, SPARC, CD14, ADCYAP1	428	130	16650	3.2916966211358734	0.9999637639095036	0.028712094301375335	3.6046381901163826
GOTERM_BP_FAT	GO:0060429~epithelium development	44	0.0640121041069584	0.001922087655552011	MEF2C, CAV1, KRT6A, FOSL2, FGF7, SPI1, LIF, WNT4, FOXQ1, DAB2, FRMD6, HAND2, FOXF1, ALDH1A3, TGM1, TGM2, NKX3-1, SEMA3C, HEG1, HHIP, KRT4, CSF1R, MAF, BMP4, ICAM1, IL6, ACTA2, MICAL2, FZD1, DHRS9, ARNTL, SNAI2, COL5A1, CCL11, INHBA, CDKN1A, WNT7B, DKK1, SFRP2, ITGA5, SFRP4, SULF1, KLF2, CHRD	428	1060	16650	1.6147945688591077	0.9999652750820064	0.028749250098750512	3.6193796140124412
GOTERM_BP_FAT	GO:0002540~leukotriene production involved in inflammatory response	3	0.004364461643656255	0.0019350911826310502	ALOX5AP, SERPINE1, ALOX5	428	3	16650	38.901869158878505	0.9999676076073452	0.028860300140624462	3.6434375765602267
GOTERM_BP_FAT	GO:0002538~arachidonic acid metabolite production involved in inflammatory response	3	0.004364461643656255	0.0019350911826310502	ALOX5AP, SERPINE1, ALOX5	428	3	16650	38.901869158878505	0.9999676076073452	0.028860300140624462	3.6434375765602267
GOTERM_BP_FAT	GO:2001233~regulation of apoptotic signaling pathway	21	0.030551231505593784	0.0019952623896280584	BMP4, ICAM1, CAV1, S100A8, S100A9, LMNA, SNAI2, TIMP3, CXCL12, PLAUR, INHBA, WNT4, MEIS3, UNC5B, SFRP2, CX3CR1, SERPINE1, PTTG1IP, CREB3L1, NKX3-1, SCG2	428	380	16650	2.1498401377274963	0.9999765197993241	0.02966234169532833	3.754686875103219
GOTERM_BP_FAT	GO:1902107~positive regulation of leukocyte differentiation	11	0.0160030260267396	0.0020261616105266217	LIF, IL6, LGALS1, IL4R, IL18, KLF10, IL12A, RUNX1, TNFSF9, NLRP3, FLT3LG	428	131	16650	3.2665691660126988	0.9999800960909564	0.030031629009608762	3.811768483983191
GOTERM_BP_FAT	GO:0097191~extrinsic apoptotic signaling pathway	15	0.021822308218281274	0.0020563998278865653	BMP4, ICAM1, CAV1, LMNA, CD70, SNAI2, TIMP3, INHBA, P2RX7, UNC5B, SFRP2, CX3CR1, SERPINE1, IL12A, SCG2	428	225	16650	2.5934579439252334	0.9999830680108437	0.0303890881534703	3.867597923203292
GOTERM_BP_FAT	GO:0046209~nitric oxide metabolic process	8	0.011638564383083347	0.0020722550465068117	ICAM1, CAV1, IL6, PTGIS, AIF1, PTK2B, ITGB2, KLF2	428	70	16650	4.445927903871828	0.9999844445612368	0.030535561492831653	3.896859462005642
GOTERM_BP_FAT	GO:0061138~morphogenesis of a branching epithelium	13	0.018912667122510437	0.0020814799782226797	CCL11, BMP4, WNT4, IL6, FGF7, SFRP2, FOXF1, SULF1, SPI1, TGM2, NKX3-1, SEMA3C, HHIP	428	177	16650	2.8571994297481385	0.9999851933794913	0.03058518282757927	3.913880614891019
GOTERM_BP_FAT	GO:0002009~morphogenesis of an epithelium	26	0.037825334245020874	0.0021083962576564485	MEF2C, KRT6A, FGF7, SPI1, LIF, DAB2, FOXQ1, WNT4, HAND2, ALDH1A3, FOXF1, TGM2, SEMA3C, NKX3-1, HHIP, CSF1R, BMP4, IL6, MICAL2, FZD1, COL5A1, CCL11, WNT7B, ITGA5, SFRP2, SULF1	428	521	16650	1.9413600731877951	0.9999871785358293	0.030889976941962494	3.963528187273524
GOTERM_BP_FAT	GO:0048762~mesenchymal cell differentiation	13	0.018912667122510437	0.002181659361048774	BMP4, MEF2C, SNAI2, DAB2, WNT4, HAND2, SFRP2, RGCC, SEMA3C, TGFB1I1, COL1A1, LOXL2, OLFM1	428	178	16650	2.8411477475585425	0.9999913351470544	0.031859862693453644	4.098540200609246
GOTERM_BP_FAT	GO:0042493~response to drug	22	0.0320060520534792	0.0022301591987160764	MEF2C, ICAM1, DRD1, IL6, LGALS1, FZD1, AQP1, INHBA, P2RX7, CDKN1A, ACSL1, PTK2B, SFRP2, SMPD1, TBXA2R, SLC22A3, SEMA3C, NKX3-1, COL1A1, LOX, HTR2A, NNMT	428	411	16650	2.08233849512245	0.999993315047732	0.032468546801748044	4.187818545657129
GOTERM_BP_FAT	GO:0002694~regulation of leukocyte activation	24	0.03491569314925004	0.002284117916697298	MEF2C, BMP4, GPR183, IL6, CAV1, IL1RL1, AIF1, LGALS1, IL18, TNFSF9, NLRP3, FLT3LG, VCAM1, INHBA, CDKN1A, CORO1A, DUSP3, IL4R, PRAM1, FOXF1, IL12A, MILR1, PTAFR, SLC46A2	428	468	16650	1.9949676491732566	0.999994991031947	0.03315151597090449	4.287053004583196
GOTERM_BP_FAT	GO:0002520~immune system development	36	0.052373539723875054	0.0022966822363857907	MEF2C, GPR183, IL18, SPI1, FSTL3, FLT3LG, LIF, VCAM1, WNT4, HAND2, GAB3, PTK2B, RASGRP4, IL4R, RUNX1, CSF1R, BMP4, SPNS2, IL6, TTC7A, MAFB, KLF10, LGALS1, PLD4, FBN1, MAPK11, TNFSF9, NLRP3, ANXA2, INHBA, SFRP2, ETS1, IL12A, TREM2, KLF2, SLC46A2	428	821	16650	1.7058066866256103	0.999995316619374	0.03324072887430429	4.310145821027255
GOTERM_BP_FAT	GO:0043269~regulation of ion transport	27	0.039280154792906294	0.002313965111439855	MEF2C, CAV1, DRD1, JPH2, KCNA1, BDKRB1, CXCL12, ADCYAP1, PTK2B, HAMP, NALCN, PLA2R1, KCNE4, PIK3CG, ICAM1, KCNB1, ASIC2, STIM1, CACNG1, P2RY12, P2RX7, ADRB2, CORO1A, CLIC3, SFRP4, PTAFR, HTR2A	428	554	16650	1.8959394716420932	0.9999957301940999	0.03339647632366283	4.341902562828737
GOTERM_BP_FAT	GO:0051149~positive regulation of muscle cell differentiation	9	0.013093384930968763	0.002326151916307125	MEF2C, BMP4, HAMP, IL4R, HOPX, MEG3, MAPK11, EHD2, FLT3LG	428	91	16650	3.8474376091198517	0.9999959996728623	0.0334791646673378	4.364289429684332
GOTERM_BP_FAT	GO:0030225~macrophage differentiation	6	0.00872892328731251	0.0024016253892076346	LIF, BMP4, INHBA, GAB3, SPI1, CSF1R	428	37	16650	6.308411214953271	0.999997328554312	0.0344549738134754	4.502821814494295
GOTERM_BP_FAT	GO:0070661~leukocyte proliferation	17	0.02473194931405211	0.002432688835984924	GAPT, MEF2C, BMP4, PIK3CG, GPR183, IL6, AIF1, IL18, TNFSF9, CD180, FLT3LG, VCAM1, P2RX7, WNT4, CORO1A, CDKN1A, IL12A	428	280	16650	2.361899198931909	0.9999977375858169	0.03479989004701334	4.559783842070663
GOTERM_BP_FAT	GO:0003208~cardiac ventricle morphogenesis	8	0.011638564383083347	0.002437749276264863	MEF2C, BMP4, HAND2, SFRP2, FOXF1, HEG1, SEMA3C, COL11A1	428	72	16650	4.322429906542055	0.999997798015573	0.03477799881992172	4.5690602809685394
GOTERM_BP_FAT	GO:0002683~negative regulation of immune system process	21	0.030551231505593784	0.0025304605291227304	BMP4, MAFB, IL1RL1, COL3A1, FBN1, FSTL3, PADI2, MMP28, CXCL12, ADCYAP1, INHBA, NBL1, DUSP3, HTRA1, PTK2B, FOXF1, IL4R, TICAM2, MILR1, RUNX1, CD14	428	388	16650	2.10551353694961	0.9999986591190635	0.035982165865190985	4.738860776523312
GOTERM_BP_FAT	GO:0035588~G-protein coupled purinergic receptor signaling pathway	5	0.007274102739427092	0.0025650427598351987	P2RY12, P2RY13, P2RY6, GPR34, PTAFR	428	23	16650	8.456928078017066	0.9999988856291114	0.0363687150161478	4.802124710772448
GOTERM_BP_FAT	GO:0032967~positive regulation of collagen biosynthetic process	5	0.007274102739427092	0.0025650427598351987	BMP4, WNT4, RGCC, SERPINB7, CREB3L1	428	23	16650	8.456928078017066	0.9999988856291114	0.0363687150161478	4.802124710772448
GOTERM_BP_FAT	GO:0030278~regulation of ossification	13	0.018912667122510437	0.0026225956657740792	BMP4, MEF2C, IL6, SNAI2, ECM1, P2RX7, ADRB2, WNT4, WNT7B, PTK2B, SFRP2, HAND2, CHRD	428	182	16650	2.778704939919893	0.9999991809978975	0.037072122263040574	4.907322393793301
GOTERM_BP_FAT	GO:0051153~regulation of striated muscle cell differentiation	9	0.013093384930968763	0.002666996965240587	MEF2C, BMP4, DKK1, HAMP, IL4R, HOPX, MEG3, EHD2, FLT3LG	428	93	16650	3.7646970153753387	0.9999993542008662	0.03758922414407517	4.988405702374776
GOTERM_BP_FAT	GO:0030162~regulation of proteolysis	32	0.04655425753233339	0.002676143689702838	CAST, CAV1, S100A8, LXN, SPOCK2, S100A9, VTN, AQP1, TIMP3, PCOLCE, DAB2, PTK2B, COL6A3, SERPINE1, NKX3-1, SERPINA1, TFPI2, FN1, IL6, CRYAB, NLRP3, ECM1, PLAUR, CST6, PLK2, SFRP2, ANXA8L1, SERPINB7, NLRP12, SERPINB2, ANOS1, WNT9A	428	708	16650	1.7582765721527005	0.9999993850495572	0.03761665869346931	5.005100825589159
GOTERM_BP_FAT	GO:0048146~positive regulation of fibroblast proliferation	7	0.010183743835197928	0.002753886829500413	CDKN1A, FOSL2, SPHK1, PDGFRA, AQP1, ANXA2, FN1	428	55	16650	4.951146983857264	0.9999995943474607	0.03858807820864163	5.146889829791945
GOTERM_BP_FAT	GO:2001057~reactive nitrogen species metabolic process	8	0.011638564383083347	0.0028509486955905867	ICAM1, CAV1, IL6, PTGIS, AIF1, PTK2B, ITGB2, KLF2	428	74	16650	4.205607476635514	0.9999997587045749	0.03981821224000115	5.323631051416367
GOTERM_BP_FAT	GO:0002250~adaptive immune response	22	0.0320060520534792	0.002866131244620626	GAPT, MEF2C, PIK3CG, ICAM1, LAIR1, GPR183, IL6, ADGRE1, IL1RL1, IL18, C1R, C1S, NLRP3, CLEC10A, P2RX7, RAET1E, LAT2, KLHL6, LILRA2, PTK2B, IL4R, IL12A	428	420	16650	2.037716955941255	0.9999997775370748	0.03992195964816536	5.351248906414696
GOTERM_BP_FAT	GO:0071593~lymphocyte aggregation	23	0.03346087260136462	0.0028692600769953357	PIK3CG, BMP4, ICAM1, GPR183, IL6, CAV1, AIF1, MAFB, LGALS1, STK10, IL18, JAML, TNFSF9, NLRP3, APBB1IP, VCAM1, P2RX7, WNT4, CORO1A, DUSP3, IL4R, IL12A, SLC46A2	428	447	16650	2.0016621714859184	0.9999997812315516	0.03986085369402714	5.356939467989063
GOTERM_BP_FAT	GO:0060485~mesenchyme development	15	0.021822308218281274	0.0029420127896031822	BMP4, MEF2C, ACTA2, SNAI2, WNT4, DAB2, HAND2, SFRP2, FOXF1, RGCC, SEMA3C, COL1A1, TGFB1I1, LOXL2, OLFM1	428	234	16650	2.4937095614665705	0.9999998517943053	0.04074625144143207	5.48916701255977
GOTERM_BP_FAT	GO:2001236~regulation of extrinsic apoptotic signaling pathway	12	0.01745784657462502	0.0029647350965757964	BMP4, ICAM1, INHBA, CAV1, UNC5B, SFRP2, SERPINE1, CX3CR1, LMNA, SNAI2, TIMP3, SCG2	428	161	16650	2.89951819817728	0.9999998687671834	0.040948783253877186	5.530428749927097
GOTERM_BP_FAT	GO:0048732~gland development	22	0.0320060520534792	0.002973745439546504	TG, BMP4, IL6, CAV1, FGF7, MAFB, FSTL3, VTN, ADCYAP1, CCL11, WNT7B, WNT4, HAND2, ETS1, HAMP, FOXF1, SULF1, TGM2, NKX3-1, SEMA3C, SLC46A2, CSF1R	428	421	16650	2.032876773148045	0.9999998749465107	0.04096498757939937	5.546786022583516
GOTERM_BP_FAT	GO:0044253~positive regulation of multicellular organismal metabolic process	5	0.007274102739427092	0.0030164895686299767	BMP4, WNT4, RGCC, SERPINB7, CREB3L1	428	24	16650	8.104556074766355	0.9999999005225656	0.041435536878043466	5.624346654791646
GOTERM_BP_FAT	GO:0071379~cellular response to prostaglandin stimulus	5	0.007274102739427092	0.0030164895686299767	PTGER2, P2RY6, PTGDR, GNG2, PTGFR	428	24	16650	8.104556074766355	0.9999999005225656	0.041435536878043466	5.624346654791646
GOTERM_BP_FAT	GO:0010714~positive regulation of collagen metabolic process	5	0.007274102739427092	0.0030164895686299767	BMP4, WNT4, RGCC, SERPINB7, CREB3L1	428	24	16650	8.104556074766355	0.9999999005225656	0.041435536878043466	5.624346654791646
GOTERM_BP_FAT	GO:0033628~regulation of cell adhesion mediated by integrin	6	0.00872892328731251	0.0030421827914598742	PIK3CG, SFRP2, SERPINE1, PIEZO1, SNAI2, PLAU	428	39	16650	5.98490294751977	0.9999999133055871	0.041674452941245055	5.670938803033987
GOTERM_BP_FAT	GO:0044093~positive regulation of molecular function	67	0.09747297670832303	0.003042233192646818	MEF2C, GNA15, JPH2, FGF7, S100A8, IL18, S100A9, VTN, DIRAS1, WNT4, SAA1, RHOG, CSF2RA, ARHGAP9, PIK3CG, ICAM1, STIM1, NLRP3, ARHGAP23, TBC1D22A, PLAUR, ADRB2, RGCC, PDGFRA, GADD45B, DENND3, PTAFR, CAV2, TNFAIP8L3, DRD1, CAV1, FPR1, ITGB2, PCOLCE, ADCYAP1, CCL26, RGS11, ACSL1, HAND2, RASGRP4, PTK2B, ALOX5AP, NKX3-1, RASA3, KNDC1, FN1, TBC1D2, CSF1R, BMP4, IL6, FBN1, SPHK1, FZD1, S100A10, MAPK11, A…	428	1840	16650	1.4165354530678584	0.9999999133289752	0.04156861110645649	5.671030179231007
GOTERM_BP_FAT	GO:0016525~negative regulation of angiogenesis	8	0.011638564383083347	0.003076664496112733	RGCC, SULF1, SERPINE1, CX3CR1, MEG3, DCN, SPARC, THBS2	428	75	16650	4.149532710280374	0.9999999279186147	0.04192263243052674	5.733433741952454
GOTERM_BP_FAT	GO:0031325~positive regulation of cellular metabolic process	96	0.13966277259700016	0.0031006077013153574	MEF2C, RARRES2, FGF7, FOSL2, S100A8, AIF1, IL18, S100A9, FSTL3, SPI1, VTN, ZEB2, TLR7, FLT3LG, DIRAS1, DAB2, WNT4, HAMP, SAA1, FOXF1, SERPINE1, TRPV4, CREB3L1, RHOG, PIK3CG, ICAM1, MICAL2, PADI2, ARNTL, NLRP3, PLAUR, INHBA, ADRB2, RGCC, IL12A, PDGFRA, TGFB1I1, COL1A1, TREM2, GADD45B, PTAFR, CAV2, TNFAIP8L3, GPR183, DRD1, CAV1, ABLIM3, LUM, FPR1, TNFRSF8, ITGB2, DCN, PCOLCE, ADCYAP1, CCL26, LIF, A…	428	2839	16650	1.3154559490145603	0.9999999365904144	0.042135013507910934	5.776805525895035
GOTERM_BP_FAT	GO:0060536~cartilage morphogenesis	4	0.005819282191541673	0.0031008590068757314	MEF2C, WNT7B, HAND2, SNAI2	428	12	16650	12.967289719626168	0.9999999366756677	0.042031521141747796	5.777260651617578
GOTERM_BP_FAT	GO:0045628~regulation of T-helper 2 cell differentiation	4	0.005819282191541673	0.0031008590068757314	IL6, IL4R, IL18, NLRP3	428	12	16650	12.967289719626168	0.9999999366756677	0.042031521141747796	5.777260651617578
GOTERM_BP_FAT	GO:0070665~positive regulation of leukocyte proliferation	11	0.0160030260267396	0.003125794295204789	MEF2C, VCAM1, GPR183, CDKN1A, IL6, CORO1A, AIF1, IL18, IL12A, TNFSF9, FLT3LG	428	139	16650	3.0785651852349893	0.9999999445892065	0.04225565172892898	5.822409226298131
GOTERM_BP_FAT	GO:0090130~tissue migration	15	0.021822308218281274	0.003299190307766657	BMP4, FGF7, ACTA2, ITGB2, ZEB2, SPARC, DCN, SRPX2, PTK2B, ETS1, FAP, FOXF1, RGCC, LOXL2, SCG2	428	237	16650	2.462143617650538	0.9999999781023918	0.04443825616907093	6.135798616552924
GOTERM_BP_FAT	GO:0001776~leukocyte homeostasis	8	0.011638564383083347	0.003315790914760673	GAPT, MEF2C, GPR183, P2RX7, SPNS2, IL6, CORO1A, SLC46A2	428	76	16650	4.094933595671422	0.9999999799648953	0.04454494776792017	6.165750024930872
GOTERM_BP_FAT	GO:0046651~lymphocyte proliferation	16	0.023277128766166694	0.003339374010529212	GAPT, MEF2C, BMP4, PIK3CG, GPR183, IL6, AIF1, IL18, TNFSF9, CD180, VCAM1, P2RX7, WNT4, CORO1A, CDKN1A, IL12A	428	263	16650	2.366653637042038	0.9999999823417558	0.04474267132776055	6.208283914404566
GOTERM_BP_FAT	GO:0030099~myeloid cell differentiation	19	0.027641590409822947	0.003388006165349894	MEF2C, BMP4, GPR183, MAFB, KLF10, FBN1, SPI1, FSTL3, MAPK11, ANXA2, LIF, INHBA, GAB3, RASGRP4, ETS1, PTK2B, KLF2, RUNX1, CSF1R	428	343	16650	2.154914035039917	0.999999986390379	0.04526694482254323	6.295937978705313
GOTERM_BP_FAT	GO:0050731~positive regulation of peptidyl-tyrosine phosphorylation	12	0.01745784657462502	0.0034162206743645275	LIF, ICAM1, IL6, FGF7, ITGA5, PTK2B, IL18, IL12A, VTN, TREM2, CSF1R, HTR2A	428	164	16650	2.8464782311374517	0.9999999882989089	0.045522085968363935	6.346755905951696
GOTERM_BP_FAT	GO:0032943~mononuclear cell proliferation	16	0.023277128766166694	0.0035839749592040523	GAPT, MEF2C, BMP4, PIK3CG, GPR183, IL6, AIF1, IL18, TNFSF9, CD180, VCAM1, P2RX7, WNT4, CORO1A, CDKN1A, IL12A	428	265	16650	2.348792100158702	0.9999999952353085	0.04758875151124908	6.64836380789009
GOTERM_BP_FAT	GO:0014031~mesenchymal cell development	12	0.01745784657462502	0.003921238188476813	BMP4, DAB2, WNT4, HAND2, SFRP2, RGCC, SEMA3C, TGFB1I1, COL1A1, SNAI2, LOXL2, OLFM1	428	167	16650	2.7953438916559405	0.9999999992177032	0.051828865517908884	7.251950569447773
GOTERM_BP_FAT	GO:0051222~positive regulation of protein transport	23	0.03346087260136462	0.003950155868954246	BMP4, IL6, RNASE2, IL1RL1, KCNB1, ABLIM3, IL18, SPHK1, MAPK11, NLRP3, TLR7, P2RX7, CTSK, DAB2, SFRP2, SAA1, IL4R, RGCC, NLRP12, TRPV4, PAEP, CD14, CSF1R	428	460	16650	1.9450934579439252	0.9999999993299913	0.0520730138305977	7.303530868696296
GOTERM_BP_FAT	GO:0071850~mitotic cell cycle arrest	4	0.005819282191541673	0.003954995098096015	CDKN1A, FAP, RGCC, NKX3-1	428	13	16650	11.969805895039539	0.9999999993471409	0.05200706754910567	7.312159917630301
GOTERM_BP_FAT	GO:0031667~response to nutrient levels	21	0.030551231505593784	0.003989929126585247	MEF2C, ICAM1, IL6, CAV1, KCNB1, KLF10, SPARC, SNAI2, ADCYAP1, VCAM1, WNT4, CDKN1A, ADRB2, ACSL1, HAMP, SFRP2, ARSA, TBXA2R, SLC22A3, TRPV4, COL1A1	428	404	16650	2.0221268622189323	0.9999999994585911	0.0523264617271485	7.374429785683423
GOTERM_BP_FAT	GO:0043549~regulation of kinase activity	34	0.04946389862810422	0.00399823250355193	MEF2C, TNFAIP8L3, CAV1, PODN, PODNL1, IL18, FPR1, DCN, LRRC15, ADCYAP1, DIRAS1, ACSL1, PTK2B, SAA1, NKX3-1, CSF1R, PIK3CG, BMP4, IL6, FBN1, MAPK11, P2RX7, CDKN1A, DUSP3, ADRB2, WNT7B, BGN, SFRP2, RGS4, RGCC, SMPD1, PDGFRA, GADD45B, HTR2A	428	788	16650	1.6785070449262298	0.9999999994821519	0.052304430742143526	7.389224712732534
GOTERM_BP_FAT	GO:0018108~peptidyl-tyrosine phosphorylation	19	0.027641590409822947	0.004046648987801653	ICAM1, IL6, CAV1, FGF7, IL18, EFEMP1, VTN, LIF, SFRP2, ITGA5, PTK2B, NTRK2, IL12A, PDGFRA, TREM2, CSF2RA, HTR2A, MATK, CSF1R	428	349	16650	2.117866802345821	0.9999999996004897	0.052792927158580305	7.47544843190644
GOTERM_BP_FAT	GO:0050974~detection of mechanical stimulus involved in sensory perception	5	0.007274102739427092	0.004076142298892153	KCNA1, ASIC2, COL11A1, PIEZO2, HTR2A	428	26	16650	7.481128684399712	0.9999999996588945	0.05303871952797268	7.527935042449818
GOTERM_BP_FAT	GO:0040036~regulation of fibroblast growth factor receptor signaling pathway	5	0.007274102739427092	0.004076142298892153	WNT4, SHISA2, SULF1, HHIP, FGFBP1	428	26	16650	7.481128684399712	0.9999999996588945	0.05303871952797268	7.527935042449818
GOTERM_BP_FAT	GO:0048246~macrophage chemotaxis	5	0.007274102739427092	0.004076142298892153	RARRES2, SAA1, CX3CR1, TRPV4, MMP28	428	26	16650	7.481128684399712	0.9999999996588945	0.05303871952797268	7.527935042449818
GOTERM_BP_FAT	GO:0051048~negative regulation of secretion	13	0.018912667122510437	0.0041975328172804745	IL6, PTGER3, KCNB1, NLRP3, LIF, P2RY12, INHBA, FOXF1, RGCC, NLRP12, PLA2R1, SSC5D, FN1	428	193	16650	2.620333155779381	0.9999999998220257	0.05444525830585911	7.743665943185263
GOTERM_BP_FAT	GO:0002448~mast cell mediated immunity	6	0.00872892328731251	0.004221724835240196	PIK3CG, LAT2, IL4R, FOXF1, MILR1, SPON2	428	42	16650	5.557409879839787	0.9999999998436682	0.054618535606431484	7.78660209044042
GOTERM_BP_FAT	GO:0048468~cell development	70	0.10183743835197928	0.004231179248287735	MEF2C, FOSL2, S100A8, S100A9, PRKG1, CXCL12, DAB2, WNT4, FRMD6, UNC5B, HAMP, TRPV4, SEMA3C, SPON2, LOXL2, COL11A1, ICAM1, ACTA2, PLXNB3, HDAC10, ARNTL, PRDM8, INHBA, KRT19, CX3CR1, RGCC, PDGFRA, ANOS1, TGFB1I1, COL1A1, PMP22, CAV2, GPR183, DRD1, LUM, COL3A1, MFRP, ADCYAP1, LIF, HAND2, PTK2B, MEG3, HEG1, RUNX1, KNDC1, OLFM1, FN1, CSF1R, BMP4, MAF, IL6, LGALS1, FBN1, LMNA, S100A10, SNAI2, ECM2, ANX…	428	1968	16650	1.3837046956918166	0.9999999998513925	0.05460564642660459	7.803376695052622
GOTERM_BP_FAT	GO:0045859~regulation of protein kinase activity	32	0.04655425753233339	0.004272011197813158	MEF2C, CAV1, PODNL1, PODN, IL18, FPR1, DCN, LRRC15, ADCYAP1, DIRAS1, ACSL1, PTK2B, SAA1, NKX3-1, CSF1R, PIK3CG, BMP4, IL6, FBN1, MAPK11, P2RX7, CDKN1A, DUSP3, ADRB2, WNT7B, BGN, SFRP2, RGS4, RGCC, SMPD1, GADD45B, HTR2A	428	730	16650	1.7052874151837152	0.9999999998806025	0.05498629563196056	7.875790053233789
GOTERM_BP_FAT	GO:0018212~peptidyl-tyrosine modification	19	0.027641590409822947	0.0042879887437623386	ICAM1, IL6, CAV1, FGF7, IL18, EFEMP1, VTN, LIF, SFRP2, ITGA5, PTK2B, NTRK2, IL12A, PDGFRA, TREM2, CSF2RA, HTR2A, MATK, CSF1R	428	351	16650	2.1057991852384377	0.999999999890402	0.0550541541553039	7.904110730981717
GOTERM_BP_FAT	GO:0007162~negative regulation of cell adhesion	14	0.020367487670395857	0.004367645145387355	BMP4, LGALS1, PLXNB3, PRKG1, SNAI2, CXCL12, DUSP3, C1QTNF1, IL4R, SERPINE1, TGFBI, RGCC, TRPV4, COL1A1	428	219	16650	2.4868774804762515	0.9999999999284894	0.05591572496599051	8.045181004096403
GOTERM_BP_FAT	GO:0051238~sequestering of metal ion	10	0.014548205478854184	0.00442872773363375	P2RX7, DRD1, CORO1A, JPH2, S100A8, PTK2B, S100A9, BDKRB1, RASA3, HTR2A	428	123	16650	3.162753590152724	0.9999999999484575	0.05654157767026524	8.153218567266673
GOTERM_BP_FAT	GO:1901654~response to ketone	12	0.01745784657462502	0.0044841554401008265	PTGER2, P2RY6, CAV1, CDKN1A, IL6, TBXA2R, NKX3-1, GNG2, KLF2, AQP1, PTAFR, GJB2	428	170	16650	2.7460142935678946	0.9999999999617071	0.05709393772975224	8.251150140791118
GOTERM_BP_FAT	GO:0048545~response to steroid hormone	20	0.029096410957708367	0.004600426728160571	BMP4, IL6, CAV1, PTGER2, AIF1, PADI2, SPARC, ARNTL, AQP1, ADCYAP1, GJB2, WNT7B, DAB2, CDKN1A, PAPPA, NKX3-1, COL1A1, LOX, TGFB1I1, PTAFR	428	381	16650	2.0420928692324676	0.9999999999794699	0.058394625433068614	8.456260777923552
GOTERM_BP_FAT	GO:0002548~monocyte chemotaxis	7	0.010183743835197928	0.004639339133452985	CCL11, NBL1, IL6, AIF1, SERPINE1, CXCL12, CCL26	428	61	16650	4.464148919871303	0.9999999999833359	0.058735540554465726	8.524807848481464
GOTERM_BP_FAT	GO:1904407~positive regulation of nitric oxide metabolic process	6	0.00872892328731251	0.004678593062521671	ICAM1, IL6, AIF1, PTK2B, ITGB2, KLF2	428	43	16650	5.428167789610955	0.9999999999864988	0.05907888530584293	8.593907245502109
GOTERM_BP_FAT	GO:0045429~positive regulation of nitric oxide biosynthetic process	6	0.00872892328731251	0.004678593062521671	ICAM1, IL6, AIF1, PTK2B, ITGB2, KLF2	428	43	16650	5.428167789610955	0.9999999999864988	0.05907888530584293	8.593907245502109
GOTERM_BP_FAT	GO:0007259~JAK-STAT cascade	12	0.01745784657462502	0.0046854380688391055	LIF, CAV1, IL6, BGN, PODN, PODNL1, PTK2B, IL18, IL12A, DCN, LRRC15, CSF1R	428	171	16650	2.7299557304476147	0.9999999999869854	0.059023633507210294	8.6059515663798
GOTERM_BP_FAT	GO:0002828~regulation of type 2 immune response	5	0.007274102739427092	0.004689596713165614	IL6, IL4R, IL18, NLRP3, ECM1	428	27	16650	7.20404984423676	0.9999999999872724	0.058935824599255726	8.61326828987714
GOTERM_BP_FAT	GO:0042306~regulation of protein import into nucleus	12	0.01745784657462502	0.004893825890746785	BMP4, CDKN1A, DAB2, IL6, SFRP2, IL18, SPHK1, FZD1, NLRP12, NLRP3, SNAI2, TLR7	428	172	16650	2.7140838948054773	0.9999999999957431	0.06128435661496878	8.9719070011951
GOTERM_BP_FAT	GO:0022409~positive regulation of cell-cell adhesion	15	0.021822308218281274	0.0049281074531445914	IL6, CAV1, AIF1, LGALS1, IL18, FSTL3, TNFSF9, NLRP3, VCAM1, CORO1A, ETS1, IL4R, IL12A, PIEZO1, PTAFR	428	248	16650	2.3529356346095867	0.999999999996458	0.06155715743361345	9.031976576441336
GOTERM_BP_FAT	GO:0010517~regulation of phospholipase activity	7	0.010183743835197928	0.005027913657333435	GNA15, RASGRP4, ANXA8L1, PDGFRA, PLA2R1, PTAFR, HTR2A	428	62	16650	4.392146517937896	0.9999999999979262	0.06262086847158366	9.206647299602633
GOTERM_BP_FAT	GO:0070098~chemokine-mediated signaling pathway	8	0.011638564383083347	0.005060879618447978	CCL11, PTK2B, CX3CR1, ACKR1, PADI2, TREM2, CXCL12, CCL26	428	82	16650	3.7953043081832685	0.9999999999982624	0.06287296906440976	9.26427111690259
GOTERM_BP_FAT	GO:0034330~cell junction organization	15	0.021822308218281274	0.005099212160506081	CAV1, CADM3, S100A10, SNAI2, COL16A1, GJB2, WNT4, KRT5, ITGA5, PTK2B, TRPV4, HEG1, FN1, CDH11, CSF1R	428	249	16650	2.3434860939083433	0.9999999999985854	0.06318833081897912	9.331232019303371
GOTERM_BP_FAT	GO:0070206~protein trimerization	6	0.00872892328731251	0.005169519390036892	ALOX5AP, C1QTNF1, COL1A2, COL6A2, COL6A1, COL1A1	428	44	16650	5.304800339847068	0.9999999999990298	0.0638854106582819	9.453925939649322
GOTERM_BP_FAT	GO:0051146~striated muscle cell differentiation	15	0.021822308218281274	0.005200480963428603	MEF2C, BMP4, CAV2, LMNA, STIM1, FLT3LG, KRT19, DKK1, HAMP, IL4R, MEG3, HOPX, PDGFRA, ADAM12, EHD2	428	250	16650	2.33411214953271	0.9999999999991783	0.06410845968980539	9.507907398434623
GOTERM_BP_FAT	GO:0032269~negative regulation of cellular protein metabolic process	40	0.058192821915416734	0.005341761294662543	CAST, CAV1, PODNL1, PODN, LXN, SPOCK2, SPI1, VTN, BDKRB1, DCN, AQP1, LRRC15, TIMP3, LIF, COL6A3, SERPINE1, SERPINA1, TFPI2, BMP4, IL6, CRYAB, ECM1, ANXA2, PLAUR, P2RX7, CDKN1A, DUSP3, DKK1, BGN, CST6, SFRP2, ANXA8L1, RGS4, SERPINB7, SMPD1, NLRP12, SERPINB2, ANOS1, WNT9A, GADD45B	428	992	16650	1.5686237564063912	0.999999999999615	0.06564497795419322	9.753842530658241
GOTERM_BP_FAT	GO:1904589~regulation of protein import	12	0.01745784657462502	0.005563354463294342	BMP4, CDKN1A, DAB2, IL6, SFRP2, IL18, SPHK1, FZD1, NLRP12, NLRP3, SNAI2, TLR7	428	175	16650	2.667556742323097	0.9999999999998828	0.0681242060326066	10.138307377213584
GOTERM_BP_FAT	GO:1990778~protein localization to cell periphery	14	0.020367487670395857	0.005577217366466046	WNT4, RAB31, CAV1, DAB2, TTC7A, KCNB1, VAMP5, S100A10, SYTL2, TREM2, LRRC15, EHD2, RHOG, ANXA2	428	226	16650	2.4098503018774293	0.9999999999998912	0.0681326766045498	10.162307887401123
GOTERM_BP_FAT	GO:2001237~negative regulation of extrinsic apoptotic signaling pathway	9	0.013093384930968763	0.00560509873289037	BMP4, ICAM1, UNC5B, SFRP2, SERPINE1, CX3CR1, LMNA, SNAI2, SCG2	428	105	16650	3.3344459279038716	0.9999999999999063	0.06830645075342912	10.210559828838973
GOTERM_BP_FAT	GO:1904893~negative regulation of STAT cascade	6	0.00872892328731251	0.005695815117300394	CAV1, BGN, PODN, PODNL1, DCN, LRRC15	428	45	16650	5.186915887850467	0.9999999999999424	0.0692183037685088	10.367385140615559
GOTERM_BP_FAT	GO:0046426~negative regulation of JAK-STAT cascade	6	0.00872892328731251	0.005695815117300394	CAV1, BGN, PODN, PODNL1, DCN, LRRC15	428	45	16650	5.186915887850467	0.9999999999999424	0.0692183037685088	10.367385140615559
GOTERM_BP_FAT	GO:0070489~T cell aggregation	22	0.0320060520534792	0.005730791490082028	PIK3CG, BMP4, ICAM1, GPR183, IL6, CAV1, AIF1, MAFB, LGALS1, IL18, JAML, TNFSF9, NLRP3, APBB1IP, VCAM1, P2RX7, WNT4, CORO1A, DUSP3, IL4R, IL12A, SLC46A2	428	446	16650	1.918926281379657	0.9999999999999523	0.06947174561420433	10.427780926026454
GOTERM_BP_FAT	GO:0042110~T cell activation	22	0.0320060520534792	0.005730791490082028	PIK3CG, BMP4, ICAM1, GPR183, IL6, CAV1, AIF1, MAFB, LGALS1, IL18, JAML, TNFSF9, NLRP3, APBB1IP, VCAM1, P2RX7, WNT4, CORO1A, DUSP3, IL4R, IL12A, SLC46A2	428	446	16650	1.918926281379657	0.9999999999999523	0.06947174561420433	10.427780926026454
GOTERM_BP_FAT	GO:0030593~neutrophil chemotaxis	8	0.011638564383083347	0.005773337024903253	PIK3CG, CCL11, S100A8, SAA1, S100A9, ITGB2, JAML, CCL26	428	84	16650	3.704939919893191	0.999999999999962	0.06981246213412162	10.501194838873584
GOTERM_BP_FAT	GO:0097696~STAT cascade	12	0.01745784657462502	0.0058019048730873855	LIF, CAV1, IL6, BGN, PODN, PODNL1, PTK2B, IL18, IL12A, DCN, LRRC15, CSF1R	428	176	16650	2.652400169923534	0.9999999999999675	0.06998845326978032	10.550457722883644
GOTERM_BP_FAT	GO:0030178~negative regulation of Wnt signaling pathway	13	0.018912667122510437	0.005807584552773293	CAV1, DAB2, WNT4, DKK1, SHISA2, SFRP2, SFRP4, IGFBP6, FZD1, BICC1, SNAI2, IGFBP4, HIC1	428	201	16650	2.5160412888826893	0.9999999999999684	0.06989724947413956	10.56024879603007
GOTERM_BP_FAT	GO:0030900~forebrain development	19	0.027641590409822947	0.005829721761810608	MEF2C, BMP4, DRD1, COL3A1, KCNA1, PRKG1, AQP1, CXCL12, ADCYAP1, INHBA, WNT7B, WNT4, DKK1, ETS1, ALDH1A3, CX3CR1, NTRK2, CHRD, CSF1R	428	361	16650	2.047466797835711	0.9999999999999719	0.06999756007142266	10.5984009426345
GOTERM_BP_FAT	GO:0034504~protein localization to nucleus	19	0.027641590409822947	0.006024296712858987	BMP4, IL6, DRD1, TRIM29, IL18, SPHK1, LMNA, FZD1, SNAI2, NLRP3, TLR7, LIF, DAB2, CDKN1A, SYNE1, SFRP2, PTTG1IP, NLRP12, COL1A1	428	363	16650	2.0361859890322083	0.9999999999999901	0.07209270809747548	10.933076169477474
GOTERM_BP_FAT	GO:1900115~extracellular regulation of signal transduction	4	0.005819282191541673	0.0060571116885545576	NBL1, DKK1, FBN1, GREM2	428	15	16650	10.373831775700934	0.9999999999999917	0.07231042809523514	10.989401839371437
GOTERM_BP_FAT	GO:0050651~dermatan sulfate proteoglycan biosynthetic process	4	0.005819282191541673	0.0060571116885545576	BGN, CSGALNACT2, VCAN, DCN	428	15	16650	10.373831775700934	0.9999999999999917	0.07231042809523514	10.989401839371437
GOTERM_BP_FAT	GO:1900116~extracellular negative regulation of signal transduction	4	0.005819282191541673	0.0060571116885545576	NBL1, DKK1, FBN1, GREM2	428	15	16650	10.373831775700934	0.9999999999999917	0.07231042809523514	10.989401839371437
GOTERM_BP_FAT	GO:0002830~positive regulation of type 2 immune response	4	0.005819282191541673	0.0060571116885545576	IL6, IL4R, IL18, NLRP3	428	15	16650	10.373831775700934	0.9999999999999917	0.07231042809523514	10.989401839371437
GOTERM_BP_FAT	GO:0010038~response to metal ion	17	0.02473194931405211	0.006096349710790438	MEF2C, ICAM1, CAV1, IL6, S100A8, KCNA1, FSTL3, STIM1, SPARC, AQP1, VCAM1, P2RX7, HAMP, PTK2B, ALOX5AP, LOXL2, CD14	428	308	16650	2.1471810899380994	0.9999999999999933	0.07260097767680873	11.056708106571389
GOTERM_BP_FAT	GO:1903409~reactive oxygen species biosynthetic process	8	0.011638564383083347	0.006156467167268867	ICAM1, CAV1, IL6, PTGIS, AIF1, PTK2B, ITGB2, KLF2	428	85	16650	3.6613523914238595	0.9999999999999951	0.07312960094870213	11.159735989474118
GOTERM_BP_FAT	GO:0045778~positive regulation of ossification	8	0.011638564383083347	0.006156467167268867	MEF2C, BMP4, P2RX7, WNT7B, WNT4, IL6, ADRB2, SFRP2	428	85	16650	3.6613523914238595	0.9999999999999951	0.07312960094870213	11.159735989474118
GOTERM_BP_FAT	GO:0060627~regulation of vesicle-mediated transport	22	0.0320060520534792	0.0061622885942794825	CAV1, KCNB1, SYT8, VTN, SYT6, SYT7, TBC1D22A, ANXA2, CORO1A, DAB2, DKK1, HAMP, PRAM1, FOXF1, IL4R, SFRP4, SERPINE1, SYTL2, EHD2, CD14, PTAFR, TBC1D2	428	449	16650	1.9061049476510625	0.9999999999999953	0.07303439470205397	11.169706604913143
GOTERM_BP_FAT	GO:0009893~positive regulation of metabolic process	100	0.14548205478854184	0.006164637377445179	MEF2C, RARRES2, S100A8, AIF1, IL18, S100A9, FSTL3, VTN, TLR7, DAB2, DIRAS1, WNT4, FOXF1, SERPINE1, CREB3L1, PIK3CG, ARNTL, PLAUR, RGCC, PDGFRA, TGFB1I1, COL1A1, CAV2, TNFAIP8L3, DRD1, CAV1, ITGB2, ADCYAP1, LIF, MEIS3, NKX3-1, RUNX1, OLFM1, FN1, CSF1R, BMP4, MAFB, SPHK1, TNNI2, CDKN1A, P2RX7, PLK2, ITGA5, SFRP2, ETS1, NTRK2, SFRP4, PTTG1IP, KLF2, FGF7, FOSL2, SPI1, ZEB2, FLT3LG, HAMP, SAA1, TRPV4,…	428	3052	16650	1.2746352935412355	0.9999999999999953	0.07289996299254387	11.173729169394619
GOTERM_BP_FAT	GO:0032330~regulation of chondrocyte differentiation	6	0.00872892328731251	0.006258776566044198	MAF, BMP4, EFEMP1, WNT9A, SNAI2, LOXL2	428	46	16650	5.074156846810239	0.9999999999999972	0.07381148284286032	11.334811425968471
GOTERM_BP_FAT	GO:0010463~mesenchymal cell proliferation	6	0.00872892328731251	0.006258776566044198	BMP4, FGF7, HAND2, FOXF1, LMNA, CHRD	428	46	16650	5.074156846810239	0.9999999999999972	0.07381148284286032	11.334811425968471
GOTERM_BP_FAT	GO:0002576~platelet degranulation	9	0.013093384930968763	0.006270786105700219	RARRES2, F13A1, SERPINE1, SERPINA1, SPARC, CFD, ECM1, TIMP3, FN1	428	107	16650	3.272119835793519	0.9999999999999973	0.07378573000844135	11.355341112688278
GOTERM_BP_FAT	GO:0043393~regulation of protein binding	12	0.01745784657462502	0.00630313711627968	MEF2C, BMP4, CAV1, DAB2, ADRB2, DKK1, PLK2, HOPX, NKX3-1, VTN, GREM2, ANXA2	428	178	16650	2.62259792082327	0.9999999999999978	0.07399057165225109	11.410621079094485
GOTERM_BP_FAT	GO:0001933~negative regulation of protein phosphorylation	20	0.029096410957708367	0.006335766404831596	BMP4, IL6, CAV1, PODNL1, PODN, BDKRB1, DCN, LRRC15, TIMP3, LIF, P2RX7, DUSP3, CDKN1A, BGN, DKK1, SFRP2, RGS4, SMPD1, NLRP12, GADD45B	428	393	16650	1.9797388884925449	0.9999999999999981	0.07419759397549175	11.466343456496597
GOTERM_BP_FAT	GO:0042310~vasoconstriction	7	0.010183743835197928	0.0063369714497282775	ICAM1, CAV1, ACTA2, HTR7, TBXA2R, PTAFR, HTR2A	428	65	16650	4.189432063263839	0.9999999999999981	0.07404932331746972	11.468400724983251
GOTERM_BP_FAT	GO:0043542~endothelial cell migration	11	0.0160030260267396	0.0064303302188276675	BMP4, SRPX2, ETS1, PTK2B, FAP, RGCC, ITGB2, DCN, SPARC, LOXL2, SCG2	428	154	16650	2.7787049399198933	0.9999999999999989	0.07493823337594507	11.627646382229695
GOTERM_BP_FAT	GO:0030098~lymphocyte differentiation	17	0.02473194931405211	0.006475498211187227	BMP4, GPR183, IL6, MAFB, LGALS1, IL18, SPI1, NLRP3, TNFSF9, FLT3LG, VCAM1, INHBA, WNT4, PTK2B, IL4R, IL12A, SLC46A2	428	310	16650	2.133328308712692	0.9999999999999991	0.07528215971873231	11.70459368438559
GOTERM_BP_FAT	GO:0003007~heart morphogenesis	14	0.020367487670395857	0.006532176995337242	BMP4, MEF2C, MICAL2, FZD1, SNAI2, COL5A1, DKK1, HAND2, SFRP2, FOXF1, SEMA3C, HEG1, COL11A1, OLFM1	428	230	16650	2.367939861844778	0.9999999999999993	0.07575316326513593	11.801060706844059
GOTERM_BP_FAT	GO:0060402~calcium ion transport into cytosol	10	0.014548205478854184	0.00666051612827897	P2RX7, DRD1, CAV1, CORO1A, JPH2, PTK2B, FAM155A, BDKRB1, RASA3, HTR2A	428	131	16650	2.969608332738817	0.9999999999999997	0.07702072960382778	12.019124250677926
GOTERM_BP_FAT	GO:0002696~positive regulation of leukocyte activation	17	0.02473194931405211	0.006667181657838764	MEF2C, GPR183, IL6, CAV1, AIF1, IL1RL1, LGALS1, IL18, NLRP3, TNFSF9, FLT3LG, VCAM1, CORO1A, CDKN1A, IL4R, IL12A, PTAFR	428	311	16650	2.1264687321573454	0.9999999999999997	0.07692897361352558	12.030435812228834
GOTERM_BP_FAT	GO:0071496~cellular response to external stimulus	15	0.021822308218281274	0.006690264307239389	ICAM1, IL6, CAV1, AIF1, KLF10, KCNB1, TNFRSF8, AQP1, SNAI2, TLR7, P2RX7, WNT4, CDKN1A, SFRP2, COL1A1	428	257	16650	2.2705371104403795	0.9999999999999998	0.07701977146263361	12.06959696410106
GOTERM_BP_FAT	GO:0060537~muscle tissue development	19	0.027641590409822947	0.006732333398169343	MEF2C, BMP4, CAV2, CAV1, JPH2, COL3A1, LMNA, MAPK11, DCN, ARNTL, MSC, DKK1, HAMP, VAMP5, MEG3, PDGFRA, HEG1, SEMA3C, COL11A1	428	367	16650	2.013993226208969	0.9999999999999998	0.07732029329064294	12.140927299884074
GOTERM_BP_FAT	GO:1904035~regulation of epithelial cell apoptotic process	7	0.010183743835197928	0.006823749892739959	CAST, ICAM1, IL6, RGCC, SFRP4, SERPINE1, SCG2	428	66	16650	4.125955819881053	0.9999999999999999	0.07816397681965337	12.295739700641006
GOTERM_BP_FAT	GO:0048144~fibroblast proliferation	8	0.011638564383083347	0.0069792022595911935	WNT7B, CDKN1A, FOSL2, SPHK1, PDGFRA, AQP1, ANXA2, FN1	428	87	16650	3.577183370931356	0.9999999999999999	0.07970732612488574	12.558402360549692
GOTERM_BP_FAT	GO:0050671~positive regulation of lymphocyte proliferation	10	0.014548205478854184	0.0069910346091273876	MEF2C, VCAM1, GPR183, CDKN1A, IL6, CORO1A, AIF1, IL18, IL12A, TNFSF9	428	132	16650	2.9471112999150377	1.0	0.07966759539909718	12.578364520209306
GOTERM_BP_FAT	GO:1903037~regulation of leukocyte cell-cell adhesion	17	0.02473194931405211	0.007120376476970664	BMP4, IL6, CAV1, AIF1, LGALS1, IL18, NLRP3, TNFSF9, CXCL12, VCAM1, CORO1A, DUSP3, ETS1, IL4R, IL12A, PTAFR, SLC46A2	428	313	16650	2.1128810725269473	1.0	0.08091323670496153	12.79629354603724
GOTERM_BP_FAT	GO:0072659~protein localization to plasma membrane	13	0.018912667122510437	0.0072576546031794574	DAB2, WNT4, RAB31, TTC7A, KCNB1, VAMP5, S100A10, SYTL2, TREM2, LRRC15, EHD2, RHOG, ANXA2	428	207	16650	2.443112555871597	1.0	0.08223832962062527	13.027031109031672
GOTERM_BP_FAT	GO:0070482~response to oxygen levels	17	0.02473194931405211	0.007277506115029854	ICAM1, CAV1, CRYAB, LMNA, AQP1, CXCL12, MMP2, VCAM1, CDKN1A, PTGIS, ETS1, PTK2B, RGCC, NKX3-1, COL1A1, LOXL2, PLAU	428	314	16650	2.1061521519138044	1.0	0.08228058934352511	13.060349672013661
GOTERM_BP_FAT	GO:0010544~negative regulation of platelet activation	4	0.005819282191541673	0.007314691297254522	THBD, C1QTNF1, PDGFRA, PRKG1	428	16	16650	9.725467289719626	1.0	0.08251060016837897	13.12272832768766
GOTERM_BP_FAT	GO:0050655~dermatan sulfate proteoglycan metabolic process	4	0.005819282191541673	0.007314691297254522	BGN, CSGALNACT2, VCAN, DCN	428	16	16650	9.725467289719626	1.0	0.08251060016837897	13.12272832768766
GOTERM_BP_FAT	GO:0045064~T-helper 2 cell differentiation	4	0.005819282191541673	0.007314691297254522	IL6, IL4R, IL18, NLRP3	428	16	16650	9.725467289719626	1.0	0.08251060016837897	13.12272832768766
GOTERM_BP_FAT	GO:0060401~cytosolic calcium ion transport	10	0.014548205478854184	0.007333973238991219	P2RX7, DRD1, CAV1, CORO1A, JPH2, PTK2B, FAM155A, BDKRB1, RASA3, HTR2A	428	133	16650	2.9249525683367295	1.0	0.0825459163161334	13.155057346958543
GOTERM_BP_FAT	GO:0032946~positive regulation of mononuclear cell proliferation	10	0.014548205478854184	0.007333973238991219	MEF2C, VCAM1, GPR183, CDKN1A, IL6, CORO1A, AIF1, IL18, IL12A, TNFSF9	428	133	16650	2.9249525683367295	1.0	0.0825459163161334	13.155057346958543
GOTERM_BP_FAT	GO:0045667~regulation of osteoblast differentiation	9	0.013093384930968763	0.007379658808459238	MEF2C, BMP4, WNT7B, WNT4, IL6, HAND2, SFRP2, SNAI2, CHRD	428	110	16650	3.1828802039082413	1.0	0.08286602222420925	13.231610434558416
GOTERM_BP_FAT	GO:0051345~positive regulation of hydrolase activity	37	0.053828360271760474	0.007455197282234962	MEF2C, CAV2, GNA15, CAV1, FGF7, S100A8, S100A9, PCOLCE, CCL26, ADCYAP1, WNT4, RGS11, PTK2B, RASGRP4, NKX3-1, RASA3, KNDC1, CSF2RA, RHOG, TBC1D2, ARHGAP9, FN1, ICAM1, S100A10, NLRP3, ARHGAP23, TBC1D22A, P2RY12, CCL11, SFRP2, RGS4, NLRP12, PDGFRA, TBXA2R, DENND3, PTAFR, HTR2A	428	917	16650	1.5696501187333747	1.0	0.08350590994198037	13.358046295658854
GOTERM_BP_FAT	GO:0010171~body morphogenesis	6	0.00872892328731251	0.0074997931113237395	DKK1, CRISPLD2, COL1A1, MAB21L2, MMP2, GREM2	428	48	16650	4.862733644859813	1.0	0.0838105614159873	13.432608538244228
GOTERM_BP_FAT	GO:0050710~negative regulation of cytokine secretion	6	0.00872892328731251	0.0074997931113237395	IL6, RGCC, NLRP12, NLRP3, SSC5D, FN1	428	48	16650	4.862733644859813	1.0	0.0838105614159873	13.432608538244228
GOTERM_BP_FAT	GO:0042326~negative regulation of phosphorylation	21	0.030551231505593784	0.007547535679968104	BMP4, IL6, CAV1, PODNL1, PODN, BDKRB1, DCN, LRRC15, TIMP3, LIF, INHBA, P2RX7, DUSP3, CDKN1A, BGN, DKK1, SFRP2, RGS4, SMPD1, NLRP12, GADD45B	428	428	16650	1.9087365708795527	1.0	0.08414750089107914	13.512364581178938
GOTERM_BP_FAT	GO:1904951~positive regulation of establishment of protein localization	24	0.03491569314925004	0.007615356235526482	BMP4, IL6, RNASE2, IL1RL1, KCNB1, ABLIM3, IL18, SPHK1, MAPK11, NLRP3, TLR7, P2RX7, CTSK, DAB2, SFRP2, SAA1, IL4R, RGCC, NLRP12, TRPV4, PAEP, CD14, RHOG, CSF1R	428	517	16650	1.8058894773947467	1.0	0.08469729128693915	13.625542046431471
GOTERM_BP_FAT	GO:0031214~biomineral tissue development	10	0.014548205478854184	0.007689625658882444	MEF2C, BMP4, P2RX7, WNT4, ADRB2, PTK2B, KLF10, STIM1, COL1A1, ECM1	428	134	16650	2.9031245640954104	1.0	0.0853130949043317	13.749320206046821
GOTERM_BP_FAT	GO:0043068~positive regulation of programmed cell death	26	0.037825334245020874	0.007781247218830857	MEF2C, CAV1, S100A8, S100A9, TNFRSF8, TIMP3, PTGIS, FAP, ALDH1A3, TGM2, NKX3-1, BMP4, ICAM1, IL6, NLRP3, PLAUR, INHBA, P2RX7, CDKN1A, SFRP2, RGCC, SFRP4, IL12A, NLRP12, SMPD1, GADD45B	428	577	16650	1.7529438442475582	1.0	0.0861101308055614	13.901785984834646
GOTERM_BP_FAT	GO:1904019~epithelial cell apoptotic process	8	0.011638564383083347	0.007880804343678334	PIK3CG, CAST, ICAM1, IL6, RGCC, SFRP4, SERPINE1, SCG2	428	89	16650	3.4967972277643593	1.0	0.0869871324793613	14.067167585312523
GOTERM_BP_FAT	GO:0051248~negative regulation of protein metabolic process	41	0.059647642463302154	0.007942746167848453	CAST, CAV1, PODNL1, PODN, LXN, SPOCK2, SPI1, VTN, BDKRB1, DCN, AQP1, LRRC15, TIMP3, LIF, COL6A3, SERPINE1, SERPINA1, TFPI2, BMP4, IL6, CRYAB, ECM1, ANXA2, PLAUR, INHBA, P2RX7, CDKN1A, DUSP3, DKK1, BGN, CST6, SFRP2, ANXA8L1, RGS4, SERPINB7, SMPD1, NLRP12, SERPINB2, ANOS1, WNT9A, GADD45B	428	1049	16650	1.5204734370963	1.0	0.08746258932740258	14.169911675327917
GOTERM_BP_FAT	GO:0051235~maintenance of location	16	0.023277128766166694	0.008086366998660402	KDELR3, IL6, CAV1, DRD1, JPH2, S100A8, FBN1, S100A9, BDKRB1, NBL1, P2RX7, CORO1A, SYNE1, PTK2B, RASA3, HTR2A	428	290	16650	2.1463100225588136	1.0	0.08879550765652422	14.407690519892125
GOTERM_BP_FAT	GO:0022008~neurogenesis	53	0.07710548903792717	0.008119640017372384	MEF2C, S100A8, S100A9, VTN, PRKG1, CXCL12, WNT4, UNC5B, TRPV4, SEMA3C, HHIP, SPON2, PLXNB3, HDAC10, ARNTL, PRDM8, INHBA, CX3CR1, ANOS1, VCAN, WNT9A, PMP22, GPR183, DRD1, LUM, COL3A1, KCNA1, MFRP, ADCYAP1, LIF, HAND2, PTK2B, MEG3, RUNX1, KNDC1, OLFM1, FN1, CSF1R, BMP4, IL6, BHLHE22, LGALS1, FZD1, ECM2, P2RY12, NBL1, WNT7B, DKK1, PLK2, SFRP2, NTRK2, NTM, CDH11	428	1447	16650	1.4248784142505604	1.0	0.0889633739807395	14.462688228089139
GOTERM_BP_FAT	GO:0048260~positive regulation of receptor-mediated endocytosis	6	0.00872892328731251	0.00818034544885218	DAB2, HAMP, SFRP4, SERPINE1, VTN, ANXA2	428	49	16650	4.763494182719817	1.0	0.08941775671516494	14.562943287171537
GOTERM_BP_FAT	GO:0006469~negative regulation of protein kinase activity	14	0.020367487670395857	0.008318955963455846	BMP4, CAV1, IL6, PODNL1, PODN, DCN, LRRC15, DUSP3, CDKN1A, BGN, SFRP2, RGS4, SMPD1, GADD45B	428	237	16650	2.2980007098071686	1.0	0.09068323982012427	14.79144132653698
GOTERM_BP_FAT	GO:0030282~bone mineralization	8	0.011638564383083347	0.008362516727687678	MEF2C, BMP4, P2RX7, WNT4, ADRB2, PTK2B, KLF10, ECM1	428	90	16650	3.4579439252336446	1.0	0.09095285563650324	14.863131108815786
GOTERM_BP_FAT	GO:0050867~positive regulation of cell activation	17	0.02473194931405211	0.008653679577995566	MEF2C, GPR183, IL6, CAV1, AIF1, IL1RL1, LGALS1, IL18, NLRP3, TNFSF9, FLT3LG, VCAM1, CORO1A, CDKN1A, IL4R, IL12A, PTAFR	428	320	16650	2.0666617990654204	1.0	0.09378926566762724	15.340843994445319
GOTERM_BP_FAT	GO:0048333~mesodermal cell differentiation	5	0.007274102739427092	0.008690653269384311	BMP4, INHBA, DKK1, SFRP2, FOXF1	428	32	16650	6.078417056074766	1.0	0.09398233600012662	15.401324867841337
GOTERM_BP_FAT	GO:0045907~positive regulation of vasoconstriction	5	0.007274102739427092	0.008690653269384311	ICAM1, CAV1, TBXA2R, PTAFR, HTR2A	428	32	16650	6.078417056074766	1.0	0.09398233600012662	15.401324867841337
GOTERM_BP_FAT	GO:0070509~calcium ion import	11	0.0160030260267396	0.008690817722437419	P2RX7, DRD1, CORO1A, JPH2, PTK2B, FAM155A, TRPV4, BDKRB1, RASA3, CXCL12, HTR2A	428	161	16650	2.6578916816625067	1.0	0.09379496233436369	15.401593785568402
GOTERM_BP_FAT	GO:0010758~regulation of macrophage chemotaxis	4	0.005819282191541673	0.00871529010222533	RARRES2, PTK2B, TRPV4, MMP28	428	17	16650	9.153380978559648	1.0	0.0938585590268094	15.441602600419568
GOTERM_BP_FAT	GO:2000811~negative regulation of anoikis	4	0.005819282191541673	0.00871529010222533	CAV1, ITGA5, NTRK2, SNAI2	428	17	16650	9.153380978559648	1.0	0.0938585590268094	15.441602600419568
GOTERM_BP_FAT	GO:0090303~positive regulation of wound healing	6	0.00872892328731251	0.008902553826123285	THBD, SERPINE1, S100A9, HOPX, TBXA2R, VTN	428	50	16650	4.668224299065421	1.0	0.09559239503708417	15.747158690459317
GOTERM_BP_FAT	GO:1903428~positive regulation of reactive oxygen species biosynthetic process	6	0.00872892328731251	0.008902553826123285	ICAM1, IL6, AIF1, PTK2B, ITGB2, KLF2	428	50	16650	4.668224299065421	1.0	0.09559239503708417	15.747158690459317
GOTERM_BP_FAT	GO:0048017~inositol lipid-mediated signaling	12	0.01745784657462502	0.008993111538682003	PIK3CG, TNFAIP8L3, FGF7, UNC5B, IL18, NTRK2, PDGFRA, NKX3-1, DCN, PTAFR, CSF1R, HTR2A	428	187	16650	2.4963766305162673	1.0	0.09632777254050862	15.894544994763592
GOTERM_BP_FAT	GO:0051495~positive regulation of cytoskeleton organization	12	0.01745784657462502	0.008993111538682003	CCL11, ICAM1, ARPC1B, P2RX7, WNT4, CORO1A, PTK2B, RGCC, S100A10, TRPV4, SYNPO, CCL26	428	187	16650	2.4963766305162673	1.0	0.09632777254050862	15.894544994763592
GOTERM_BP_FAT	GO:0071300~cellular response to retinoic acid	7	0.010183743835197928	0.009043967440092629	MEF2C, WNT7B, PTK2B, KRT13, COL1A1, WNT9A, AQP1	428	70	16650	3.89018691588785	1.0	0.09665470150263811	15.97720782416312
GOTERM_BP_FAT	GO:0071560~cellular response to transforming growth factor beta stimulus	13	0.018912667122510437	0.009050221807634845	MEF2C, CAV2, CAV1, KLF10, COL3A1, FBN1, DAB2, WNT4, HTRA1, CX3CR1, COL1A2, TGFB1I1, COL1A1	428	213	16650	2.374292483875214	1.0	0.09652624705631452	15.987368556659353
GOTERM_BP_FAT	GO:0014706~striated muscle tissue development	18	0.026186769861937527	0.009109028616212232	MEF2C, BMP4, CAV2, CAV1, JPH2, LMNA, MAPK11, DCN, ARNTL, MSC, DKK1, HAMP, VAMP5, MEG3, PDGFRA, HEG1, SEMA3C, COL11A1	428	350	16650	2.000667556742323	1.0	0.0969320956589862	16.082848097748414
GOTERM_BP_FAT	GO:0019800~peptide cross-linking via chondroitin 4-sulfate glycosaminoglycan	3	0.004364461643656255	0.009191842669122069	BGN, SPOCK2, DCN	428	6	16650	19.450934579439252	1.0	0.09757925557764202	16.217131744866375
GOTERM_BP_FAT	GO:0071863~regulation of cell proliferation in bone marrow	3	0.004364461643656255	0.009191842669122069	MEF2C, IL6, FLT3LG	428	6	16650	19.450934579439252	1.0	0.09757925557764202	16.217131744866375
GOTERM_BP_FAT	GO:0035989~tendon development	3	0.004364461643656255	0.009191842669122069	BMP4, COL11A1, COL5A1	428	6	16650	19.450934579439252	1.0	0.09757925557764202	16.217131744866375
GOTERM_BP_FAT	GO:0036072~direct ossification	3	0.004364461643656255	0.009191842669122069	CTSK, COL1A1, MMP2	428	6	16650	19.450934579439252	1.0	0.09757925557764202	16.217131744866375
GOTERM_BP_FAT	GO:0071651~positive regulation of chemokine (C-C motif) ligand 5 production	3	0.004364461643656255	0.009191842669122069	TICAM2, TRPV4, ADCYAP1	428	6	16650	19.450934579439252	1.0	0.09757925557764202	16.217131744866375
GOTERM_BP_FAT	GO:1903224~regulation of endodermal cell differentiation	3	0.004364461643656255	0.009191842669122069	DKK1, COL5A2, COL5A1	428	6	16650	19.450934579439252	1.0	0.09757925557764202	16.217131744866375
GOTERM_BP_FAT	GO:0001957~intramembranous ossification	3	0.004364461643656255	0.009191842669122069	CTSK, COL1A1, MMP2	428	6	16650	19.450934579439252	1.0	0.09757925557764202	16.217131744866375
GOTERM_BP_FAT	GO:0071864~positive regulation of cell proliferation in bone marrow	3	0.004364461643656255	0.009191842669122069	MEF2C, IL6, FLT3LG	428	6	16650	19.450934579439252	1.0	0.09757925557764202	16.217131744866375
GOTERM_BP_FAT	GO:0043085~positive regulation of catalytic activity	56	0.08146995068158343	0.009263160358274758	MEF2C, GNA15, FGF7, S100A8, IL18, S100A9, DIRAS1, WNT4, SAA1, RHOG, CSF2RA, ARHGAP9, PIK3CG, ICAM1, NLRP3, ARHGAP23, TBC1D22A, ADRB2, RGCC, PDGFRA, GADD45B, DENND3, PTAFR, TNFAIP8L3, CAV2, DRD1, CAV1, FPR1, PCOLCE, ADCYAP1, CCL26, RGS11, ACSL1, PTK2B, RASGRP4, ALOX5AP, NKX3-1, RASA3, KNDC1, FN1, TBC1D2, CSF1R, BMP4, FBN1, S100A10, MAPK11, CCL11, P2RY12, P2RX7, CDKN1A, WNT7B, SFRP2, RGS4, NLRP12, …	428	1559	16650	1.3973731064125696	1.0	0.09810721983573223	16.332610703779306
GOTERM_BP_FAT	GO:0050714~positive regulation of protein secretion	13	0.018912667122510437	0.0093289554402235	IL6, IL1RL1, MAPK11, NLRP3, P2RX7, SAA1, IL4R, RGCC, NLRP12, TRPV4, PAEP, CD14, CSF1R	428	214	16650	2.3631976591842085	1.0	0.09857709887264432	16.439013549531577
GOTERM_BP_FAT	GO:0031668~cellular response to extracellular stimulus	12	0.01745784657462502	0.009339532721126883	ICAM1, P2RX7, CAV1, CDKN1A, WNT4, IL6, AIF1, SFRP2, KCNB1, KLF10, COL1A1, SNAI2	428	188	16650	2.483098031417777	1.0	0.0984897556776485	16.45610700268686
GOTERM_BP_FAT	GO:0002252~immune effector process	31	0.04509943698444797	0.009501361239767985	GPR183, IL18, VTN, C1R, C1S, TLR7, APBB1IP, RAET1E, HTRA1, PTK2B, FOXF1, IL4R, CFD, SPON2, GAPT, PIK3CG, ICAM1, IL6, LGALS1, NLRP3, CD180, ARPC1B, P2RX7, LAT2, CORO1A, PRAM1, RGCC, CX3CR1, IL12A, MILR1, PTAFR	428	742	16650	1.6252802478776733	1.0	0.09991950476674438	16.717217679031606
GOTERM_BP_FAT	GO:0071559~response to transforming growth factor beta	13	0.018912667122510437	0.009662259411523095	MEF2C, CAV2, CAV1, KLF10, COL3A1, FBN1, DAB2, WNT4, HTRA1, CX3CR1, COL1A2, TGFB1I1, COL1A1	428	215	16650	2.352206042164747	1.0	0.10133207847641179	16.97606027363614
GOTERM_BP_FAT	GO:0002275~myeloid cell activation involved in immune response	7	0.010183743835197928	0.009671169262359409	PIK3CG, LAT2, IL4R, FOXF1, CX3CR1, MILR1, PTAFR	428	71	16650	3.835395550875345	1.0	0.1012232967060539	16.990371562459806
GOTERM_BP_FAT	GO:0030500~regulation of bone mineralization	7	0.010183743835197928	0.009671169262359409	MEF2C, BMP4, P2RX7, WNT4, ADRB2, PTK2B, ECM1	428	71	16650	3.835395550875345	1.0	0.1012232967060539	16.990371562459806
GOTERM_BP_FAT	GO:0007435~salivary gland morphogenesis	5	0.007274102739427092	0.009693221750992789	IL6, FGF7, TGM2, NKX3-1, SEMA3C	428	33	16650	5.8942225998300755	1.0	0.1012456720027396	17.025782923925036
GOTERM_BP_FAT	GO:0010770~positive regulation of cell morphogenesis involved in differentiation	11	0.0160030260267396	0.009827919360579872	LIF, DAB2, RGCC, NTRK2, PLXNB3, S100A10, TGFB1I1, COL1A1, CXCL12, OLFM1, FN1	428	164	16650	2.6092717118759974	1.0	0.10238537489491961	17.241766520790016
GOTERM_BP_FAT	GO:0045619~regulation of lymphocyte differentiation	10	0.014548205478854184	0.010107083997074658	BMP4, INHBA, IL6, IL4R, IL18, IL12A, TNFSF9, NLRP3, SLC46A2, FLT3LG	428	140	16650	2.778704939919893	1.0	0.10494586016175977	17.687703239340834
GOTERM_BP_FAT	GO:0090090~negative regulation of canonical Wnt signaling pathway	11	0.0160030260267396	0.010231114196684404	CAV1, DAB2, WNT4, DKK1, SFRP2, SFRP4, IGFBP6, FZD1, BICC1, SNAI2, IGFBP4	428	165	16650	2.593457943925234	1.0	0.1059643244173798	17.885097116060244
GOTERM_BP_FAT	GO:0071498~cellular response to fluid shear stress	4	0.005819282191541673	0.01026217161301697	MEF2C, PTK2B, KLF2, TFPI2	428	18	16650	8.64485981308411	1.0	0.10606530255926483	17.934454661442466
GOTERM_BP_FAT	GO:0045637~regulation of myeloid cell differentiation	12	0.01745784657462502	0.010414062527416727	LIF, MEF2C, INHBA, MAFB, ETS1, PTK2B, KLF10, FBN1, SPI1, FSTL3, MAPK11, RUNX1	428	191	16650	2.4440964916572883	1.0	0.10734893391301736	18.17544030100635
GOTERM_BP_FAT	GO:0051966~regulation of synaptic transmission, glutamatergic	6	0.00872892328731251	0.010476664973272157	MEF2C, DRD1, DKK1, PTK2B, HTR2A, ADCYAP1	428	52	16650	4.488677210639827	1.0	0.10775456605673173	18.274568173522066
GOTERM_BP_FAT	GO:0043405~regulation of MAP kinase activity	17	0.02473194931405211	0.010497287985439162	BMP4, PIK3CG, MEF2C, CAV1, FPR1, MAPK11, P2RX7, WNT7B, DUSP3, DIRAS1, SAA1, PTK2B, SFRP2, RGS4, SMPD1, GADD45B, HTR2A	428	327	16650	2.02242133241876	1.0	0.10774954032378947	18.307198759828502
GOTERM_BP_FAT	GO:1990266~neutrophil migration	8	0.011638564383083347	0.010507840075807707	PIK3CG, CCL11, S100A8, SAA1, S100A9, ITGB2, JAML, CCL26	428	94	16650	3.3107973752237023	1.0	0.10764662068908104	18.323889939465786
GOTERM_BP_FAT	GO:0002443~leukocyte mediated immunity	18	0.026186769861937527	0.01066188164781472	GAPT, PIK3CG, ICAM1, IL6, C1R, C1S, NLRP3, P2RX7, CORO1A, LAT2, RAET1E, PRAM1, FOXF1, IL4R, IL12A, MILR1, SPON2, PTAFR	428	356	16650	1.9669484406174522	1.0	0.10893568256265274	18.5671834854644
GOTERM_BP_FAT	GO:0034694~response to prostaglandin	5	0.007274102739427092	0.01076797371524512	PTGER2, P2RY6, PTGDR, GNG2, PTGFR	428	34	16650	5.72086311159978	1.0	0.10975466800627909	18.734345872486568
GOTERM_BP_FAT	GO:1903039~positive regulation of leukocyte cell-cell adhesion	13	0.018912667122510437	0.010768571319574139	IL6, CAV1, AIF1, LGALS1, IL18, NLRP3, TNFSF9, VCAM1, CORO1A, ETS1, IL4R, IL12A, PTAFR	428	218	16650	2.3198362342450487	1.0	0.10955258071301699	18.735286557022246
GOTERM_BP_FAT	GO:0034329~cell junction assembly	12	0.01745784657462502	0.01078158320866302	CAV1, WNT4, KRT5, ITGA5, PTK2B, HEG1, S100A10, TRPV4, SNAI2, COL16A1, GJB2, FN1	428	192	16650	2.4313668224299065	1.0	0.10947079435403917	18.755765916425815
GOTERM_BP_FAT	GO:0051098~regulation of binding	16	0.023277128766166694	0.010815400716386887	MEF2C, BMP4, CAV1, S100A10, VTN, GREM2, ANXA2, PLAUR, LIF, DAB2, ADRB2, DKK1, PLK2, HAND2, HOPX, NKX3-1	428	300	16650	2.074766355140187	1.0	0.10958925337856817	18.808968279812
GOTERM_BP_FAT	GO:1903533~regulation of protein targeting	16	0.023277128766166694	0.010815400716386887	BMP4, IL6, RNASE2, KCNB1, ABLIM3, IL18, SPHK1, FZD1, SNAI2, NLRP3, TLR7, CTSK, DAB2, CDKN1A, SFRP2, NLRP12	428	300	16650	2.074766355140187	1.0	0.10958925337856817	18.808968279812
GOTERM_BP_FAT	GO:0003231~cardiac ventricle development	9	0.013093384930968763	0.011057833180753089	MEF2C, BMP4, HAND2, SFRP2, FOXF1, FZD1, HEG1, SEMA3C, COL11A1	428	118	16650	2.9670917155076824	1.0	0.11170540865787659	19.18940202161975
GOTERM_BP_FAT	GO:0003206~cardiac chamber morphogenesis	9	0.013093384930968763	0.011057833180753089	MEF2C, BMP4, HAND2, SFRP2, FOXF1, FZD1, HEG1, SEMA3C, COL11A1	428	118	16650	2.9670917155076824	1.0	0.11170540865787659	19.18940202161975
GOTERM_BP_FAT	GO:0048634~regulation of muscle organ development	9	0.013093384930968763	0.011057833180753089	MEF2C, BMP4, IL6, JPH2, DKK1, HAMP, MEG3, MAPK11, ARNTL	428	118	16650	2.9670917155076824	1.0	0.11170540865787659	19.18940202161975
GOTERM_BP_FAT	GO:0045995~regulation of embryonic development	9	0.013093384930968763	0.011057833180753089	BMP4, WNT4, DKK1, SFRP2, SULF1, FZD1, MEG3, COL5A2, COL5A1	428	118	16650	2.9670917155076824	1.0	0.11170540865787659	19.18940202161975
GOTERM_BP_FAT	GO:0009620~response to fungus	6	0.00872892328731251	0.01133086051471639	IL6, S100A8, HAMP, S100A9, COTL1, SPON2	428	53	16650	4.403985187797566	1.0	0.11410020122254672	19.61582335699269
GOTERM_BP_FAT	GO:0045600~positive regulation of fat cell differentiation	6	0.00872892328731251	0.01133086051471639	ADIRF, MEDAG, RARRES2, SFRP2, SNAI2, HTR2A	428	53	16650	4.403985187797566	1.0	0.11410020122254672	19.61582335699269
GOTERM_BP_FAT	GO:0033674~positive regulation of kinase activity	23	0.03346087260136462	0.011500648932876672	MEF2C, BMP4, PIK3CG, TNFAIP8L3, IL18, FBN1, FPR1, MAPK11, ADCYAP1, P2RX7, WNT7B, ADRB2, CDKN1A, DIRAS1, ACSL1, SAA1, PTK2B, RGCC, PDGFRA, NKX3-1, GADD45B, HTR2A, CSF1R	428	505	16650	1.7717682983251595	1.0	0.11550010722155557	19.879926950997607
GOTERM_BP_FAT	GO:0006936~muscle contraction	17	0.02473194931405211	0.011680219515397005	PIK3CG, CAV1, DRD1, PTGER3, ACTA2, CRYAB, SPHK1, CACNG1, PRKG1, TNNI2, ADRB2, HTR7, SULF1, TBXA2R, MYOF, PTAFR, HTR2A	428	331	16650	1.9979811954711013	1.0	0.11698508842191635	20.15835159473889
GOTERM_BP_FAT	GO:0048661~positive regulation of smooth muscle cell proliferation	7	0.010183743835197928	0.011738039217642998	BMP4, IL6, AIF1, IL18, TGM2, MMP2, PTAFR	428	74	16650	3.6799065420560746	1.0	0.11731345052760633	20.24780583724849
GOTERM_BP_FAT	GO:0019233~sensory perception of pain	7	0.010183743835197928	0.011738039217642998	P2RX7, LXN, KCNA1, BDKRB1, PTAFR, HTR2A, ADCYAP1	428	74	16650	3.6799065420560746	1.0	0.11731345052760633	20.24780583724849
GOTERM_BP_FAT	GO:0002673~regulation of acute inflammatory response	7	0.010183743835197928	0.011738039217642998	PIK3CG, IL6, PTGER3, ALOX5AP, VTN, NLRP3, ADCYAP1	428	74	16650	3.6799065420560746	1.0	0.11731345052760633	20.24780583724849
GOTERM_BP_FAT	GO:0010863~positive regulation of phospholipase C activity	5	0.007274102739427092	0.011916725774794317	GNA15, RASGRP4, PDGFRA, PTAFR, HTR2A	428	35	16650	5.557409879839786	1.0	0.1187780506400622	20.523656053961304
GOTERM_BP_FAT	GO:0022604~regulation of cell morphogenesis	25	0.03637051369713546	0.011963322472628983	ICAM1, IL6, PDPN, PLXNB3, S100A10, ITGB2, SPARC, CXCL12, TBC1D22A, LIF, CCL11, DAB2, CORO1A, SFRP2, PTK2B, NTRK2, RGCC, SEMA3C, COL1A1, TGFB1I1, KNDC1, OLFM1, FN1, TBC1D2, CSF1R	428	568	16650	1.7122301566407792	1.0	0.11899571516910146	20.595441646668267
GOTERM_BP_FAT	GO:0007010~cytoskeleton organization	43	0.06255728355907299	0.012140774558694205	KRT6C, MEF2C, KRT6A, FGF7, KRT6B, AIF1, ABLIM3, S100A9, PDLIM3, AQP1, PRKG1, CXCL12, CCL26, KRT9, WNT4, FRMD6, KRT5, PTK2B, TRPV4, KRT4, EHD2, RHOF, RHOG, CSF1R, SYNPO, COBLL1, ICAM1, CRYAB, MICAL2, LMNA, KRT13, CORO6, S100A10, CCL11, ARPC1B, P2RX7, SYNE1, KRT19, CORO1A, PLK2, KRT15, RGCC, PDGFRA	428	1144	16650	1.4622206064963075	1.0	0.12043730429753496	20.868257200649953
GOTERM_BP_FAT	GO:1903305~regulation of regulated secretory pathway	9	0.013093384930968763	0.012158072893172717	IL4R, FOXF1, KCNB1, PRAM1, SYT8, SYT6, SYTL2, SYT7, PTAFR	428	120	16650	2.9176401869158877	1.0	0.12037703961514912	20.894804154207534
GOTERM_BP_FAT	GO:2000242~negative regulation of reproductive process	6	0.00872892328731251	0.01223129430729671	LIF, BMP4, WNT4, SULF1, NKX3-1, HPGDS	428	54	16650	4.322429906542056	1.0	0.12083802243386632	21.007080213933214
GOTERM_BP_FAT	GO:0060425~lung morphogenesis	6	0.00872892328731251	0.01223129430729671	LIF, BMP4, WNT7B, FGF7, FOXF1, HHIP	428	54	16650	4.322429906542056	1.0	0.12083802243386632	21.007080213933214
GOTERM_BP_FAT	GO:0042307~positive regulation of protein import into nucleus	8	0.011638564383083347	0.012360927928981734	BMP4, DAB2, IL6, SFRP2, IL18, SPHK1, NLRP12, TLR7	428	97	16650	3.2084015801136907	1.0	0.1218210354276803	21.20548715498405
GOTERM_BP_FAT	GO:0008360~regulation of cell shape	10	0.014548205478854184	0.01252560200983371	CCL11, ICAM1, IL6, CORO1A, PDPN, PTK2B, PLXNB3, ITGB2, CSF1R, FN1	428	145	16650	2.6828875281985174	1.0	0.12312367432838656	21.456843195787588
GOTERM_BP_FAT	GO:0048592~eye morphogenesis	10	0.014548205478854184	0.01252560200983371	BMP4, ALDH1A3, NTRK2, EFEMP1, FBN1, WNT9A, COL8A1, COL5A2, MFRP, COL5A1	428	145	16650	2.6828875281985174	1.0	0.12312367432838656	21.456843195787588
GOTERM_BP_FAT	GO:0071838~cell proliferation in bone marrow	3	0.004364461643656255	0.01265143561521051	MEF2C, IL6, FLT3LG	428	7	16650	16.672229639519358	1.0	0.12406115110200155	21.64840127260127
GOTERM_BP_FAT	GO:0014831~gastro-intestinal system smooth muscle contraction	3	0.004364461643656255	0.01265143561521051	PTGER3, SULF1, PTAFR	428	7	16650	16.672229639519358	1.0	0.12406115110200155	21.64840127260127
GOTERM_BP_FAT	GO:0034765~regulation of ion transmembrane transport	19	0.027641590409822947	0.012688863408516906	MEF2C, PIK3CG, CAV1, DRD1, JPH2, KCNB1, KCNA1, ASIC2, STIM1, BDKRB1, CACNG1, P2RX7, CORO1A, CLIC3, PTK2B, HAMP, NALCN, PTAFR, KCNE4	428	392	16650	1.8855497806599275	1.0	0.12418018975336487	21.705292575955415
GOTERM_BP_FAT	GO:0043065~positive regulation of apoptotic process	25	0.03637051369713546	0.012736437364063189	MEF2C, BMP4, ICAM1, IL6, CAV1, S100A8, S100A9, TNFRSF8, NLRP3, TIMP3, PLAUR, INHBA, P2RX7, PTGIS, SFRP2, ALDH1A3, FAP, SFRP4, RGCC, SMPD1, NLRP12, IL12A, TGM2, NKX3-1, GADD45B	428	572	16650	1.7002565191817527	1.0	0.12439202175900343	21.777549821280175
GOTERM_BP_FAT	GO:0045444~fat cell differentiation	12	0.01745784657462502	0.012865030019535342	ADIRF, STEAP4, MEDAG, IL6, ADRB2, RARRES2, SFRP2, RUNX1T1, TRPV4, ARNTL, SNAI2, HTR2A	428	197	16650	2.3696570046017364	1.0	0.1253457809972005	21.972545356070462
GOTERM_BP_FAT	GO:1903531~negative regulation of secretion by cell	11	0.0160030260267396	0.01292050501725838	LIF, P2RY12, INHBA, IL6, FOXF1, KCNB1, RGCC, NLRP12, NLRP3, SSC5D, FN1	428	171	16650	2.50245941957698	1.0	0.1256265903119438	22.05652429229946
GOTERM_BP_FAT	GO:0009266~response to temperature stimulus	10	0.014548205478854184	0.013056935284135077	CDKN1A, IL6, ADRB2, LXN, TRPV4, TGFB1I1, CXCL12, MYOF, CD14, HTR2A	428	146	16650	2.664511586224555	1.0	0.12664462955044764	22.262690348123105
GOTERM_BP_FAT	GO:0010718~positive regulation of epithelial to mesenchymal transition	5	0.007274102739427092	0.013141185538544384	DAB2, RGCC, TGFB1I1, COL1A1, OLFM1	428	36	16650	5.40303738317757	1.0	0.1271832831731251	22.38974652876373
GOTERM_BP_FAT	GO:0090257~regulation of muscle system process	12	0.01745784657462502	0.013336473049001527	PIK3CG, CAV1, ADRB2, HAND2, AIF1, HAMP, KCNA1, SPHK1, TBXA2R, PRKG1, PTAFR, TNNI2	428	198	16650	2.3576890399320307	1.0	0.128726472332916	22.6834993927411
GOTERM_BP_FAT	GO:0045936~negative regulation of phosphate metabolic process	24	0.03491569314925004	0.013465799387530076	BMP4, IL6, CAV1, PODNL1, PODN, BDKRB1, DCN, LRRC15, TIMP3, LIF, INHBA, P2RY13, P2RX7, DUSP3, CDKN1A, BGN, DKK1, SFRP2, RGS4, SMPD1, NLRP12, LMTK3, SYTL2, GADD45B	428	544	16650	1.7162589334799339	1.0	0.12966545414654473	22.877452636936724
GOTERM_BP_FAT	GO:0010563~negative regulation of phosphorus metabolic process	24	0.03491569314925004	0.013465799387530076	BMP4, IL6, CAV1, PODNL1, PODN, BDKRB1, DCN, LRRC15, TIMP3, LIF, INHBA, P2RY13, P2RX7, DUSP3, CDKN1A, BGN, DKK1, SFRP2, RGS4, SMPD1, NLRP12, LMTK3, SYTL2, GADD45B	428	544	16650	1.7162589334799339	1.0	0.12966545414654473	22.877452636936724
GOTERM_BP_FAT	GO:0007568~aging	15	0.021822308218281274	0.0135291154293481	ICAM1, IL6, CRYAB, COL3A1, LMNA, ITGB2, DCN, ARNTL, VCAM1, CDKN1A, HAMP, SERPINE1, PLA2R1, LOXL2, HTR2A	428	280	16650	2.0840287049399198	1.0	0.1300049576784652	22.97224070591196
GOTERM_BP_FAT	GO:0006606~protein import into nucleus	15	0.021822308218281274	0.0135291154293481	BMP4, DRD1, IL6, IL18, SPHK1, LMNA, FZD1, SNAI2, NLRP3, TLR7, DAB2, CDKN1A, SFRP2, PTTG1IP, NLRP12	428	280	16650	2.0840287049399198	1.0	0.1300049576784652	22.97224070591196
GOTERM_BP_FAT	GO:0044744~protein targeting to nucleus	15	0.021822308218281274	0.0135291154293481	BMP4, DRD1, IL6, IL18, SPHK1, LMNA, FZD1, SNAI2, NLRP3, TLR7, DAB2, CDKN1A, SFRP2, PTTG1IP, NLRP12	428	280	16650	2.0840287049399198	1.0	0.1300049576784652	22.97224070591196
GOTERM_BP_FAT	GO:1904591~positive regulation of protein import	8	0.011638564383083347	0.013720289906149152	BMP4, DAB2, IL6, SFRP2, IL18, SPHK1, NLRP12, TLR7	428	99	16650	3.1435853865760404	1.0	0.13149269598264046	23.257771264473604
GOTERM_BP_FAT	GO:0060445~branching involved in salivary gland morphogenesis	4	0.005819282191541673	0.01380511978064448	IL6, FGF7, TGM2, SEMA3C	428	20	16650	7.780373831775701	1.0	0.13201973252702826	23.38414818198573
GOTERM_BP_FAT	GO:0045624~positive regulation of T-helper cell differentiation	4	0.005819282191541673	0.01380511978064448	IL6, IL4R, IL18, NLRP3	428	20	16650	7.780373831775701	1.0	0.13201973252702826	23.38414818198573
GOTERM_BP_FAT	GO:0032331~negative regulation of chondrocyte differentiation	4	0.005819282191541673	0.01380511978064448	BMP4, EFEMP1, WNT9A, SNAI2	428	20	16650	7.780373831775701	1.0	0.13201973252702826	23.38414818198573
GOTERM_BP_FAT	GO:0010942~positive regulation of cell death	26	0.037825334245020874	0.013840730854107239	MEF2C, CAV1, S100A8, S100A9, TNFRSF8, TIMP3, PTGIS, FAP, ALDH1A3, TGM2, NKX3-1, BMP4, ICAM1, IL6, NLRP3, PLAUR, INHBA, P2RX7, CDKN1A, SFRP2, RGCC, SFRP4, IL12A, NLRP12, SMPD1, GADD45B	428	607	16650	1.666307410429722	1.0	0.13210426796697827	23.4371416501581
GOTERM_BP_FAT	GO:1902593~single-organism nuclear import	15	0.021822308218281274	0.01392037109315209	BMP4, DRD1, IL6, IL18, SPHK1, LMNA, FZD1, SNAI2, NLRP3, TLR7, DAB2, CDKN1A, SFRP2, PTTG1IP, NLRP12	428	281	16650	2.0766122326803473	1.0	0.1325815438435699	23.555529999479894
GOTERM_BP_FAT	GO:0030316~osteoclast differentiation	7	0.010183743835197928	0.01409813067747932	GPR183, MAFB, KLF10, FBN1, FSTL3, ANXA2, CSF1R	428	77	16650	3.5365335598980456	1.0	0.13393009322558724	23.819151075682676
GOTERM_BP_FAT	GO:0051937~catecholamine transport	6	0.00872892328731251	0.01417511775350695	P2RY12, DRD1, KCNB1, SLC22A3, CXCL12, HTR2A	428	56	16650	4.1680574098798395	1.0	0.1343777456767724	23.93305686652679
GOTERM_BP_FAT	GO:0042311~vasodilation	6	0.00872892328731251	0.01417511775350695	DRD1, ADRB2, PTGDR, PRKG1, PTAFR, ADCYAP1	428	56	16650	4.1680574098798395	1.0	0.1343777456767724	23.93305686652679
GOTERM_BP_FAT	GO:0006940~regulation of smooth muscle contraction	6	0.00872892328731251	0.01417511775350695	CAV1, ADRB2, SPHK1, TBXA2R, PRKG1, PTAFR	428	56	16650	4.1680574098798395	1.0	0.1343777456767724	23.93305686652679
GOTERM_BP_FAT	GO:1903036~positive regulation of response to wounding	6	0.00872892328731251	0.01417511775350695	THBD, SERPINE1, S100A9, HOPX, TBXA2R, VTN	428	56	16650	4.1680574098798395	1.0	0.1343777456767724	23.93305686652679
GOTERM_BP_FAT	GO:0033673~negative regulation of kinase activity	14	0.020367487670395857	0.01425996760939676	BMP4, CAV1, IL6, PODNL1, PODN, DCN, LRRC15, DUSP3, CDKN1A, BGN, SFRP2, RGS4, SMPD1, GADD45B	428	254	16650	2.1441975126940904	1.0	0.1348931499205005	24.058408987223956
GOTERM_BP_FAT	GO:0014065~phosphatidylinositol 3-kinase signaling	8	0.011638564383083347	0.014438673111311308	PIK3CG, UNC5B, IL18, NTRK2, PDGFRA, NKX3-1, DCN, HTR2A	428	100	16650	3.1121495327102804	1.0	0.13623503786627222	24.32177771686944
GOTERM_BP_FAT	GO:0007431~salivary gland development	5	0.007274102739427092	0.01444295040458795	IL6, FGF7, TGM2, NKX3-1, SEMA3C	428	37	16650	5.257009345794392	1.0	0.13603445814335768	24.32807079272673
GOTERM_BP_FAT	GO:0030501~positive regulation of bone mineralization	5	0.007274102739427092	0.01444295040458795	MEF2C, BMP4, P2RX7, WNT4, ADRB2	428	37	16650	5.257009345794392	1.0	0.13603445814335768	24.32807079272673
GOTERM_BP_FAT	GO:0042098~T cell proliferation	11	0.0160030260267396	0.014449541110078554	PIK3CG, VCAM1, BMP4, P2RX7, WNT4, IL6, CORO1A, AIF1, IL18, IL12A, TNFSF9	428	174	16650	2.4593135675153075	1.0	0.1358549356983395	24.337766563856956
GOTERM_BP_FAT	GO:0002262~myeloid cell homeostasis	9	0.013093384930968763	0.014596849128131209	BMP4, INHBA, IL6, MAFB, ETS1, SPI1, MAPK11, KLF2, AMPD3	428	124	16650	2.823522761531504	1.0	0.1369109697709786	24.554168487401373
GOTERM_BP_FAT	GO:0043409~negative regulation of MAPK cascade	10	0.014548205478854184	0.014751492707286498	LIF, BMP4, P2RX7, CAV1, DUSP3, SFRP2, RGS4, SMPD1, NLRP12, TIMP3	428	149	16650	2.6108637019381544	1.0	0.13802610132618842	24.780715426382226
GOTERM_BP_FAT	GO:0006816~calcium ion transport	18	0.026186769861937527	0.014797207545732589	PIK3CG, ICAM1, CAV1, DRD1, JPH2, STIM1, BDKRB1, CACNG1, CXCL12, P2RY12, P2RX7, CORO1A, PTK2B, FAM155A, TRPV4, NALCN, RASA3, HTR2A	428	369	16650	1.8976521540916342	1.0	0.1381857668089318	24.84756234822966
GOTERM_BP_FAT	GO:0010631~epithelial cell migration	13	0.018912667122510437	0.014838606700850757	BMP4, FGF7, SRPX2, ETS1, PTK2B, FAP, RGCC, ZEB2, ITGB2, DCN, SPARC, LOXL2, SCG2	428	228	16650	2.2180890309886867	1.0	0.13830724024432595	24.908050037265383
GOTERM_BP_FAT	GO:0032880~regulation of protein localization	37	0.053828360271760474	0.014891983465524512	IL18, ABLIM3, SYT7, LRRC15, TLR7, ADCYAP1, LIF, DAB2, SAA1, IL4R, TRPV4, RHOG, CSF1R, FN1, BMP4, IL6, RNASE2, IL1RL1, KCNB1, TRIM29, SPHK1, FZD1, LMNA, MAPK11, ARNTL, SNAI2, NLRP3, P2RX7, CTSK, CDKN1A, SFRP2, RGCC, NLRP12, PAEP, TREM2, SSC5D, CD14	428	962	16650	1.4962257368799425	1.0	0.13853236440583638	24.98596993465878
GOTERM_BP_FAT	GO:0051960~regulation of nervous system development	31	0.04509943698444797	0.014928191262949274	TG, MEF2C, GPR183, COL3A1, CXCL12, ADCYAP1, LIF, PTK2B, TRPV4, SEMA3C, KNDC1, THBS2, OLFM1, FN1, BMP4, IL6, LGALS1, PLXNB3, FZD1, ASIC2, ARNTL, P2RY12, NBL1, DKK1, PLK2, SRPX2, SFRP2, CX3CR1, NTRK2, PMP22, CHRD	428	769	16650	1.5682157918403556	1.0	0.1386076964147399	25.038782783248227
GOTERM_BP_FAT	GO:0060070~canonical Wnt signaling pathway	15	0.021822308218281274	0.015138371880132452	CAV1, IGFBP6, FZD1, BICC1, ARNTL, SNAI2, WNT7B, DAB2, WNT4, DKK1, SFRP2, SFRP4, WNT9A, COL1A1, IGFBP4	428	284	16650	2.054676187968935	1.0	0.1401878342262639	25.344657764802292
GOTERM_BP_FAT	GO:0072089~stem cell proliferation	8	0.011638564383083347	0.015183516018454923	WNT7B, SFRP2, SCRG1, KCNA1, CX3CR1, HHIP, RUNX1, SNAI2	428	101	16650	3.0813361710002773	1.0	0.14033685854606148	25.410201330837058
GOTERM_BP_FAT	GO:0060341~regulation of cellular localization	33	0.04800907808021881	0.015303410498310552	MEF2C, DRD1, CAV1, JPH2, IL18, ABLIM3, BDKRB1, LRRC15, TLR7, LIF, DAB2, PTK2B, IL4R, FOXF1, RHOG, BMP4, IL6, RNASE2, CRYAB, KCNB1, TRIM29, SPHK1, FZD1, LMNA, SNAI2, NLRP3, P2RX7, CTSK, CDKN1A, CORO1A, SFRP2, NLRP12, TREM2	428	834	16650	1.5392825926174947	1.0	0.14112872976630253	25.584008246961474
GOTERM_BP_FAT	GO:0060292~long term synaptic depression	4	0.005819282191541673	0.015805094687536526	DRD1, PLK2, PTK2B, KCNB1	428	21	16650	7.409879839786382	1.0	0.1451879016693567	26.307127668322718
GOTERM_BP_FAT	GO:0061756~leukocyte adhesion to vascular endothelial cell	4	0.005819282191541673	0.015805094687536526	VCAM1, ETS1, CXCL12, PTAFR	428	21	16650	7.409879839786382	1.0	0.1451879016693567	26.307127668322718
GOTERM_BP_FAT	GO:0001974~blood vessel remodeling	5	0.007274102739427092	0.015823506752344594	LIF, MEF2C, BGN, TGM2, SEMA3C	428	38	16650	5.118666994589277	1.0	0.1450981189415227	26.33353939997076
GOTERM_BP_FAT	GO:1900274~regulation of phospholipase C activity	5	0.007274102739427092	0.015823506752344594	GNA15, RASGRP4, PDGFRA, PTAFR, HTR2A	428	38	16650	5.118666994589277	1.0	0.1450981189415227	26.33353939997076
GOTERM_BP_FAT	GO:0070167~regulation of biomineral tissue development	7	0.010183743835197928	0.015843793987937296	MEF2C, BMP4, P2RX7, WNT4, ADRB2, PTK2B, ECM1	428	79	16650	3.4470010647107534	1.0	0.1450246418994886	26.362630636626704
GOTERM_BP_FAT	GO:2000241~regulation of reproductive process	9	0.013093384930968763	0.015941386250740007	LIF, BMP4, INHBA, WNT4, PLB1, SULF1, NKX3-1, PTAFR, HPGDS	428	126	16650	2.778704939919893	1.0	0.14560892936646053	26.502422656800285
GOTERM_BP_FAT	GO:0001666~response to hypoxia	15	0.021822308218281274	0.01603043145455022	ICAM1, CAV1, CRYAB, LMNA, AQP1, CXCL12, MMP2, VCAM1, PTGIS, PTK2B, ETS1, RGCC, NKX3-1, LOXL2, PLAU	428	286	16650	2.0403078230181033	1.0	0.1461182644379796	26.629752310742127
GOTERM_BP_FAT	GO:0090132~epithelium migration	13	0.018912667122510437	0.01628342245823399	BMP4, FGF7, SRPX2, ETS1, PTK2B, FAP, RGCC, ZEB2, ITGB2, DCN, SPARC, LOXL2, SCG2	428	231	16650	2.1892826799368854	1.0	0.14801191009349646	26.99037539435277
GOTERM_BP_FAT	GO:0051924~regulation of calcium ion transport	12	0.01745784657462502	0.01633186849590355	PIK3CG, P2RY12, ICAM1, P2RX7, DRD1, CAV1, CORO1A, JPH2, PTK2B, STIM1, BDKRB1, CXCL12	428	204	16650	2.288345244639912	1.0	0.14817150317247352	27.05924030152893
GOTERM_BP_FAT	GO:0051251~positive regulation of lymphocyte activation	15	0.021822308218281274	0.01644123706900083	MEF2C, GPR183, IL6, CAV1, AIF1, LGALS1, IL18, TNFSF9, NLRP3, FLT3LG, VCAM1, CORO1A, CDKN1A, IL4R, IL12A	428	287	16650	2.033198736526751	1.0	0.14884316518346352	27.214478857778357
GOTERM_BP_FAT	GO:0071649~regulation of chemokine (C-C motif) ligand 5 production	3	0.004364461643656255	0.01658455813779182	TICAM2, TRPV4, ADCYAP1	428	8	16650	14.58820093457944	1.0	0.14979683696590107	27.417435816909276
GOTERM_BP_FAT	GO:0090400~stress-induced premature senescence	3	0.004364461643656255	0.01658455813779182	CDKN1A, ARNTL, PLA2R1	428	8	16650	14.58820093457944	1.0	0.14979683696590107	27.417435816909276
GOTERM_BP_FAT	GO:0072102~glomerulus morphogenesis	3	0.004364461643656255	0.01658455813779182	MEF2C, BMP4, PDGFRA	428	8	16650	14.58820093457944	1.0	0.14979683696590107	27.417435816909276
GOTERM_BP_FAT	GO:0014074~response to purine-containing compound	10	0.014548205478854184	0.016602989262108746	PIK3CG, P2RY12, P2RX7, IL6, THBD, PTK2B, COL1A1, SPARC, AQP1, PTAFR	428	152	16650	2.5593334972946384	1.0	0.14970077368601042	27.443497171559628
GOTERM_BP_FAT	GO:2001242~regulation of intrinsic apoptotic signaling pathway	10	0.014548205478854184	0.016602989262108746	CAV1, S100A8, SFRP2, S100A9, PTTG1IP, CREB3L1, NKX3-1, SNAI2, CXCL12, PLAUR	428	152	16650	2.5593334972946384	1.0	0.14970077368601042	27.443497171559628
GOTERM_BP_FAT	GO:0030111~regulation of Wnt signaling pathway	16	0.023277128766166694	0.01665383680876198	CAV1, IGFBP6, FZD1, BICC1, ARNTL, SNAI2, HIC1, DAB2, WNT4, DKK1, SHISA2, SFRP2, SFRP4, SULF1, COL1A1, IGFBP4	428	316	16650	1.9697148941204305	1.0	0.14987604543471078	27.515348921128847
GOTERM_BP_FAT	GO:2000377~regulation of reactive oxygen species metabolic process	10	0.014548205478854184	0.01725637049514473	ICAM1, CAV1, CDKN1A, IL6, PTGIS, AIF1, CRYAB, PTK2B, ITGB2, KLF2	428	153	16650	2.54260582737768	1.0	0.15464179801318045	28.361660060127114
GOTERM_BP_FAT	GO:0045646~regulation of erythrocyte differentiation	5	0.007274102739427092	0.017284229490093228	INHBA, MAFB, ETS1, SPI1, MAPK11	428	39	16650	4.987419122933142	1.0	0.15461631718454028	28.400563026129298
GOTERM_BP_FAT	GO:0050832~defense response to fungus	5	0.007274102739427092	0.017284229490093228	S100A8, HAMP, S100A9, COTL1, SPON2	428	39	16650	4.987419122933142	1.0	0.15461631718454028	28.400563026129298
GOTERM_BP_FAT	GO:0060348~bone development	11	0.0160030260267396	0.01729292585538972	MEF2C, BMP4, SPNS2, SFRP2, SULF1, FBN1, COL1A1, SPARC, PAPSS2, COL10A1, ANXA2	428	179	16650	2.390617657808176	1.0	0.1544323909387163	28.412702736971017
GOTERM_BP_FAT	GO:0007399~nervous system development	72	0.10474707944775011	0.01729448733577335	MEF2C, S100A8, S100A9, VTN, ZEB2, AQP1, PRKG1, CXCL12, WNT4, UNC5B, SCRG1, TRPV4, SEMA3C, HHIP, SPON2, PLXNB3, HDAC10, PADI2, ARNTL, PRDM8, INHBA, LSAMP, CX3CR1, ANOS1, VCAN, WNT9A, PMP22, TG, GPR183, DRD1, SPOCK2, LUM, KCNA1, COL3A1, MFRP, ADCYAP1, LIF, HAND2, PTK2B, ALDH1A3, MEG3, RUNX1, THBS2, KNDC1, OLFM1, FN1, CSF1R, BMP4, IL6, BHLHE22, MAFB, LGALS1, SPHK1, ASIC2, FZD1, ECM2, P2RY12, NBL1, W…	428	2170	16650	1.2907532624144018	1.0	0.15419014237720763	28.414882282447106
GOTERM_BP_FAT	GO:0019932~second-messenger-mediated signaling	13	0.018912667122510437	0.01732297109458424	JPH2, SPHK1, FPR1, PTGFR, PRKG1, ADCYAP1, VCAM1, LAT2, NTRK2, TGM2, TBXA2R, TREM2, TREML1	428	233	16650	2.1704905539288437	1.0	0.1541707579278635	28.454629445121405
GOTERM_BP_FAT	GO:1900182~positive regulation of protein localization to nucleus	9	0.013093384930968763	0.01737327575373161	LIF, BMP4, DAB2, IL6, SFRP2, IL18, SPHK1, NLRP12, TLR7	428	128	16650	2.7352876752336446	1.0	0.15433108340522772	28.524775113711097
GOTERM_BP_FAT	GO:0019229~regulation of vasoconstriction	6	0.00872892328731251	0.017463235122844416	ICAM1, CAV1, ASIC2, TBXA2R, PTAFR, HTR2A	428	59	16650	3.9561222873435766	1.0	0.15481655581851572	28.65005349749199
GOTERM_BP_FAT	GO:0051223~regulation of protein transport	30	0.04364461643656255	0.01746555532861974	ABLIM3, IL18, SYT7, TLR7, DAB2, SAA1, IL4R, TRPV4, CSF1R, FN1, BMP4, IL6, RNASE2, IL1RL1, KCNB1, SPHK1, FZD1, MAPK11, ARNTL, SNAI2, NLRP3, P2RX7, CTSK, CDKN1A, SFRP2, RGCC, NLRP12, PAEP, SSC5D, CD14	428	746	16650	1.5644183307859987	1.0	0.154581685138513	28.653281886184057
GOTERM_BP_FAT	GO:0034762~regulation of transmembrane transport	19	0.027641590409822947	0.017504132788890254	MEF2C, PIK3CG, CAV1, DRD1, JPH2, KCNB1, KCNA1, ASIC2, STIM1, BDKRB1, CACNG1, P2RX7, CORO1A, CLIC3, PTK2B, HAMP, NALCN, PTAFR, KCNE4	428	406	16650	1.820530822706137	1.0	0.15464441580465338	28.70693918428211
GOTERM_BP_FAT	GO:1905114~cell surface receptor signaling pathway involved in cell-cell signaling	23	0.03346087260136462	0.017519486283016923	MEF2C, BMP4, CAV1, IGFBP6, FZD1, BICC1, ARNTL, SNAI2, HIC1, WNT7B, WNT4, DAB2, DKK1, SHISA2, SFRP2, PTK2B, SFRP4, SULF1, GNG2, COL1A1, TGFB1I1, WNT9A, IGFBP4	428	527	16650	1.697804536345741	1.0	0.15451715793420062	28.728283680740574
GOTERM_BP_FAT	GO:0045621~positive regulation of lymphocyte differentiation	7	0.010183743835197928	0.01773350906372379	IL6, IL4R, IL18, IL12A, TNFSF9, NLRP3, FLT3LG	428	81	16650	3.361889927310488	1.0	0.15600990609008103	29.025189148191632
GOTERM_BP_FAT	GO:0060191~regulation of lipase activity	7	0.010183743835197928	0.01773350906372379	GNA15, RASGRP4, ANXA8L1, PDGFRA, PLA2R1, PTAFR, HTR2A	428	81	16650	3.361889927310488	1.0	0.15600990609008103	29.025189148191632
GOTERM_BP_FAT	GO:0050778~positive regulation of immune response	28	0.040734975340791714	0.017871998494130518	MEF2C, CAV1, IL18, FPR1, C1R, ITGB2, C1S, TLR7, MMP2, MARCO, KLHL6, PGLYRP4, IL4R, TICAM2, CFD, SPON2, IL6, NLRP3, CD180, ARPC1B, P2RX7, CTSK, DUSP3, LAT2, RGCC, IL12A, CD14, PTAFR	428	684	16650	1.5924741760944416	1.0	0.15688172884400542	29.21668501530652
GOTERM_BP_FAT	GO:0010256~endomembrane system organization	24	0.03491569314925004	0.0179536163030602	CAV2, CAV1, TTC7A, KCNB1, S100A9, LMNA, S100A10, SYT7, LRRC15, COL5A1, ANXA2, P2RX7, WNT4, DAB2, SYNE1, RAB31, ANXA8L1, VAMP5, SYTL2, TREM2, MYOF, EHD2, RHOG, ATP8B3	428	559	16650	1.6702054737264473	1.0	0.15728885104248125	29.329312354173677
GOTERM_BP_FAT	GO:0031579~membrane raft organization	4	0.005819282191541673	0.017959230805666845	CAV2, CAV1, S100A10, ANXA2	428	22	16650	7.07306711979609	1.0	0.15707945965558923	29.337053760136634
GOTERM_BP_FAT	GO:0002544~chronic inflammatory response	4	0.005819282191541673	0.017959230805666845	CCL11, VCAM1, S100A8, CX3CR1	428	22	16650	7.07306711979609	1.0	0.15707945965558923	29.337053760136634
GOTERM_BP_FAT	GO:0090025~regulation of monocyte chemotaxis	4	0.005819282191541673	0.017959230805666845	NBL1, AIF1, SERPINE1, CXCL12	428	22	16650	7.07306711979609	1.0	0.15707945965558923	29.337053760136634
GOTERM_BP_FAT	GO:0034101~erythrocyte homeostasis	8	0.011638564383083347	0.01843708983353773	BMP4, INHBA, MAFB, ETS1, SPI1, MAPK11, KLF2, AMPD3	428	105	16650	2.9639519359145527	1.0	0.16067939493275207	29.992999516369736
GOTERM_BP_FAT	GO:0033002~muscle cell proliferation	10	0.014548205478854184	0.018619152386702212	MEF2C, BMP4, IL6, AIF1, IL18, IL12A, TGM2, MAPK11, MMP2, PTAFR	428	155	16650	2.509798010250226	1.0	0.1618826144597949	30.24139084152484
GOTERM_BP_FAT	GO:0051952~regulation of amine transport	6	0.00872892328731251	0.01866231775197352	P2RY12, P2RX7, DRD1, KCNB1, CXCL12, HTR2A	428	60	16650	3.8901869158878504	1.0	0.1619682664851163	30.30015952876556
GOTERM_BP_FAT	GO:0002260~lymphocyte homeostasis	6	0.00872892328731251	0.01866231775197352	GAPT, MEF2C, P2RX7, SPNS2, CORO1A, SLC46A2	428	60	16650	3.8901869158878504	1.0	0.1619682664851163	30.30015952876556
GOTERM_BP_FAT	GO:0045669~positive regulation of osteoblast differentiation	6	0.00872892328731251	0.01866231775197352	MEF2C, BMP4, WNT7B, WNT4, IL6, SFRP2	428	60	16650	3.8901869158878504	1.0	0.1619682664851163	30.30015952876556
GOTERM_BP_FAT	GO:0070663~regulation of leukocyte proliferation	12	0.01745784657462502	0.01873171204311798	MEF2C, VCAM1, BMP4, GPR183, CDKN1A, IL6, CORO1A, AIF1, IL18, IL12A, TNFSF9, FLT3LG	428	208	16650	2.2443386053199137	1.0	0.16226331128611982	30.394539966706002
GOTERM_BP_FAT	GO:0048259~regulation of receptor-mediated endocytosis	7	0.010183743835197928	0.01873397980905643	DAB2, DKK1, HAMP, SFRP4, SERPINE1, VTN, ANXA2	428	82	16650	3.32089126966036	1.0	0.1620216131271882	30.39762222083544
GOTERM_BP_FAT	GO:0043303~mast cell degranulation	5	0.007274102739427092	0.01882638195855918	PIK3CG, LAT2, IL4R, FOXF1, MILR1	428	40	16650	4.862733644859813	1.0	0.16249881139387856	30.523101454092217
GOTERM_BP_FAT	GO:0010035~response to inorganic substance	21	0.030551231505593784	0.018932992303586835	MEF2C, ICAM1, CAV1, IL6, S100A8, CRYAB, KCNA1, FSTL3, STIM1, SPARC, AQP1, VCAM1, P2RX7, HAMP, PTK2B, ETS1, ALOX5AP, COL1A1, LOXL2, KLF2, CD14	428	469	16650	1.7418747384572464	1.0	0.16308704165123067	30.667608574510684
GOTERM_BP_FAT	GO:0045860~positive regulation of protein kinase activity	21	0.030551231505593784	0.018941166983395215	MEF2C, BMP4, PIK3CG, IL18, FBN1, FPR1, MAPK11, ADCYAP1, P2RX7, WNT7B, ADRB2, CDKN1A, DIRAS1, ACSL1, SAA1, PTK2B, RGCC, NKX3-1, GADD45B, HTR2A, CSF1R	428	470	16650	1.7381686219924437	1.0	0.1628922766360037	30.678677339963734
GOTERM_BP_FAT	GO:0070588~calcium ion transmembrane transport	14	0.020367487670395857	0.01902192220839399	DRD1, JPH2, STIM1, BDKRB1, CACNG1, P2RY12, P2RX7, CORO1A, PTK2B, TRPV4, FAM155A, NALCN, RASA3, HTR2A	428	264	16650	2.0629779099405265	1.0	0.16327293181094182	30.787932414035048
GOTERM_BP_FAT	GO:0030330~DNA damage response, signal transduction by p53 class mediator	8	0.011638564383083347	0.01932136992374016	TNKS1BP1, CDKN1A, PLK2, RGCC, PTTG1IP, SNAI2, PLA2R1, HIC1	428	106	16650	2.9359901251983778	1.0	0.16537826903972963	31.191637223364555
GOTERM_BP_FAT	GO:0032526~response to retinoic acid	8	0.011638564383083347	0.01932136992374016	MEF2C, WNT7B, DKK1, PTK2B, KRT13, COL1A1, WNT9A, AQP1	428	106	16650	2.9359901251983778	1.0	0.16537826903972963	31.191637223364555
GOTERM_BP_FAT	GO:0010959~regulation of metal ion transport	16	0.023277128766166694	0.01933067849568303	PIK3CG, ICAM1, CAV1, DRD1, JPH2, STIM1, BDKRB1, CXCL12, ADCYAP1, P2RY12, P2RX7, CORO1A, ADRB2, HAMP, PTK2B, HTR2A	428	322	16650	1.9330121321181866	1.0	0.16519003441015256	31.204150871074898
GOTERM_BP_FAT	GO:0000904~cell morphogenesis involved in differentiation	30	0.04364461643656255	0.019448563003395695	MEF2C, LUM, CXCL12, LIF, WNT4, DAB2, FRMD6, UNC5B, MEG3, HEG1, SEMA3C, LOXL2, SPON2, KNDC1, OLFM1, CSF1R, FN1, BMP4, PLXNB3, S100A10, ECM2, SNAI2, DKK1, SFRP2, RGCC, NTRK2, ANOS1, COL1A1, TGFB1I1, CDH11	428	753	16650	1.549875265293964	1.0	0.16585565065475427	31.362438207613195
GOTERM_BP_FAT	GO:0051249~regulation of lymphocyte activation	19	0.027641590409822947	0.01970038126039677	MEF2C, BMP4, GPR183, IL6, CAV1, AIF1, LGALS1, IL18, TNFSF9, NLRP3, FLT3LG, VCAM1, INHBA, CORO1A, DUSP3, CDKN1A, IL4R, IL12A, SLC46A2	428	411	16650	1.7983832457875706	1.0	0.16756747155055773	31.699407238284248
GOTERM_BP_FAT	GO:0060284~regulation of cell development	33	0.04800907808021881	0.019736803644722502	MEF2C, GPR183, COL3A1, CXCL12, ADCYAP1, LIF, DAB2, PTK2B, HAMP, MEG3, TRPV4, SEMA3C, KNDC1, OLFM1, FN1, BMP4, IL6, LGALS1, PLXNB3, FBN1, S100A10, ARNTL, P2RY12, NBL1, DKK1, PLK2, SFRP2, RGCC, CX3CR1, NTRK2, COL1A1, TGFB1I1, PMP22	428	851	16650	1.5085331166192604	1.0	0.16758884654111506	31.748015632993564
GOTERM_BP_FAT	GO:0030166~proteoglycan biosynthetic process	6	0.00872892328731251	0.01991436941383583	GAL3ST4, BGN, CSGALNACT2, VCAN, DCN, HS3ST3B1	428	61	16650	3.826413359889689	1.0	0.16871049535759275	31.98452122317824
GOTERM_BP_FAT	GO:0070201~regulation of establishment of protein localization	32	0.04655425753233339	0.02012452505634644	IL18, ABLIM3, SYT7, LRRC15, TLR7, DAB2, SAA1, IL4R, TRPV4, RHOG, CSF1R, FN1, BMP4, IL6, RNASE2, IL1RL1, KCNB1, SPHK1, FZD1, MAPK11, ARNTL, SNAI2, NLRP3, P2RX7, CTSK, CDKN1A, SFRP2, RGCC, NLRP12, PAEP, SSC5D, CD14	428	820	16650	1.5181217232733075	1.0	0.1700801878548538	32.26343063379532
GOTERM_BP_FAT	GO:0014902~myotube differentiation	8	0.011638564383083347	0.020234910791321392	MEF2C, CAV2, IL4R, MEG3, STIM1, ADAM12, EHD2, FLT3LG	428	107	16650	2.9085509651497947	1.0	0.17067051026757296	32.40949518944901
GOTERM_BP_FAT	GO:0072012~glomerulus vasculature development	4	0.005819282191541673	0.020268359012209046	BMP4, ACTA2, SERPINB7, PDGFRA	428	23	16650	6.765542462413652	1.0	0.17066350256917973	32.453695559903636
GOTERM_BP_FAT	GO:0050716~positive regulation of interleukin-1 secretion	4	0.005819282191541673	0.020268359012209046	P2RX7, SAA1, NLRP12, NLRP3	428	23	16650	6.765542462413652	1.0	0.17066350256917973	32.453695559903636
GOTERM_BP_FAT	GO:0036293~response to decreased oxygen levels	15	0.021822308218281274	0.020307173598331132	ICAM1, CAV1, CRYAB, LMNA, AQP1, CXCL12, MMP2, VCAM1, PTGIS, PTK2B, ETS1, RGCC, NKX3-1, LOXL2, PLAU	428	295	16650	1.9780611436717883	1.0	0.17069797085961347	32.50495300703239
GOTERM_BP_FAT	GO:0048286~lung alveolus development	5	0.007274102739427092	0.020451116132272053	LIF, BMP4, PDPN, FOXF1, HOPX	428	41	16650	4.744130385229086	1.0	0.1715424547653699	32.6947177721897
GOTERM_BP_FAT	GO:0070169~positive regulation of biomineral tissue development	5	0.007274102739427092	0.020451116132272053	MEF2C, BMP4, P2RX7, WNT4, ADRB2	428	41	16650	4.744130385229086	1.0	0.1715424547653699	32.6947177721897
GOTERM_BP_FAT	GO:0030204~chondroitin sulfate metabolic process	5	0.007274102739427092	0.020451116132272053	BGN, SPOCK2, CSGALNACT2, VCAN, DCN	428	41	16650	4.744130385229086	1.0	0.1715424547653699	32.6947177721897
GOTERM_BP_FAT	GO:1990267~response to transition metal nanoparticle	9	0.013093384930968763	0.02051051023716774	VCAM1, ICAM1, ADIRF, P2RX7, S100A8, HAMP, ARSA, LOXL2, AQP1	428	132	16650	2.652400169923534	1.0	0.1717335630040402	32.77287174481261
GOTERM_BP_FAT	GO:0048015~phosphatidylinositol-mediated signaling	11	0.0160030260267396	0.020530009041511137	PIK3CG, FGF7, UNC5B, IL18, NTRK2, PDGFRA, NKX3-1, DCN, PTAFR, CSF1R, HTR2A	428	184	16650	2.325655221454693	1.0	0.17161780173293095	32.798510565250915
GOTERM_BP_FAT	GO:0031960~response to corticosteroid	10	0.014548205478854184	0.02080753121246046	WNT7B, CDKN1A, IL6, AIF1, PAPPA, COL1A1, SPARC, AQP1, PTAFR, ADCYAP1	428	158	16650	2.4621436176505385	1.0	0.1734779730686289	33.16241907577433
GOTERM_BP_FAT	GO:0071609~chemokine (C-C motif) ligand 5 production	3	0.004364461643656255	0.020964762985064785	TICAM2, TRPV4, ADCYAP1	428	9	16650	12.967289719626168	1.0	0.1744111603123899	33.36776383726385
GOTERM_BP_FAT	GO:0035581~sequestering of extracellular ligand from receptor	3	0.004364461643656255	0.020964762985064785	NBL1, FBN1, GREM2	428	9	16650	12.967289719626168	1.0	0.1744111603123899	33.36776383726385
GOTERM_BP_FAT	GO:0006813~potassium ion transport	12	0.01745784657462502	0.021061656694761774	P2RY12, DRD1, CAV1, SLC12A8, PTK2B, KCNB1, KCNA1, NALCN, AQP1, KCNE4, HTR2A, ADCYAP1	428	212	16650	2.201992593898783	1.0	0.17488118317917978	33.49400912618976
GOTERM_BP_FAT	GO:0055024~regulation of cardiac muscle tissue development	6	0.00872892328731251	0.021220198865746366	MEF2C, BMP4, JPH2, DKK1, HAMP, MAPK11	428	62	16650	3.764697015375339	1.0	0.17581753237377162	33.7000889373619
GOTERM_BP_FAT	GO:0042063~gliogenesis	13	0.018912667122510437	0.021269309644704547	GPR183, DRD1, S100A8, S100A9, HDAC10, VTN, ADCYAP1, LIF, P2RY12, PRDM8, PTK2B, NTRK2, VCAN	428	240	16650	2.1071845794392523	1.0	0.1759209727354457	33.763802324138794
GOTERM_BP_FAT	GO:0007423~sensory organ development	22	0.0320060520534792	0.02149647757240039	MAF, BMP4, MAFB, CRYAB, FBN1, EFEMP1, KRT13, SPARC, COL5A2, MFRP, COL5A1, INHBA, WNT7B, CXCL14, HAND2, ALDH1A3, NTRK2, PDGFRA, WNT9A, COL8A1, MAB21L2, COL11A1	428	507	16650	1.688049549300448	1.0	0.17737001718720624	34.05776209198569
GOTERM_BP_FAT	GO:0050866~negative regulation of cell activation	10	0.014548205478854184	0.021576535046045477	BMP4, INHBA, DUSP3, THBD, IL4R, FOXF1, C1QTNF1, PDGFRA, MILR1, PRKG1	428	159	16650	2.446658437665315	1.0	0.17770373309134857	34.16106304536785
GOTERM_BP_FAT	GO:0071900~regulation of protein serine/threonine kinase activity	21	0.030551231505593784	0.021597221454178618	MEF2C, BMP4, PIK3CG, CAV1, FPR1, MAPK11, P2RX7, WNT7B, DUSP3, CDKN1A, DIRAS1, ACSL1, SFRP2, SAA1, PTK2B, RGS4, RGCC, SMPD1, GADD45B, HTR2A, CSF1R	428	476	16650	1.7162589334799339	1.0	0.1775894655405783	34.18773049275542
GOTERM_BP_FAT	GO:0060828~regulation of canonical Wnt signaling pathway	13	0.018912667122510437	0.0219412605726967	CAV1, IGFBP6, FZD1, BICC1, ARNTL, SNAI2, WNT4, DAB2, DKK1, SFRP2, SFRP4, COL1A1, IGFBP4	428	241	16650	2.098441074960251	1.0	0.17990256923109338	34.62974309580989
GOTERM_BP_FAT	GO:0048659~smooth muscle cell proliferation	8	0.011638564383083347	0.02215151689539558	BMP4, IL6, AIF1, IL18, IL12A, TGM2, MMP2, PTAFR	428	109	16650	2.855183057532367	1.0	0.1812031366345196	34.89848818448006
GOTERM_BP_FAT	GO:0046822~regulation of nucleocytoplasmic transport	12	0.01745784657462502	0.022379543716271193	BMP4, CDKN1A, DAB2, IL6, SFRP2, IL18, SPHK1, FZD1, NLRP12, NLRP3, SNAI2, TLR7	428	214	16650	2.181413223862346	1.0	0.18263003441422065	35.188763325962036
GOTERM_BP_FAT	GO:0051170~nuclear import	15	0.021822308218281274	0.022483433787995173	BMP4, DRD1, IL6, IL18, SPHK1, LMNA, FZD1, SNAI2, NLRP3, TLR7, DAB2, CDKN1A, SFRP2, PTTG1IP, NLRP12	428	299	16650	1.9515987872347071	1.0	0.18312782543262984	35.320606856708196
GOTERM_BP_FAT	GO:0032835~glomerulus development	6	0.00872892328731251	0.02258057405790798	MEF2C, BMP4, ACTA2, SULF1, SERPINB7, PDGFRA	428	63	16650	3.704939919893191	1.0	0.18357367471200636	35.443654428260295
GOTERM_BP_FAT	GO:0060914~heart formation	4	0.005819282191541673	0.022732911790025123	MEF2C, BMP4, DKK1, HAND2	428	24	16650	6.483644859813084	1.0	0.18442634776516365	35.63617392030629
GOTERM_BP_FAT	GO:0009314~response to radiation	19	0.027641590409822947	0.022778954475808806	ICAM1, DRD1, LRRN4, CRYAB, COL3A1, ASIC2, KRT13, SNAI2, AQP1, CXCL12, VCAM1, CCL11, ADIRF, CDKN1A, THBD, SFRP2, HAMP, IL12A, BHLHE40	428	418	16650	1.7682667799490228	1.0	0.18449070966191394	35.69425400260901
GOTERM_BP_FAT	GO:0070838~divalent metal ion transport	19	0.027641590409822947	0.022778954475808806	PIK3CG, ICAM1, CAV1, DRD1, JPH2, STIM1, BDKRB1, CACNG1, CXCL12, P2RY12, P2RX7, CORO1A, PTK2B, HAMP, FAM155A, TRPV4, NALCN, RASA3, HTR2A	428	418	16650	1.7682667799490228	1.0	0.18449070966191394	35.69425400260901
GOTERM_BP_FAT	GO:0044706~multi-multicellular organism process	12	0.01745784657462502	0.023072787112749068	LIF, WNT4, THBD, PTGIS, PAPPA, ETS1, PTGFR, COL16A1, MMP2, PTAFR, GJB2, ADCYAP1	428	215	16650	2.171267115844382	1.0	0.18638017209568547	36.06373781766201
GOTERM_BP_FAT	GO:0050728~negative regulation of inflammatory response	8	0.011638564383083347	0.023155429581989993	PTGIS, SAA1, ETS1, FOXF1, CX3CR1, NLRP12, NLRP3, ADCYAP1	428	110	16650	2.8292268479184366	1.0	0.18670990611069183	36.16729459508578
GOTERM_BP_FAT	GO:0051282~regulation of sequestering of calcium ion	8	0.011638564383083347	0.023155429581989993	P2RX7, DRD1, CORO1A, JPH2, PTK2B, BDKRB1, RASA3, HTR2A	428	110	16650	2.8292268479184366	1.0	0.18670990611069183	36.16729459508578
GOTERM_BP_FAT	GO:0050982~detection of mechanical stimulus	5	0.007274102739427092	0.023952383885127253	KCNA1, ASIC2, COL11A1, PIEZO2, HTR2A	428	43	16650	4.5234731580091285	1.0	0.1922594766718525	37.15780870933044
GOTERM_BP_FAT	GO:0050654~chondroitin sulfate proteoglycan metabolic process	5	0.007274102739427092	0.023952383885127253	BGN, SPOCK2, CSGALNACT2, VCAN, DCN	428	43	16650	4.5234731580091285	1.0	0.1922594766718525	37.15780870933044
GOTERM_BP_FAT	GO:0042348~NF-kappaB import into nucleus	5	0.007274102739427092	0.023952383885127253	IL18, SPHK1, NLRP12, NLRP3, TLR7	428	43	16650	4.5234731580091285	1.0	0.1922594766718525	37.15780870933044
GOTERM_BP_FAT	GO:0061035~regulation of cartilage development	6	0.00872892328731251	0.023996221490172644	MAF, BMP4, EFEMP1, WNT9A, SNAI2, LOXL2	428	64	16650	3.64705023364486	1.0	0.19229433215495417	37.21186843104073
GOTERM_BP_FAT	GO:0030203~glycosaminoglycan metabolic process	10	0.014548205478854184	0.02400589456188467	BGN, PGLYRP4, HS3ST3A1, SPOCK2, LUM, GALNT5, CSGALNACT2, VCAN, DCN, HS3ST3B1	428	162	16650	2.40134994807892	1.0	0.19208086926227497	37.22379114618843
GOTERM_BP_FAT	GO:0046683~response to organophosphorus	9	0.013093384930968763	0.024030619339341787	PIK3CG, P2RY12, P2RX7, THBD, PTK2B, COL1A1, SPARC, AQP1, PTAFR	428	136	16650	2.5743884002199007	1.0	0.19197726613256771	37.25425635535965
GOTERM_BP_FAT	GO:0006906~vesicle fusion	8	0.011638564383083347	0.024190297252722988	CAV2, CORO1A, VAMP5, SYT8, SYT6, SYTL2, SYT7, ANXA2	428	111	16650	2.8037383177570088	1.0	0.19285116724546614	37.45066998219082
GOTERM_BP_FAT	GO:1903524~positive regulation of blood circulation	7	0.010183743835197928	0.024316265779867667	ICAM1, CAV1, PTGDR, TBXA2R, PTAFR, HTR2A, ADCYAP1	428	87	16650	3.1300354495649367	1.0	0.19347809210086298	37.60520764906901
GOTERM_BP_FAT	GO:2000379~positive regulation of reactive oxygen species metabolic process	7	0.010183743835197928	0.024316265779867667	ICAM1, CDKN1A, IL6, AIF1, PTK2B, ITGB2, KLF2	428	87	16650	3.1300354495649367	1.0	0.19347809210086298	37.60520764906901
GOTERM_BP_FAT	GO:0009408~response to heat	7	0.010183743835197928	0.024316265779867667	CDKN1A, IL6, TRPV4, TGFB1I1, CXCL12, MYOF, CD14	428	87	16650	3.1300354495649367	1.0	0.19347809210086298	37.60520764906901
GOTERM_BP_FAT	GO:0007044~cell-substrate junction assembly	7	0.010183743835197928	0.024316265779867667	WNT4, KRT5, ITGA5, PTK2B, S100A10, COL16A1, FN1	428	87	16650	3.1300354495649367	1.0	0.19347809210086298	37.60520764906901
GOTERM_BP_FAT	GO:0072511~divalent inorganic cation transport	19	0.027641590409822947	0.02445837143439011	PIK3CG, ICAM1, CAV1, DRD1, JPH2, STIM1, BDKRB1, CACNG1, CXCL12, P2RY12, P2RX7, CORO1A, PTK2B, HAMP, FAM155A, TRPV4, NALCN, RASA3, HTR2A	428	421	16650	1.7556663040824028	1.0	0.19421884490342634	37.77910787159744
GOTERM_BP_FAT	GO:0010720~positive regulation of cell development	21	0.030551231505593784	0.024702475896457472	MEF2C, BMP4, IL6, PLXNB3, S100A10, CXCL12, ADCYAP1, LIF, NBL1, DAB2, DKK1, PTK2B, HAMP, CX3CR1, NTRK2, RGCC, MEG3, COL1A1, TGFB1I1, OLFM1, FN1	428	483	16650	1.6913856156034133	1.0	0.19568929755448905	38.07675618085371
GOTERM_BP_FAT	GO:0051493~regulation of cytoskeleton organization	19	0.027641590409822947	0.024730682184440446	MEF2C, ICAM1, S100A8, S100A9, S100A10, CXCL12, CCL26, CCL11, ARPC1B, P2RX7, WNT4, CORO1A, PLK2, PTK2B, RGCC, PDGFRA, TRPV4, SYNPO, CSF1R	428	422	16650	1.7515059573902645	1.0	0.19560621920020727	38.11106235182695
GOTERM_BP_FAT	GO:0050708~regulation of protein secretion	18	0.026186769861937527	0.024799782822781606	IL6, IL1RL1, KCNB1, MAPK11, SYT7, ARNTL, NLRP3, P2RX7, SAA1, IL4R, RGCC, NLRP12, TRPV4, PAEP, SSC5D, CD14, FN1, CSF1R	428	392	16650	1.7863103185199312	1.0	0.1958161043950829	38.1950305654604
GOTERM_BP_FAT	GO:0051208~sequestering of calcium ion	8	0.011638564383083347	0.025256518538132926	P2RX7, DRD1, CORO1A, JPH2, PTK2B, BDKRB1, RASA3, HTR2A	428	112	16650	2.778704939919893	1.0	0.19879004873861195	38.74732716343886
GOTERM_BP_FAT	GO:0006024~glycosaminoglycan biosynthetic process	8	0.011638564383083347	0.025256518538132926	BGN, HS3ST3A1, LUM, GALNT5, CSGALNACT2, VCAN, DCN, HS3ST3B1	428	112	16650	2.778704939919893	1.0	0.19879004873861195	38.74732716343886
GOTERM_BP_FAT	GO:0061440~kidney vasculature development	4	0.005819282191541673	0.025352949459520685	BMP4, ACTA2, SERPINB7, PDGFRA	428	25	16650	6.224299065420561	1.0	0.19918780305153017	38.86333429989735
GOTERM_BP_FAT	GO:0030194~positive regulation of blood coagulation	4	0.005819282191541673	0.025352949459520685	THBD, SERPINE1, S100A9, TBXA2R	428	25	16650	6.224299065420561	1.0	0.19918780305153017	38.86333429989735
GOTERM_BP_FAT	GO:0030206~chondroitin sulfate biosynthetic process	4	0.005819282191541673	0.025352949459520685	BGN, CSGALNACT2, VCAN, DCN	428	25	16650	6.224299065420561	1.0	0.19918780305153017	38.86333429989735
GOTERM_BP_FAT	GO:2000209~regulation of anoikis	4	0.005819282191541673	0.025352949459520685	CAV1, ITGA5, NTRK2, SNAI2	428	25	16650	6.224299065420561	1.0	0.19918780305153017	38.86333429989735
GOTERM_BP_FAT	GO:1900048~positive regulation of hemostasis	4	0.005819282191541673	0.025352949459520685	THBD, SERPINE1, S100A9, TBXA2R	428	25	16650	6.224299065420561	1.0	0.19918780305153017	38.86333429989735
GOTERM_BP_FAT	GO:0061437~renal system vasculature development	4	0.005819282191541673	0.025352949459520685	BMP4, ACTA2, SERPINB7, PDGFRA	428	25	16650	6.224299065420561	1.0	0.19918780305153017	38.86333429989735
GOTERM_BP_FAT	GO:0071354~cellular response to interleukin-6	4	0.005819282191541673	0.025352949459520685	IL6, PTGIS, HAMP, SELPLG	428	25	16650	6.224299065420561	1.0	0.19918780305153017	38.86333429989735
GOTERM_BP_FAT	GO:0045216~cell-cell junction organization	12	0.01745784657462502	0.025375879718313284	CADM3, CAV1, WNT4, PTK2B, HEG1, S100A10, TRPV4, SNAI2, COL16A1, CSF1R, GJB2, CDH11	428	218	16650	2.1413872931492755	1.0	0.19906266289541008	38.89088891433576
GOTERM_BP_FAT	GO:0014068~positive regulation of phosphatidylinositol 3-kinase signaling	6	0.00872892328731251	0.02546782565994395	UNC5B, IL18, NTRK2, PDGFRA, NKX3-1, DCN	428	65	16650	3.590941768511862	1.0	0.1994268748660949	39.001259451759864
GOTERM_BP_FAT	GO:0010522~regulation of calcium ion transport into cytosol	7	0.010183743835197928	0.025552586874535422	P2RX7, DRD1, CAV1, CORO1A, JPH2, PTK2B, BDKRB1	428	88	16650	3.09446686491079	1.0	0.1997390186186494	39.10283815681982
GOTERM_BP_FAT	GO:0071347~cellular response to interleukin-1	7	0.010183743835197928	0.025552586874535422	CCL11, ICAM1, IL6, PTGIS, NKX3-1, KLF2, CCL26	428	88	16650	3.09446686491079	1.0	0.1997390186186494	39.10283815681982
GOTERM_BP_FAT	GO:0048145~regulation of fibroblast proliferation	7	0.010183743835197928	0.025552586874535422	CDKN1A, FOSL2, SPHK1, PDGFRA, AQP1, ANXA2, FN1	428	88	16650	3.09446686491079	1.0	0.1997390186186494	39.10283815681982
GOTERM_BP_FAT	GO:1902106~negative regulation of leukocyte differentiation	7	0.010183743835197928	0.025552586874535422	BMP4, INHBA, MAFB, IL4R, FBN1, FSTL3, RUNX1	428	88	16650	3.09446686491079	1.0	0.1997390186186494	39.10283815681982
GOTERM_BP_FAT	GO:0022617~extracellular matrix disassembly	7	0.010183743835197928	0.025552586874535422	CTSK, HTRA1, FAP, FBN1, DCN, MMP2, FN1	428	88	16650	3.09446686491079	1.0	0.1997390186186494	39.10283815681982
GOTERM_BP_FAT	GO:0001654~eye development	16	0.023277128766166694	0.025654782684260947	MAF, BMP4, CRYAB, FBN1, EFEMP1, COL5A2, MFRP, COL5A1, INHBA, WNT7B, ALDH1A3, NTRK2, PDGFRA, WNT9A, COL8A1, MAB21L2	428	334	16650	1.8635625944372936	1.0	0.20017309506216974	39.22509747686163
GOTERM_BP_FAT	GO:1901568~fatty acid derivative metabolic process	3	0.004364461643656255	0.02576664250283559	ALOX5AP, CYP4F3, ALOX5	428	10	16650	11.670560747663552	1.0	0.20067365334577236	39.35865138990462
GOTERM_BP_FAT	GO:1904994~regulation of leukocyte adhesion to vascular endothelial cell	3	0.004364461643656255	0.02576664250283559	ETS1, CXCL12, PTAFR	428	10	16650	11.670560747663552	1.0	0.20067365334577236	39.35865138990462
GOTERM_BP_FAT	GO:0090197~positive regulation of chemokine secretion	3	0.004364461643656255	0.02576664250283559	IL1RL1, IL4R, CSF1R	428	10	16650	11.670560747663552	1.0	0.20067365334577236	39.35865138990462
GOTERM_BP_FAT	GO:0060443~mammary gland morphogenesis	5	0.007274102739427092	0.025830670334278202	CCL11, BMP4, CAV1, WNT4, CSF1R	428	44	16650	4.420666949872557	1.0	0.2008362988746677	39.43497154965291
GOTERM_BP_FAT	GO:0072006~nephron development	9	0.013093384930968763	0.025940788290019313	LIF, MEF2C, BMP4, WNT7B, WNT4, ACTA2, SULF1, SERPINB7, PDGFRA	428	138	16650	2.5370784234051196	1.0	0.2013217039957409	39.5660175211522
GOTERM_BP_FAT	GO:0045580~regulation of T cell differentiation	8	0.011638564383083347	0.026354481446506976	BMP4, IL6, IL4R, IL18, IL12A, TNFSF9, NLRP3, SLC46A2	428	113	16650	2.754114630717062	1.0	0.2039273515533887	40.055936091887546
GOTERM_BP_FAT	GO:0048660~regulation of smooth muscle cell proliferation	8	0.011638564383083347	0.026354481446506976	BMP4, IL6, AIF1, IL18, IL12A, TGM2, MMP2, PTAFR	428	113	16650	2.754114630717062	1.0	0.2039273515533887	40.055936091887546
GOTERM_BP_FAT	GO:0006023~aminoglycan biosynthetic process	8	0.011638564383083347	0.026354481446506976	BGN, HS3ST3A1, LUM, GALNT5, CSGALNACT2, VCAN, DCN, HS3ST3B1	428	113	16650	2.754114630717062	1.0	0.2039273515533887	40.055936091887546
GOTERM_BP_FAT	GO:0032970~regulation of actin filament-based process	16	0.023277128766166694	0.026413059104806985	MEF2C, ICAM1, CAV1, S100A10, CXCL12, CCL26, CCL11, ARPC1B, WNT4, CORO1A, FRMD6, PTK2B, RGCC, PDGFRA, SYNPO, CSF1R	428	335	16650	1.8579997210210628	1.0	0.20404565490371485	40.125002020870795
GOTERM_BP_FAT	GO:0007015~actin filament organization	16	0.023277128766166694	0.026413059104806985	COBLL1, ICAM1, AIF1, MICAL2, PDLIM3, S100A10, CCL26, CCL11, ARPC1B, WNT4, CORO1A, PTK2B, RGCC, TRPV4, RHOF, SYNPO	428	335	16650	1.8579997210210628	1.0	0.20404565490371485	40.125002020870795
GOTERM_BP_FAT	GO:0007417~central nervous system development	34	0.04946389862810422	0.026722029717625842	MEF2C, DRD1, S100A8, S100A9, COL3A1, KCNA1, VTN, AQP1, PRKG1, CXCL12, ADCYAP1, LIF, WNT4, ALDH1A3, KNDC1, CSF1R, BMP4, MAFB, SPHK1, HDAC10, FZD1, ASIC2, PADI2, PRDM8, INHBA, WNT7B, DKK1, ETS1, CX3CR1, NTRK2, ARSA, VCAN, CHRD, CDH11	428	904	16650	1.4631233975684392	1.0	0.2059042218563868	40.488047193562174
GOTERM_BP_FAT	GO:0002286~T cell activation involved in immune response	7	0.010183743835197928	0.026830065129101858	ICAM1, GPR183, IL6, IL4R, IL18, NLRP3, APBB1IP	428	89	16650	3.0596975742938146	1.0	0.20636170317284008	40.61449739551859
GOTERM_BP_FAT	GO:0001656~metanephros development	7	0.010183743835197928	0.026830065129101858	LIF, BMP4, WNT7B, WNT4, FBN1, PDGFRA, NKX3-1	428	89	16650	3.0596975742938146	1.0	0.20636170317284008	40.61449739551859
GOTERM_BP_FAT	GO:0000902~cell morphogenesis	44	0.0640121041069584	0.02692845954306516	MEF2C, LUM, ABLIM3, ITGB2, CXCL12, LIF, WNT4, DAB2, FRMD6, UNC5B, PTK2B, MEG3, SEMA3C, HEG1, SPON2, LOXL2, KNDC1, OLFM1, CSF1R, TBC1D2, FN1, BMP4, ICAM1, IL6, PDPN, PLXNB3, S100A10, ECM2, SNAI2, TBC1D22A, CCL11, NBL1, P2RX7, CORO1A, WNT7B, DKK1, SFRP2, NTRK2, RGCC, ANOS1, COL1A1, TGFB1I1, KLF2, CDH11	428	1240	16650	1.3803889056376244	1.0	0.206750867172666	40.72944165752611
GOTERM_BP_FAT	GO:0070555~response to interleukin-1	8	0.011638564383083347	0.027484563074541547	CCL11, ICAM1, IL6, PTGIS, ETS1, NKX3-1, KLF2, CCL26	428	114	16650	2.729955730447614	1.0	0.21029280374129722	41.37512774628663
GOTERM_BP_FAT	GO:0090596~sensory organ morphogenesis	13	0.018912667122510437	0.02756149859390008	BMP4, MAFB, FBN1, EFEMP1, KRT13, COL5A2, MFRP, COL5A1, ALDH1A3, NTRK2, WNT9A, COL8A1, COL11A1	428	250	16650	2.0228971962616824	1.0	0.21052571769250594	41.46393002842028
GOTERM_BP_FAT	GO:0046456~icosanoid biosynthetic process	5	0.007274102739427092	0.02779504645285912	GGT5, PTGIS, ALOX5AP, ALOX5, HPGDS	428	45	16650	4.322429906542055	1.0	0.2118306912750254	41.7327207172866
GOTERM_BP_FAT	GO:0010628~positive regulation of gene expression	57	0.08292477122946884	0.02782652301956004	MEF2C, FOSL2, FGF7, IL18, FSTL3, SPI1, ZEB2, FLT3LG, DAB2, WNT4, FOXF1, SERPINE1, TRPV4, CREB3L1, RHOG, ACTA2, MICAL2, PADI2, ARNTL, NLRP3, INHBA, ADRB2, RGCC, TGFB1I1, COL1A1, PTAFR, CAV1, LUM, ABLIM3, DCN, ADCYAP1, LIF, ADIRF, MEIS3, HAND2, PTK2B, C1QTNF1, MEG3, NKX3-1, RUNX1, OLFM1, FN1, BMP4, MAF, IL6, MAFB, LMNA, FZD1, MAPK11, PTGFR, TNNI2, P2RX7, SFRP2, ETS1, NTRK2, SFRP4, KLF2	428	1692	16650	1.3105239610260488	1.0	0.21174944672481677	41.768857573992655
GOTERM_BP_FAT	GO:0051099~positive regulation of binding	9	0.013093384930968763	0.027954331954391242	MEF2C, BMP4, CAV1, PLK2, HAND2, S100A10, VTN, ANXA2, PLAUR	428	140	16650	2.5008344459279037	1.0	0.21232581177696574	41.91537124842154
GOTERM_BP_FAT	GO:0007169~transmembrane receptor protein tyrosine kinase signaling pathway	26	0.037825334245020874	0.027991197375616485	CAV2, FGF7, VTN, DCN, MMP2, WNT4, SHISA2, RASGRP4, PTK2B, MEG3, NKX3-1, FGFBP1, MATK, CSF1R, PTPRE, EFEMP1, MAPK11, PLAUR, ARPC1B, ADRB2, ITGA5, SULF1, NTRK2, PDGFRA, ANOS1, IGFBP4	428	648	16650	1.560877466251298	1.0	0.21228083498810324	41.95756692694349
GOTERM_BP_FAT	GO:0043372~positive regulation of CD4-positive, alpha-beta T cell differentiation	4	0.005819282191541673	0.028128185176053075	IL6, IL4R, IL18, NLRP3	428	26	16650	5.984902947519769	1.0	0.2129166949397885	42.11410694866829
GOTERM_BP_FAT	GO:2000725~regulation of cardiac muscle cell differentiation	4	0.005819282191541673	0.028128185176053075	MEF2C, BMP4, DKK1, HAMP	428	26	16650	5.984902947519769	1.0	0.2129166949397885	42.11410694866829
GOTERM_BP_FAT	GO:0036075~replacement ossification	4	0.005819282191541673	0.028128185176053075	MEF2C, BMP4, COL1A1, COL10A1	428	26	16650	5.984902947519769	1.0	0.2129166949397885	42.11410694866829
GOTERM_BP_FAT	GO:2000403~positive regulation of lymphocyte migration	4	0.005819282191541673	0.028128185176053075	CXCL14, AIF1, PTK2B, CXCL12	428	26	16650	5.984902947519769	1.0	0.2129166949397885	42.11410694866829
GOTERM_BP_FAT	GO:0001958~endochondral ossification	4	0.005819282191541673	0.028128185176053075	MEF2C, BMP4, COL1A1, COL10A1	428	26	16650	5.984902947519769	1.0	0.2129166949397885	42.11410694866829
GOTERM_BP_FAT	GO:0042346~positive regulation of NF-kappaB import into nucleus	4	0.005819282191541673	0.028128185176053075	IL18, SPHK1, NLRP12, TLR7	428	26	16650	5.984902947519769	1.0	0.2129166949397885	42.11410694866829
GOTERM_BP_FAT	GO:0050820~positive regulation of coagulation	4	0.005819282191541673	0.028128185176053075	THBD, SERPINE1, S100A9, TBXA2R	428	26	16650	5.984902947519769	1.0	0.2129166949397885	42.11410694866829
GOTERM_BP_FAT	GO:0061037~negative regulation of cartilage development	4	0.005819282191541673	0.028128185176053075	BMP4, EFEMP1, WNT9A, SNAI2	428	26	16650	5.984902947519769	1.0	0.2129166949397885	42.11410694866829
GOTERM_BP_FAT	GO:0071709~membrane assembly	4	0.005819282191541673	0.028128185176053075	CAV2, CAV1, S100A10, ANXA2	428	26	16650	5.984902947519769	1.0	0.2129166949397885	42.11410694866829
GOTERM_BP_FAT	GO:0072593~reactive oxygen species metabolic process	12	0.01745784657462502	0.02830857331744145	ICAM1, P2RX7, CAV1, CDKN1A, IL6, PTGIS, AIF1, CRYAB, PTK2B, ITGB2, KLF2, PLA2R1	428	222	16650	2.102803738317757	1.0	0.21384441912404917	42.31963149580496
GOTERM_BP_FAT	GO:0006508~proteolysis	57	0.08292477122946884	0.028353941638192437	CAST, AEBP1, S100A8, LXN, S100A9, VTN, MMP28, AQP1, MMP2, DAB2, PAPPA, HTRA1, FAP, SERPINE1, SERPINA1, CFD, TFPI2, DPEP2, CRYAB, ARNTL, NLRP3, PLAUR, CTSK, CST6, ANXA8L1, JOSD2, SERPINB7, SERPINB2, CTSD, ANOS1, TGFB1I1, WNT9A, ADAM12, CAV1, ADAMTS14, SPOCK2, ADAMTSL5, C1R, C1S, TIMP3, PCOLCE, PTK2B, COL6A3, NKX3-1, FN1, IL6, OLR1, ECM1, GGT5, KCTD10, P2RX7, PLK2, SFRP2, NLRP12, RHBDL2, CPB1, PLAU	428	1693	16650	1.309749877174291	1.0	0.21385500386775658	42.371212765127886
GOTERM_BP_FAT	GO:0042476~odontogenesis	8	0.011638564383083347	0.028647129310102208	BMP4, INHBA, HAND2, HTRA1, COL1A2, STIM1, COL1A1, AQP1	428	115	16650	2.7062169849654607	1.0	0.21553871390987156	42.703498216093905
GOTERM_BP_FAT	GO:0033559~unsaturated fatty acid metabolic process	8	0.011638564383083347	0.028647129310102208	GGT5, ACSL1, PTGIS, PDPN, ALOX5AP, CYP4F3, ALOX5, HPGDS	428	115	16650	2.7062169849654607	1.0	0.21553871390987156	42.703498216093905
GOTERM_BP_FAT	GO:0015850~organic hydroxy compound transport	11	0.0160030260267396	0.02900134764094917	P2RY12, OSBPL5, DRD1, CAV1, KCNB1, C1QTNF1, SLC22A3, SYT7, AQP1, CXCL12, HTR2A	428	195	16650	2.1944644140905822	1.0	0.2176243362495861	43.10253083542599
GOTERM_BP_FAT	GO:0016202~regulation of striated muscle tissue development	8	0.011638564383083347	0.029842534558796922	MEF2C, BMP4, JPH2, DKK1, HAMP, MEG3, MAPK11, ARNTL	428	116	16650	2.6828875281985174	1.0	0.2229522473628074	44.039613000405744
GOTERM_BP_FAT	GO:0090174~organelle membrane fusion	8	0.011638564383083347	0.029842534558796922	CAV2, CORO1A, VAMP5, SYT8, SYT6, SYTL2, SYT7, ANXA2	428	116	16650	2.6828875281985174	1.0	0.2229522473628074	44.039613000405744
GOTERM_BP_FAT	GO:0042345~regulation of NF-kappaB import into nucleus	5	0.007274102739427092	0.029846119775932024	IL18, SPHK1, NLRP12, NLRP3, TLR7	428	46	16650	4.228464039008533	1.0	0.22267075192863817	44.04357544455371
GOTERM_BP_FAT	GO:0045453~bone resorption	5	0.007274102739427092	0.029846119775932024	P2RX7, CTSK, IL6, ADRB2, PTK2B	428	46	16650	4.228464039008533	1.0	0.22267075192863817	44.04357544455371
GOTERM_BP_FAT	GO:2000116~regulation of cysteine-type endopeptidase activity	12	0.01745784657462502	0.03001780579634066	IL6, S100A8, CST6, SFRP2, CRYAB, S100A9, NLRP12, NKX3-1, WNT9A, NLRP3, AQP1, PLAUR	428	224	16650	2.0840287049399198	1.0	0.22350767636737023	44.23301483796476
GOTERM_BP_FAT	GO:0090002~establishment of protein localization to plasma membrane	9	0.013093384930968763	0.030073594989772245	WNT4, RAB31, TTC7A, KCNB1, VAMP5, S100A10, LRRC15, RHOG, ANXA2	428	142	16650	2.465611425562722	1.0	0.2235727850912531	44.294442001926924
GOTERM_BP_FAT	GO:0034103~regulation of tissue remodeling	6	0.00872892328731251	0.030224584210849652	P2RX7, IL6, HAND2, IL18, SYT7, CSF1R	428	68	16650	3.4325178669598677	1.0	0.2242680408960923	44.46036847238625
GOTERM_BP_FAT	GO:0015837~amine transport	6	0.00872892328731251	0.030224584210849652	P2RY12, P2RX7, DRD1, KCNB1, CXCL12, HTR2A	428	68	16650	3.4325178669598677	1.0	0.2242680408960923	44.46036847238625
GOTERM_BP_FAT	GO:0006869~lipid transport	15	0.021822308218281274	0.03079316048177295	OSBPL5, TNFAIP8L3, SPNS2, CAV1, SPNS3, ATP11A, SYT7, INHBA, P2RX7, ACSL1, C1QTNF1, NKX3-1, SLCO3A1, PLA2R1, ATP8B3	428	312	16650	1.870282171099928	1.0	0.22771397558654483	45.08099992610869
GOTERM_BP_FAT	GO:0035282~segmentation	7	0.010183743835197928	0.030914090267971046	BMP4, DKK1, MAFB, SFRP2, FOXF1, NKX3-1, SEMA3C	428	92	16650	2.9599248273059726	1.0	0.22820028968963757	45.21215081391489
GOTERM_BP_FAT	GO:0006790~sulfur compound metabolic process	17	0.02473194931405211	0.03093874404941481	GAL3ST4, SPOCK2, MICAL2, LUM, SULT2B1, SLC19A3, DCN, GGT5, ACSL1, BGN, CLIC3, CSGALNACT2, SULF1, VCAN, PAPSS2, HS3ST3B1, HPGDS	428	372	16650	1.77777359059391	1.0	0.22805347430227474	45.23885190290392
GOTERM_BP_FAT	GO:0010876~lipid localization	16	0.023277128766166694	0.030943558220271707	TNFAIP8L3, OSBPL5, SPNS2, CAV1, IL6, SPNS3, ATP11A, SYT7, INHBA, P2RX7, ACSL1, C1QTNF1, NKX3-1, SLCO3A1, PLA2R1, ATP8B3	428	342	16650	1.8199704869650764	1.0	0.2277770865250378	45.24406441417664
GOTERM_BP_FAT	GO:0001845~phagolysosome assembly	3	0.004364461643656255	0.030965792899266507	P2RX7, CORO1A, SYT7	428	11	16650	10.609600679694136	1.0	0.22761546721347925	45.26813276294354
GOTERM_BP_FAT	GO:0090196~regulation of chemokine secretion	3	0.004364461643656255	0.030965792899266507	IL1RL1, IL4R, CSF1R	428	11	16650	10.609600679694136	1.0	0.22761546721347925	45.26813276294354
GOTERM_BP_FAT	GO:0060561~apoptotic process involved in morphogenesis	4	0.005819282191541673	0.031058008734405642	BMP4, HAND2, CRYAB, SPI1	428	27	16650	5.763239875389408	1.0	0.22791159121674764	45.367846547077015
GOTERM_BP_FAT	GO:0009595~detection of biotic stimulus	4	0.005819282191541673	0.031058008734405642	PGLYRP4, TREM2, NLRP3, SSC5D	428	27	16650	5.763239875389408	1.0	0.22791159121674764	45.367846547077015
GOTERM_BP_FAT	GO:0002675~positive regulation of acute inflammatory response	4	0.005819282191541673	0.031058008734405642	PIK3CG, IL6, PTGER3, ALOX5AP	428	27	16650	5.763239875389408	1.0	0.22791159121674764	45.367846547077015
GOTERM_BP_FAT	GO:0043267~negative regulation of potassium ion transport	4	0.005819282191541673	0.031058008734405642	CAV1, PTK2B, HTR2A, ADCYAP1	428	27	16650	5.763239875389408	1.0	0.22791159121674764	45.367846547077015
GOTERM_BP_FAT	GO:0030947~regulation of vascular endothelial growth factor receptor signaling pathway	4	0.005819282191541673	0.031058008734405642	ITGA5, MEG3, VTN, MYOF	428	27	16650	5.763239875389408	1.0	0.22791159121674764	45.367846547077015
GOTERM_BP_FAT	GO:1901890~positive regulation of cell junction assembly	4	0.005819282191541673	0.031058008734405642	CAV1, WNT4, S100A10, COL16A1	428	27	16650	5.763239875389408	1.0	0.22791159121674764	45.367846547077015
GOTERM_BP_FAT	GO:0046824~positive regulation of nucleocytoplasmic transport	8	0.011638564383083347	0.03107112148286031	BMP4, DAB2, IL6, SFRP2, IL18, SPHK1, NLRP12, TLR7	428	117	16650	2.6599568655643417	1.0	0.2276907923441598	45.382011485406395
GOTERM_BP_FAT	GO:0072001~renal system development	14	0.020367487670395857	0.03109596734131516	BMP4, MEF2C, ACTA2, FBN1, FSTL3, DCN, LIF, WNT4, WNT7B, FOXF1, SERPINB7, SULF1, PDGFRA, NKX3-1	428	283	16650	1.9244740926653676	1.0	0.22754706328070196	45.40884147291685
GOTERM_BP_FAT	GO:0051384~response to glucocorticoid	9	0.013093384930968763	0.0311735738119618	WNT7B, CDKN1A, IL6, AIF1, PAPPA, SPARC, AQP1, PTAFR, ADCYAP1	428	143	16650	2.448369387621724	1.0	0.22774701473760495	45.49256498131468
GOTERM_BP_FAT	GO:0032989~cellular component morphogenesis	46	0.06692174520272924	0.0312382885313213	MEF2C, LUM, ABLIM3, ITGB2, CXCL12, LIF, WNT4, DAB2, FRMD6, UNC5B, PTK2B, MEG3, SEMA3C, HEG1, SPON2, LOXL2, KNDC1, OLFM1, CSF1R, TBC1D2, FN1, BMP4, ICAM1, IL6, PDPN, PLXNB3, S100A10, ECM2, SNAI2, TBC1D22A, CCL11, NBL1, P2RX7, CORO1A, WNT7B, KRT19, DKK1, SFRP2, NTRK2, RGCC, PDGFRA, ANOS1, COL1A1, TGFB1I1, KLF2, CDH11	428	1321	16650	1.3546449517853225	1.0	0.22786262535669943	45.562287524835476
GOTERM_BP_FAT	GO:0050670~regulation of lymphocyte proliferation	11	0.0160030260267396	0.031761090229833235	MEF2C, VCAM1, BMP4, GPR183, CDKN1A, IL6, CORO1A, AIF1, IL18, IL12A, TNFSF9	428	198	16650	2.161214953271028	1.0	0.23094307009278925	46.12245358955101
GOTERM_BP_FAT	GO:0001707~mesoderm formation	6	0.00872892328731251	0.03192600547005261	BMP4, INHBA, DKK1, SFRP2, FOXF1, CHRD	428	69	16650	3.382771231206826	1.0	0.23169947725301665	46.29801872887167
GOTERM_BP_FAT	GO:0042509~regulation of tyrosine phosphorylation of STAT protein	6	0.00872892328731251	0.03192600547005261	LIF, CAV1, IL6, IL18, IL12A, CSF1R	428	69	16650	3.382771231206826	1.0	0.23169947725301665	46.29801872887167
GOTERM_BP_FAT	GO:0046849~bone remodeling	6	0.00872892328731251	0.03192600547005261	P2RX7, CTSK, IL6, ADRB2, PTK2B, CSF1R	428	69	16650	3.382771231206826	1.0	0.23169947725301665	46.29801872887167
GOTERM_BP_FAT	GO:0015844~monoamine transport	6	0.00872892328731251	0.03192600547005261	P2RY12, DRD1, KCNB1, SLC22A3, CXCL12, HTR2A	428	69	16650	3.382771231206826	1.0	0.23169947725301665	46.29801872887167
GOTERM_BP_FAT	GO:0045582~positive regulation of T cell differentiation	6	0.00872892328731251	0.03192600547005261	IL6, IL4R, IL18, IL12A, TNFSF9, NLRP3	428	69	16650	3.382771231206826	1.0	0.23169947725301665	46.29801872887167
GOTERM_BP_FAT	GO:0002279~mast cell activation involved in immune response	5	0.007274102739427092	0.031984392987699006	PIK3CG, LAT2, IL4R, FOXF1, MILR1	428	47	16650	4.138496719029628	1.0	0.2317675777266912	46.36004671966211
GOTERM_BP_FAT	GO:0042093~T-helper cell differentiation	5	0.007274102739427092	0.031984392987699006	GPR183, IL6, IL4R, IL18, NLRP3	428	47	16650	4.138496719029628	1.0	0.2317675777266912	46.36004671966211
GOTERM_BP_FAT	GO:0060291~long-term synaptic potentiation	5	0.007274102739427092	0.031984392987699006	DRD1, PLK2, PTK2B, NTRK2, CX3CR1	428	47	16650	4.138496719029628	1.0	0.2317675777266912	46.36004671966211
GOTERM_BP_FAT	GO:0051592~response to calcium ion	8	0.011638564383083347	0.03233322074527466	MEF2C, P2RX7, CAV1, IL6, PTK2B, ALOX5AP, STIM1, SPARC	428	118	16650	2.637414858229051	1.0	0.23370016752428258	46.7292115703933
GOTERM_BP_FAT	GO:0007584~response to nutrient	10	0.014548205478854184	0.03245379778856218	MEF2C, VCAM1, ACSL1, HAMP, SFRP2, TBXA2R, ARSA, COL1A1, SPARC, SNAI2	428	171	16650	2.2749631087063453	1.0	0.23416315328353088	46.856257389039904
GOTERM_BP_FAT	GO:0006022~aminoglycan metabolic process	10	0.014548205478854184	0.03245379778856218	BGN, PGLYRP4, HS3ST3A1, SPOCK2, LUM, GALNT5, CSGALNACT2, VCAN, DCN, HS3ST3B1	428	171	16650	2.2749631087063453	1.0	0.23416315328353088	46.856257389039904
GOTERM_BP_FAT	GO:0032944~regulation of mononuclear cell proliferation	11	0.0160030260267396	0.03258613839768115	MEF2C, VCAM1, BMP4, GPR183, CDKN1A, IL6, CORO1A, AIF1, IL18, IL12A, TNFSF9	428	199	16650	2.150354576621425	1.0	0.23469969600367946	46.99536728043194
GOTERM_BP_FAT	GO:0016055~Wnt signaling pathway	20	0.029096410957708367	0.03294337936675466	CAV1, IGFBP6, FZD1, BICC1, ARNTL, SNAI2, HIC1, WNT7B, WNT4, DAB2, DKK1, SHISA2, SFRP2, SFRP4, SULF1, GNG2, COL1A1, TGFB1I1, WNT9A, IGFBP4	428	468	16650	1.6624730409777138	1.0	0.23666670617236218	47.369160060430836
GOTERM_BP_FAT	GO:0043087~regulation of GTPase activity	27	0.039280154792906294	0.03298141560856456	CAV2, FGF7, PRKG1, CCL26, ADCYAP1, RGS11, WNT4, PTK2B, RASGRP4, RASA3, KNDC1, CSF2RA, RHOG, TBC1D2, ARHGAP9, ICAM1, PLXNB3, S100A10, ARHGAP23, TBC1D22A, P2RY12, CCL11, RGS4, NTRK2, PDGFRA, TBXA2R, DENND3	428	691	16650	1.52004409159149	1.0	0.23659745998443293	47.40881110912649
GOTERM_BP_FAT	GO:0002460~adaptive immune response based on somatic recombination of immune receptors built from immunoglobulin superfamily domains	14	0.020367487670395857	0.033535987408831305	GAPT, MEF2C, ICAM1, IL6, IL1RL1, IL18, C1R, C1S, NLRP3, P2RX7, RAET1E, KLHL6, IL4R, IL12A	428	286	16650	1.9042873014835628	1.0	0.23980023703238573	47.98372080010481
GOTERM_BP_FAT	GO:1901861~regulation of muscle tissue development	8	0.011638564383083347	0.03362915077595158	MEF2C, BMP4, JPH2, DKK1, HAMP, MEG3, MAPK11, ARNTL	428	119	16650	2.6152517081598994	1.0	0.24007490733780001	48.07971443713319
GOTERM_BP_FAT	GO:0042770~signal transduction in response to DNA damage	8	0.011638564383083347	0.03362915077595158	TNKS1BP1, CDKN1A, PLK2, RGCC, PTTG1IP, SNAI2, PLA2R1, HIC1	428	119	16650	2.6152517081598994	1.0	0.24007490733780001	48.07971443713319
GOTERM_BP_FAT	GO:0043271~negative regulation of ion transport	8	0.011638564383083347	0.03362915077595158	ICAM1, CAV1, HAMP, PTK2B, SFRP4, PLA2R1, HTR2A, ADCYAP1	428	119	16650	2.6152517081598994	1.0	0.24007490733780001	48.07971443713319
GOTERM_BP_FAT	GO:0007249~I-kappaB kinase/NF-kappaB signaling	13	0.018912667122510437	0.03364934001130743	IL1RL1, IL18, LGALS1, SPHK1, NLRP3, ECM1, TLR7, TMEM9B, PLK2, TGM2, NLRP12, TICAM2, CD14	428	257	16650	1.967798829048329	1.0	0.23988885734260101	48.10049486660459
GOTERM_BP_FAT	GO:0043281~regulation of cysteine-type endopeptidase activity involved in apoptotic process	11	0.0160030260267396	0.03368319300007516	IL6, S100A8, SFRP2, CRYAB, S100A9, NLRP12, NKX3-1, WNT9A, NLRP3, AQP1, PLAUR	428	200	16650	2.1396028037383177	1.0	0.23978933814482728	48.13532147024438
GOTERM_BP_FAT	GO:0003151~outflow tract morphogenesis	6	0.00872892328731251	0.03368616224230191	MEF2C, BMP4, HAND2, SFRP2, FZD1, SEMA3C	428	70	16650	3.3344459279038716	1.0	0.2394959398637102	48.138375051298155
GOTERM_BP_FAT	GO:0010717~regulation of epithelial to mesenchymal transition	6	0.00872892328731251	0.03368616224230191	DAB2, SFRP2, RGCC, TGFB1I1, COL1A1, OLFM1	428	70	16650	3.3344459279038716	1.0	0.2394959398637102	48.138375051298155
GOTERM_BP_FAT	GO:0007186~G-protein coupled receptor signaling pathway	44	0.0640121041069584	0.03397592859521025	CAV2, GPR183, DRD1, CAV1, GNA15, ADGRF4, FPR1, NPY4R, BDKRB1, GPR1, CXCL12, SORCS2, CCL26, ADCYAP1, P2RY6, RGS11, TGM2, GNG2, PIK3CG, SPNS2, PTGER2, ADGRE1, PTGER3, SPNS3, SPHK1, FZD1, ACKR1, MRGPRF, PTGFR, P2RY12, CCL11, P2RY13, ADRB2, GPR34, SFRP2, RGS4, HTR7, SFRP4, PTGDR, CX3CR1, TBXA2R, GPR12, PTAFR, HTR2A	428	1261	16650	1.3574006685096385	1.0	0.24100278986712753	48.43555363019665
GOTERM_BP_FAT	GO:0043516~regulation of DNA damage response, signal transduction by p53 class mediator	4	0.005819282191541673	0.03414150923039691	PTTG1IP, SNAI2, PLA2R1, HIC1	428	28	16650	5.557409879839786	1.0	0.241726443876508	48.604644405650454
GOTERM_BP_FAT	GO:0045622~regulation of T-helper cell differentiation	4	0.005819282191541673	0.03414150923039691	IL6, IL4R, IL18, NLRP3	428	28	16650	5.557409879839786	1.0	0.241726443876508	48.604644405650454
GOTERM_BP_FAT	GO:0036336~dendritic cell migration	4	0.005819282191541673	0.03414150923039691	PIK3CG, GPR183, NLRP12, IL12A	428	28	16650	5.557409879839786	1.0	0.241726443876508	48.604644405650454
GOTERM_BP_FAT	GO:0043276~anoikis	4	0.005819282191541673	0.03414150923039691	CAV1, ITGA5, NTRK2, SNAI2	428	28	16650	5.557409879839786	1.0	0.241726443876508	48.604644405650454
GOTERM_BP_FAT	GO:0060324~face development	5	0.007274102739427092	0.034210265703320614	DKK1, CRISPLD2, ALDH1A3, COL1A1, MMP2	428	48	16650	4.052278037383178	1.0	0.24184308805651544	48.67470390579404
GOTERM_BP_FAT	GO:0003382~epithelial cell morphogenesis	5	0.007274102739427092	0.034210265703320614	LIF, BMP4, WNT4, FRMD6, HEG1	428	48	16650	4.052278037383178	1.0	0.24184308805651544	48.67470390579404
GOTERM_BP_FAT	GO:0045661~regulation of myoblast differentiation	5	0.007274102739427092	0.034210265703320614	MEF2C, BMP4, CXCL14, IL18, FLT3LG	428	48	16650	4.052278037383178	1.0	0.24184308805651544	48.67470390579404
GOTERM_BP_FAT	GO:0198738~cell-cell signaling by wnt	20	0.029096410957708367	0.034385190504252455	CAV1, IGFBP6, FZD1, BICC1, ARNTL, SNAI2, HIC1, WNT7B, WNT4, DAB2, DKK1, SHISA2, SFRP2, SFRP4, SULF1, GNG2, COL1A1, TGFB1I1, WNT9A, IGFBP4	428	469	16650	1.6589283223402347	1.0	0.2426210015335627	48.85253591036409
GOTERM_BP_FAT	GO:0043010~camera-type eye development	14	0.020367487670395857	0.03507814443477038	MAF, BMP4, INHBA, WNT7B, CRYAB, ALDH1A3, NTRK2, EFEMP1, FBN1, PDGFRA, WNT9A, COL8A1, MAB21L2, MFRP	428	288	16650	1.8910630841121494	1.0	0.24660946143269535	49.55128401515094
GOTERM_BP_FAT	GO:0048332~mesoderm morphogenesis	6	0.00872892328731251	0.03550547989285702	BMP4, INHBA, DKK1, SFRP2, FOXF1, CHRD	428	71	16650	3.2874819007502962	1.0	0.24893194192189116	49.97767210845348
GOTERM_BP_FAT	GO:0021537~telencephalon development	12	0.01745784657462502	0.036230503427948826	MEF2C, BMP4, INHBA, DRD1, ALDH1A3, KCNA1, COL3A1, NTRK2, CX3CR1, AQP1, CXCL12, CSF1R	428	231	16650	2.0208763199417406	1.0	0.2530676824275351	50.693284989865425
GOTERM_BP_FAT	GO:0002294~CD4-positive, alpha-beta T cell differentiation involved in immune response	5	0.007274102739427092	0.03652403639281966	GPR183, IL6, IL4R, IL18, NLRP3	428	49	16650	3.9695784855998473	1.0	0.25454014337515096	50.980239382950685
GOTERM_BP_FAT	GO:0035272~exocrine system development	5	0.007274102739427092	0.03652403639281966	IL6, FGF7, TGM2, NKX3-1, SEMA3C	428	49	16650	3.9695784855998473	1.0	0.25454014337515096	50.980239382950685
GOTERM_BP_FAT	GO:0010524~positive regulation of calcium ion transport into cytosol	5	0.007274102739427092	0.03652403639281966	P2RX7, DRD1, CAV1, JPH2, BDKRB1	428	49	16650	3.9695784855998473	1.0	0.25454014337515096	50.980239382950685
GOTERM_BP_FAT	GO:0042116~macrophage activation	5	0.007274102739427092	0.03652403639281966	IL1RL1, AIF1, IL4R, CX3CR1, TLR7	428	49	16650	3.9695784855998473	1.0	0.25454014337515096	50.980239382950685
GOTERM_BP_FAT	GO:0031663~lipopolysaccharide-mediated signaling pathway	5	0.007274102739427092	0.03652403639281966	LY86, IL18, CD14, PTAFR, CD180	428	49	16650	3.9695784855998473	1.0	0.25454014337515096	50.980239382950685
GOTERM_BP_FAT	GO:0003128~heart field specification	3	0.004364461643656255	0.0365387796782286	MEF2C, BMP4, DKK1	428	12	16650	9.725467289719626	1.0	0.25430657456861805	50.99461041684607
GOTERM_BP_FAT	GO:0003376~sphingosine-1-phosphate signaling pathway	3	0.004364461643656255	0.0365387796782286	SPNS2, SPNS3, SPHK1	428	12	16650	9.725467289719626	1.0	0.25430657456861805	50.99461041684607
GOTERM_BP_FAT	GO:0030208~dermatan sulfate biosynthetic process	3	0.004364461643656255	0.0365387796782286	BGN, VCAN, DCN	428	12	16650	9.725467289719626	1.0	0.25430657456861805	50.99461041684607
GOTERM_BP_FAT	GO:0090195~chemokine secretion	3	0.004364461643656255	0.0365387796782286	IL1RL1, IL4R, CSF1R	428	12	16650	9.725467289719626	1.0	0.25430657456861805	50.99461041684607
GOTERM_BP_FAT	GO:0040037~negative regulation of fibroblast growth factor receptor signaling pathway	3	0.004364461643656255	0.0365387796782286	WNT4, SHISA2, SULF1	428	12	16650	9.725467289719626	1.0	0.25430657456861805	50.99461041684607
GOTERM_BP_FAT	GO:0001667~ameboidal-type cell migration	15	0.021822308218281274	0.03690335201961635	BMP4, FGF7, ZEB2, ITGB2, SPARC, DCN, SRPX2, HAND2, PTK2B, ETS1, FAP, RGCC, SEMA3C, LOXL2, SCG2	428	320	16650	1.8235251168224298	1.0	0.25620298771316463	51.348710068123346
GOTERM_BP_FAT	GO:0030218~erythrocyte differentiation	7	0.010183743835197928	0.03696206413042227	BMP4, INHBA, MAFB, ETS1, SPI1, MAPK11, KLF2	428	96	16650	2.8365946261682238	1.0	0.2562351663274397	51.40550839878893
GOTERM_BP_FAT	GO:0006691~leukotriene metabolic process	4	0.005819282191541673	0.037377496637369154	GGT5, ALOX5AP, CYP4F3, ALOX5	428	29	16650	5.365775056397035	1.0	0.25842683107988995	51.80560749349531
GOTERM_BP_FAT	GO:2000516~positive regulation of CD4-positive, alpha-beta T cell activation	4	0.005819282191541673	0.037377496637369154	IL6, IL4R, IL18, NLRP3	428	29	16650	5.365775056397035	1.0	0.25842683107988995	51.80560749349531
GOTERM_BP_FAT	GO:0030431~sleep	4	0.005819282191541673	0.037377496637369154	IL6, IL18, PTGDR, HTR2A	428	29	16650	5.365775056397035	1.0	0.25842683107988995	51.80560749349531
GOTERM_BP_FAT	GO:0034698~response to gonadotropin	4	0.005819282191541673	0.037377496637369154	ICAM1, INHBA, PAPPA, GJB2	428	29	16650	5.365775056397035	1.0	0.25842683107988995	51.80560749349531
GOTERM_BP_FAT	GO:0010656~negative regulation of muscle cell apoptotic process	4	0.005819282191541673	0.037377496637369154	HAND2, SFRP2, PTK2B, ADCYAP1	428	29	16650	5.365775056397035	1.0	0.25842683107988995	51.80560749349531
GOTERM_BP_FAT	GO:0070741~response to interleukin-6	4	0.005819282191541673	0.037377496637369154	IL6, PTGIS, HAMP, SELPLG	428	29	16650	5.365775056397035	1.0	0.25842683107988995	51.80560749349531
GOTERM_BP_FAT	GO:0043407~negative regulation of MAP kinase activity	6	0.00872892328731251	0.037384340115660886	BMP4, CAV1, DUSP3, SFRP2, RGS4, SMPD1	428	72	16650	3.241822429906542	1.0	0.25814251831490853	51.81217216717767
GOTERM_BP_FAT	GO:0032649~regulation of interferon-gamma production	7	0.010183743835197928	0.038584117066678476	INHBA, IL1RL1, IL18, TICAM2, IL12A, TLR7, CD14	428	97	16650	2.8073513825994794	1.0	0.26502579973243223	52.95006325039673
GOTERM_BP_FAT	GO:0061005~cell differentiation involved in kidney development	5	0.007274102739427092	0.03892590444266068	LIF, MEF2C, BMP4, WNT4, ACTA2	428	50	16650	3.8901869158878504	1.0	0.2667345282520772	53.26953036047137
GOTERM_BP_FAT	GO:0002293~alpha-beta T cell differentiation involved in immune response	5	0.007274102739427092	0.03892590444266068	GPR183, IL6, IL4R, IL18, NLRP3	428	50	16650	3.8901869158878504	1.0	0.2667345282520772	53.26953036047137
GOTERM_BP_FAT	GO:0010660~regulation of muscle cell apoptotic process	5	0.007274102739427092	0.03892590444266068	HAND2, SFRP2, PTK2B, IL12A, ADCYAP1	428	50	16650	3.8901869158878504	1.0	0.2667345282520772	53.26953036047137
GOTERM_BP_FAT	GO:0007157~heterophilic cell-cell adhesion via plasma membrane cell adhesion molecules	5	0.007274102739427092	0.03892590444266068	VCAM1, ICAM1, CADM3, ITGA5, JAML	428	50	16650	3.8901869158878504	1.0	0.2667345282520772	53.26953036047137
GOTERM_BP_FAT	GO:0002287~alpha-beta T cell activation involved in immune response	5	0.007274102739427092	0.03892590444266068	GPR183, IL6, IL4R, IL18, NLRP3	428	50	16650	3.8901869158878504	1.0	0.2667345282520772	53.26953036047137
GOTERM_BP_FAT	GO:0010518~positive regulation of phospholipase activity	5	0.007274102739427092	0.03892590444266068	GNA15, RASGRP4, PDGFRA, PTAFR, HTR2A	428	50	16650	3.8901869158878504	1.0	0.2667345282520772	53.26953036047137
GOTERM_BP_FAT	GO:0002762~negative regulation of myeloid leukocyte differentiation	5	0.007274102739427092	0.03892590444266068	INHBA, MAFB, FBN1, FSTL3, RUNX1	428	50	16650	3.8901869158878504	1.0	0.2667345282520772	53.26953036047137
GOTERM_BP_FAT	GO:0034612~response to tumor necrosis factor	13	0.018912667122510437	0.039028173429524984	CCL11, VCAM1, ICAM1, IL6, PTK2B, HAMP, TNFRSF8, NKX3-1, CD70, COL1A1, KLF2, CD14, CCL26	428	263	16650	1.9229060800966562	1.0	0.26701073611045734	53.3647203798747
GOTERM_BP_FAT	GO:0045445~myoblast differentiation	6	0.00872892328731251	0.03932308098455077	MEF2C, BMP4, CXCL14, LGALS1, IL18, FLT3LG	428	73	16650	3.197413903469466	1.0	0.26842983048181757	53.638186671354696
GOTERM_BP_FAT	GO:0007260~tyrosine phosphorylation of STAT protein	6	0.00872892328731251	0.03932308098455077	LIF, CAV1, IL6, IL18, IL12A, CSF1R	428	73	16650	3.197413903469466	1.0	0.26842983048181757	53.638186671354696
GOTERM_BP_FAT	GO:0006357~regulation of transcription from RNA polymerase II promoter	60	0.0872892328731251	0.03966795458986515	MEF2C, AEBP1, FOSL2, IL18, FSTL3, SPI1, ZEB2, FLT3LG, HAMP, HTRA1, FOXF1, SERPINE1, TRPV4, CREB3L1, MICAL2, HDAC10, ARNTL, NLRP3, MSC, INHBA, ADRB2, RGCC, VGLL3, PTAFR, CAV1, LUM, ABLIM3, DCN, GREM2, ADCYAP1, HIC1, LIF, ADIRF, FOXQ1, MEIS3, HAND2, NKX3-1, BHLHE40, RUNX1, BMP4, MAF, RFX8, IL6, BHLHE22, MAFB, TRIM29, KLF10, FBN1, LMNA, FZD1, SNAI2, ECM1, NBL1, DKK1, SFRP2, ETS1, SULF1, HOPX, KLF2, …	428	1835	16650	1.2719957218161908	1.0	0.27013807826313285	53.95605822336294
GOTERM_BP_FAT	GO:0051591~response to cAMP	7	0.010183743835197928	0.04025082855370377	PIK3CG, THBD, PTK2B, COL1A1, SPARC, AQP1, PTAFR	428	98	16650	2.778704939919893	1.0	0.2732393630120875	54.488604831195644
GOTERM_BP_FAT	GO:0042102~positive regulation of T cell proliferation	7	0.010183743835197928	0.04025082855370377	VCAM1, IL6, CORO1A, AIF1, IL18, IL12A, TNFSF9	428	98	16650	2.778704939919893	1.0	0.2732393630120875	54.488604831195644
GOTERM_BP_FAT	GO:0032956~regulation of actin cytoskeleton organization	14	0.020367487670395857	0.04032946283465491	MEF2C, ICAM1, S100A10, CXCL12, CCL26, CCL11, ARPC1B, CORO1A, WNT4, PTK2B, RGCC, PDGFRA, SYNPO, CSF1R	428	294	16650	1.8524699599465952	1.0	0.27336413912585	54.56000101951659
GOTERM_BP_FAT	GO:0010469~regulation of receptor activity	8	0.011638564383083347	0.04062652389745204	MEF2C, CAV1, LYNX1, JPH2, PTK2B, SERPINE1, PLAU, ANXA2	428	124	16650	2.509798010250226	1.0	0.2747685587428199	54.82876147689863
GOTERM_BP_FAT	GO:0010831~positive regulation of myotube differentiation	4	0.005819282191541673	0.04076452231596436	IL4R, MEG3, EHD2, FLT3LG	428	30	16650	5.186915887850467	1.0	0.2752376808233038	54.95309980287936
GOTERM_BP_FAT	GO:0006929~substrate-dependent cell migration	4	0.005819282191541673	0.04076452231596436	P2RY12, ITGA11, SNAI2, FN1	428	30	16650	5.186915887850467	1.0	0.2752376808233038	54.95309980287936
GOTERM_BP_FAT	GO:0060325~face morphogenesis	4	0.005819282191541673	0.04076452231596436	DKK1, CRISPLD2, COL1A1, MMP2	428	30	16650	5.186915887850467	1.0	0.2752376808233038	54.95309980287936
GOTERM_BP_FAT	GO:0050650~chondroitin sulfate proteoglycan biosynthetic process	4	0.005819282191541673	0.04076452231596436	BGN, CSGALNACT2, VCAN, DCN	428	30	16650	5.186915887850467	1.0	0.2752376808233038	54.95309980287936
GOTERM_BP_FAT	GO:0010543~regulation of platelet activation	4	0.005819282191541673	0.04076452231596436	THBD, C1QTNF1, PDGFRA, PRKG1	428	30	16650	5.186915887850467	1.0	0.2752376808233038	54.95309980287936
GOTERM_BP_FAT	GO:0006937~regulation of muscle contraction	9	0.013093384930968763	0.04097564402280947	PIK3CG, CAV1, ADRB2, KCNA1, SPHK1, TBXA2R, PRKG1, PTAFR, TNNI2	428	151	16650	2.3186544531781887	1.0	0.27613165770017056	55.14269555430038
GOTERM_BP_FAT	GO:0043588~skin development	12	0.01745784657462502	0.04127561925282809	KRT9, INHBA, FOXQ1, FOSL2, FGF7, DKK1, COL3A1, TGM1, COL1A2, COL1A1, COL5A2, COL5A1	428	236	16650	1.9780611436717883	1.0	0.2775387841314827	55.41078494258673
GOTERM_BP_FAT	GO:0070527~platelet aggregation	5	0.007274102739427092	0.04141597233824064	PIK3CG, P2RY12, C1QTNF1, PDGFRA, PRKG1	428	51	16650	3.81390874106652	1.0	0.27801430445358744	55.53569705958027
GOTERM_BP_FAT	GO:0050803~regulation of synapse structure or activity	12	0.01745784657462502	0.04230645088374817	MEF2C, DRD1, DKK1, SRPX2, PLK2, PTK2B, KCNB1, NTRK2, CX3CR1, ASIC2, SYT7, THBS2	428	237	16650	1.9697148941204305	1.0	0.2828194956683081	56.32051530375539
GOTERM_BP_FAT	GO:0001822~kidney development	13	0.018912667122510437	0.04244057593027058	BMP4, MEF2C, ACTA2, FBN1, FSTL3, DCN, LIF, WNT4, WNT7B, SERPINB7, SULF1, PDGFRA, NKX3-1	428	267	16650	1.8940984983723617	1.0	0.2832476863950668	56.43758173935161
GOTERM_BP_FAT	GO:0048934~peripheral nervous system neuron differentiation	3	0.004364461643656255	0.04246310414701181	HAND2, NTRK2, RUNX1	428	13	16650	8.977354421279655	1.0	0.28303400731485406	56.4572155260005
GOTERM_BP_FAT	GO:0090520~sphingolipid mediated signaling pathway	3	0.004364461643656255	0.04246310414701181	SPNS2, SPNS3, SPHK1	428	13	16650	8.977354421279655	1.0	0.28303400731485406	56.4572155260005
GOTERM_BP_FAT	GO:0030205~dermatan sulfate metabolic process	3	0.004364461643656255	0.04246310414701181	BGN, VCAN, DCN	428	13	16650	8.977354421279655	1.0	0.28303400731485406	56.4572155260005
GOTERM_BP_FAT	GO:0002523~leukocyte migration involved in inflammatory response	3	0.004364461643656255	0.04246310414701181	S100A8, S100A9, ITGB2	428	13	16650	8.977354421279655	1.0	0.28303400731485406	56.4572155260005
GOTERM_BP_FAT	GO:0048935~peripheral nervous system neuron development	3	0.004364461643656255	0.04246310414701181	HAND2, NTRK2, RUNX1	428	13	16650	8.977354421279655	1.0	0.28303400731485406	56.4572155260005
GOTERM_BP_FAT	GO:0032844~regulation of homeostatic process	19	0.027641590409822947	0.042701320884018484	IL6, CAV1, DRD1, JPH2, PTGER3, MAFB, SPI1, MAPK11, BDKRB1, DCN, INHBA, P2RX7, CORO1A, ETS1, PTK2B, TRPV4, RASA3, HTR2A, CSF1R	428	451	16650	1.6388814058064114	1.0	0.2840569655445603	56.66431353194222
GOTERM_BP_FAT	GO:0043009~chordate embryonic development	23	0.03346087260136462	0.04292776667666605	MEF2C, BMP4, RARRES2, FZD1, LIF, WNT7B, KRT19, DUSP3, DKK1, HAND2, SFRP2, FOXF1, SULF1, HOPX, PDGFRA, HEG1, NKX3-1, SEMA3C, COL1A1, WNT9A, KLF2, CHRD, COL11A1	428	577	16650	1.5506810929882244	1.0	0.28500864349596555	56.860312444282634
GOTERM_BP_FAT	GO:0043122~regulation of I-kappaB kinase/NF-kappaB signaling	12	0.01745784657462502	0.04333847117870257	TMEM9B, PLK2, IL1RL1, LGALS1, IL18, SPHK1, TICAM2, NLRP12, TGM2, NLRP3, ECM1, TLR7	428	238	16650	1.9614387811199245	1.0	0.28700583188933926	57.21365346207313
GOTERM_BP_FAT	GO:1901655~cellular response to ketone	6	0.00872892328731251	0.043381339540133644	PTGER2, P2RY6, IL6, GNG2, KLF2, AQP1	428	75	16650	3.1121495327102804	1.0	0.2869048609868875	57.250375845041226
GOTERM_BP_FAT	GO:0009799~specification of symmetry	8	0.011638564383083347	0.043672003630103595	MEF2C, BMP4, NBL1, HAND2, MICAL2, FOXF1, BICC1, GREM2	428	126	16650	2.4699599465954605	1.0	0.28820954398497545	57.49858099219165
GOTERM_BP_FAT	GO:0006690~icosanoid metabolic process	7	0.010183743835197928	0.043719314703849224	GGT5, PTGIS, PDPN, ALOX5AP, CYP4F3, ALOX5, HPGDS	428	100	16650	2.723130841121495	1.0	0.2881325455209863	57.53885158862182
GOTERM_BP_FAT	GO:2000117~negative regulation of cysteine-type endopeptidase activity	7	0.010183743835197928	0.043719314703849224	IL6, CST6, SFRP2, CRYAB, WNT9A, AQP1, PLAUR	428	100	16650	2.723130841121495	1.0	0.2881325455209863	57.53885158862182
GOTERM_BP_FAT	GO:0044091~membrane biogenesis	4	0.005819282191541673	0.044300898532828724	CAV2, CAV1, S100A10, ANXA2	428	31	16650	5.019596020500452	1.0	0.29107007699068654	58.030942962664646
GOTERM_BP_FAT	GO:0050870~positive regulation of T cell activation	11	0.0160030260267396	0.044498476537028805	VCAM1, CAV1, IL6, CORO1A, AIF1, LGALS1, IL4R, IL18, IL12A, TNFSF9, NLRP3	428	210	16650	2.037716955941255	1.0	0.2918344517968732	58.19688457742931
GOTERM_BP_FAT	GO:0017038~protein import	15	0.021822308218281274	0.04475996933226089	BMP4, DRD1, IL6, IL18, SPHK1, LMNA, FZD1, SNAI2, NLRP3, TLR7, DAB2, CDKN1A, SFRP2, PTTG1IP, NLRP12	428	329	16650	1.7736414510126977	1.0	0.29295427830135756	58.415550879615274
GOTERM_BP_FAT	GO:0050863~regulation of T cell activation	14	0.020367487670395857	0.045038891193542104	BMP4, IL6, CAV1, AIF1, LGALS1, IL18, NLRP3, TNFSF9, VCAM1, CORO1A, DUSP3, IL4R, IL12A, SLC46A2	428	299	16650	1.82149220141906	1.0	0.29416695789434855	58.64759665120272
GOTERM_BP_FAT	GO:0031348~negative regulation of defense response	9	0.013093384930968763	0.04512589591108737	PTGIS, HTRA1, SAA1, ETS1, FOXF1, CX3CR1, NLRP12, NLRP3, ADCYAP1	428	154	16650	2.273485859934458	1.0	0.2943046065426357	58.71972772460899
GOTERM_BP_FAT	GO:0009792~embryo development ending in birth or egg hatching	23	0.03346087260136462	0.045144789202327104	MEF2C, BMP4, RARRES2, FZD1, LIF, WNT7B, KRT19, DUSP3, DKK1, HAND2, SFRP2, FOXF1, SULF1, HOPX, PDGFRA, HEG1, NKX3-1, SEMA3C, COL1A1, WNT9A, KLF2, CHRD, COL11A1	428	583	16650	1.534722110899152	1.0	0.2940623840669381	58.735375399471465
GOTERM_BP_FAT	GO:0043123~positive regulation of I-kappaB kinase/NF-kappaB signaling	10	0.014548205478854184	0.045330866571414635	TMEM9B, PLK2, LGALS1, IL18, SPHK1, TICAM2, NLRP12, TGM2, ECM1, TLR7	428	182	16650	2.1374653383999176	1.0	0.2947509799907485	58.88918709980477
GOTERM_BP_FAT	GO:0034109~homotypic cell-cell adhesion	6	0.00872892328731251	0.04550131654605256	PIK3CG, P2RY12, LGALS1, C1QTNF1, PDGFRA, PRKG1	428	76	16650	3.071200196753566	1.0	0.2953504523948569	59.02960418112524
GOTERM_BP_FAT	GO:0048705~skeletal system morphogenesis	11	0.0160030260267396	0.045632336577908494	MEF2C, BMP4, P2RX7, SFRP2, PDGFRA, HHIP, COL1A1, WNT9A, COL11A1, MMP2, COL10A1	428	211	16650	2.02805952960978	1.0	0.295729516474009	59.137229653073334
GOTERM_BP_FAT	GO:0048699~generation of neurons	46	0.06692174520272924	0.04575969993614133	MEF2C, GPR183, DRD1, LUM, KCNA1, COL3A1, PRKG1, CXCL12, MFRP, ADCYAP1, LIF, WNT4, UNC5B, HAND2, PTK2B, MEG3, TRPV4, SEMA3C, HHIP, RUNX1, SPON2, KNDC1, OLFM1, CSF1R, FN1, BMP4, IL6, LGALS1, PLXNB3, FZD1, ARNTL, ECM2, P2RY12, NBL1, INHBA, WNT7B, DKK1, PLK2, SFRP2, NTRK2, CX3CR1, ANOS1, WNT9A, PMP22, NTM, CDH11	428	1357	16650	1.3187074291145255	1.0	0.2960871931757423	59.24159448211618
GOTERM_BP_FAT	GO:0008544~epidermis development	14	0.020367487670395857	0.04605540693018767	BMP4, FGF7, FOSL2, KRT9, INHBA, FOXQ1, DKK1, KRT5, CST6, KRT15, TGM1, SFRP4, BNC1, CALML5	428	300	16650	1.8154205607476634	1.0	0.2973724356437617	59.482931070181465
GOTERM_BP_FAT	GO:0071902~positive regulation of protein serine/threonine kinase activity	14	0.020367487670395857	0.04605540693018767	PIK3CG, MEF2C, FPR1, MAPK11, P2RX7, WNT7B, DIRAS1, ACSL1, SAA1, PTK2B, RGCC, GADD45B, CSF1R, HTR2A	428	300	16650	1.8154205607476634	1.0	0.2973724356437617	59.482931070181465
GOTERM_BP_FAT	GO:1903522~regulation of blood circulation	14	0.020367487670395857	0.04605540693018767	PIK3CG, ICAM1, ADRB2, CAV1, HSPB7, PTGDR, HOPX, ASIC2, TBXA2R, STIM1, CACNG1, PTAFR, HTR2A, ADCYAP1	428	300	16650	1.8154205607476634	1.0	0.2973724356437617	59.482931070181465
GOTERM_BP_FAT	GO:0032870~cellular response to hormone stimulus	24	0.03491569314925004	0.046346629866795885	MEF2C, BMP4, CAV2, IL6, PTGER2, RARRES2, CAV1, PTPRE, AIF1, FBN1, PADI2, ARNTL, AQP1, PTGFR, ADCYAP1, INHBA, P2RY6, RAB31, DAB2, ACSL1, PTGDR, NKX3-1, GNG2, TGFB1I1	428	616	16650	1.5156572399563053	1.0	0.2986275946475109	59.719283859357844
GOTERM_BP_FAT	GO:0003205~cardiac chamber development	9	0.013093384930968763	0.04656843977565225	MEF2C, BMP4, HAND2, SFRP2, FOXF1, FZD1, HEG1, SEMA3C, COL11A1	428	155	16650	2.2588182092252036	1.0	0.2994969133022991	59.89842459761371
GOTERM_BP_FAT	GO:0010952~positive regulation of peptidase activity	9	0.013093384930968763	0.04656843977565225	CAV1, S100A8, SFRP2, S100A9, NLRP12, NKX3-1, NLRP3, PCOLCE, FN1	428	155	16650	2.2588182092252036	1.0	0.2994969133022991	59.89842459761371
GOTERM_BP_FAT	GO:0014910~regulation of smooth muscle cell migration	5	0.007274102739427092	0.0466606469239146	P2RY6, AIF1, SERPINE1, VTN, PLAU	428	53	16650	3.6699876564979723	1.0	0.29965364223630786	59.97267160173304
GOTERM_BP_FAT	GO:0046635~positive regulation of alpha-beta T cell activation	5	0.007274102739427092	0.0466606469239146	IL6, IL4R, IL18, IL12A, NLRP3	428	53	16650	3.6699876564979723	1.0	0.29965364223630786	59.97267160173304
GOTERM_BP_FAT	GO:0071887~leukocyte apoptotic process	7	0.010183743835197928	0.04736946763892918	MEF2C, BMP4, ICAM1, P2RX7, IL6, CXCL12, SLC46A2	428	102	16650	2.669736118746564	1.0	0.3031742623453547	60.539093032013284
GOTERM_BP_FAT	GO:0003338~metanephros morphogenesis	4	0.005819282191541673	0.04798471700843186	LIF, BMP4, WNT7B, WNT4	428	32	16650	4.862733644859813	1.0	0.3061635573021365	61.024574307315135
GOTERM_BP_FAT	GO:0042092~type 2 immune response	4	0.005819282191541673	0.04798471700843186	IL6, IL4R, IL18, NLRP3	428	32	16650	4.862733644859813	1.0	0.3061635573021365	61.024574307315135
GOTERM_BP_FAT	GO:0050704~regulation of interleukin-1 secretion	4	0.005819282191541673	0.04798471700843186	P2RX7, SAA1, NLRP12, NLRP3	428	32	16650	4.862733644859813	1.0	0.3061635573021365	61.024574307315135
GOTERM_BP_FAT	GO:0030207~chondroitin sulfate catabolic process	3	0.004364461643656255	0.048717171025742224	BGN, VCAN, DCN	428	14	16650	8.336114819759679	1.0	0.3097654067155633	61.595158464097246
GOTERM_BP_FAT	GO:0072109~glomerular mesangium development	3	0.004364461643656255	0.048717171025742224	BMP4, ACTA2, SERPINB7	428	14	16650	8.336114819759679	1.0	0.3097654067155633	61.595158464097246
GOTERM_BP_FAT	GO:0051917~regulation of fibrinolysis	3	0.004364461643656255	0.048717171025742224	THBD, FAP, SERPINE1	428	14	16650	8.336114819759679	1.0	0.3097654067155633	61.595158464097246
GOTERM_BP_FAT	GO:0033622~integrin activation	3	0.004364461643656255	0.048717171025742224	PIEZO1, COL16A1, FN1	428	14	16650	8.336114819759679	1.0	0.3097654067155633	61.595158464097246
GOTERM_BP_FAT	GO:0042089~cytokine biosynthetic process	7	0.010183743835197928	0.04926317596428978	INHBA, IL6, IL18, NLRP12, TNFRSF8, TLR7, PTAFR	428	103	16650	2.643816350603393	1.0	0.3123426525057359	62.01533778641939
GOTERM_BP_FAT	GO:0032609~interferon-gamma production	7	0.010183743835197928	0.04926317596428978	INHBA, IL1RL1, IL18, TICAM2, IL12A, TLR7, CD14	428	103	16650	2.643816350603393	1.0	0.3123426525057359	62.01533778641939
GOTERM_BP_FAT	GO:0050922~negative regulation of chemotaxis	5	0.007274102739427092	0.049414995134587206	NBL1, AIF1, PADI2, SEMA3C, MMP28	428	54	16650	3.60202492211838	1.0	0.31279825005569295	62.13139408709514
GOTERM_BP_FAT	GO:0060840~artery development	6	0.00872892328731251	0.049923792711849886	BMP4, HAND2, FOXF1, COL3A1, NKX3-1, LOX	428	78	16650	2.992451473759885	1.0	0.31515680586849015	62.517892467021696
GOTERM_BP_FAT	GO:0035270~endocrine system development	8	0.011638564383083347	0.05019542643398643	TG, RFX8, BMP4, WNT4, IL6, ETS1, FSTL3, ADCYAP1	428	130	16650	2.393961179007908	1.0	0.3162429215602225	62.72269998174886
GOTERM_BP_FAT	GO:0044344~cellular response to fibroblast growth factor stimulus	8	0.011638564383083347	0.05019542643398643	WNT4, FGF7, SHISA2, SULF1, ANOS1, COL1A1, SNAI2, FGFBP1	428	130	16650	2.393961179007908	1.0	0.3162429215602225	62.72269998174886
GOTERM_BP_FAT	GO:0051338~regulation of transferase activity	34	0.04946389862810422	0.05031480039661204	MEF2C, TNFAIP8L3, CAV1, PODN, PODNL1, IL18, FPR1, DCN, LRRC15, ADCYAP1, DIRAS1, ACSL1, PTK2B, SAA1, NKX3-1, CSF1R, PIK3CG, BMP4, IL6, FBN1, MAPK11, P2RX7, CDKN1A, DUSP3, ADRB2, WNT7B, BGN, SFRP2, RGS4, RGCC, SMPD1, PDGFRA, GADD45B, HTR2A	428	955	16650	1.38498801193913	1.0	0.3165173684182797	62.81237015546645
GOTERM_BP_FAT	GO:0060322~head development	27	0.039280154792906294	0.05047524178179658	MEF2C, DRD1, COL3A1, KCNA1, PRKG1, AQP1, MMP2, CXCL12, ADCYAP1, WNT4, CRISPLD2, ALDH1A3, KNDC1, CSF1R, BMP4, MAFB, SPHK1, FZD1, PADI2, INHBA, WNT7B, DKK1, ETS1, CX3CR1, NTRK2, COL1A1, CHRD	428	720	16650	1.4588200934579436	1.0	0.3170085109794841	62.93256695417646
GOTERM_BP_FAT	GO:0071356~cellular response to tumor necrosis factor	12	0.01745784657462502	0.050496920594239006	CCL11, VCAM1, ICAM1, IL6, HAMP, PTK2B, TNFRSF8, NKX3-1, CD70, COL1A1, KLF2, CCL26	428	244	16650	1.9132066799448444	1.0	0.31676441433493385	62.94877965823017
GOTERM_BP_FAT	GO:0070488~neutrophil aggregation	2	0.0029096410957708367	0.05063509301945605	S100A8, S100A9	428	2	16650	38.901869158878505	1.0	0.31713627270941425	63.05195538050681
GOTERM_BP_FAT	GO:0050954~sensory perception of mechanical stimulus	9	0.013093384930968763	0.05107581577184413	ICAM1, KCNA1, ASIC2, COL1A1, SNAI2, COL11A1, PIEZO2, GJB2, HTR2A	428	158	16650	2.2159292558854844	1.0	0.3191001523906849	63.3792341107339
GOTERM_BP_FAT	GO:0002711~positive regulation of T cell mediated immunity	4	0.005819282191541673	0.051813866534612465	P2RX7, IL6, IL12A, NLRP3	428	33	16650	4.7153780798640605	1.0	0.322610704624789	63.921161941285256
GOTERM_BP_FAT	GO:0010165~response to X-ray	4	0.005819282191541673	0.051813866534612465	CDKN1A, THBD, HAMP, SFRP2	428	33	16650	4.7153780798640605	1.0	0.322610704624789	63.921161941285256
GOTERM_BP_FAT	GO:1902742~apoptotic process involved in development	4	0.005819282191541673	0.051813866534612465	BMP4, HAND2, CRYAB, SPI1	428	33	16650	4.7153780798640605	1.0	0.322610704624789	63.921161941285256
GOTERM_BP_FAT	GO:0007565~female pregnancy	10	0.014548205478854184	0.052174805868911156	LIF, WNT4, THBD, PTGIS, PAPPA, ETS1, COL16A1, MMP2, GJB2, ADCYAP1	428	187	16650	2.080313858763556	1.0	0.32413309479450425	64.18341249145168
GOTERM_BP_FAT	GO:1904894~positive regulation of STAT cascade	6	0.00872892328731251	0.052226495327004865	LIF, IL6, PTK2B, IL18, IL12A, CSF1R	428	79	16650	2.954572341180646	1.0	0.32403998430348513	64.2208206790603
GOTERM_BP_FAT	GO:0046427~positive regulation of JAK-STAT cascade	6	0.00872892328731251	0.052226495327004865	LIF, IL6, PTK2B, IL18, IL12A, CSF1R	428	79	16650	2.954572341180646	1.0	0.32403998430348513	64.2208206790603
GOTERM_BP_FAT	GO:0002456~T cell mediated immunity	6	0.00872892328731251	0.052226495327004865	ICAM1, P2RX7, IL6, RAET1E, IL12A, NLRP3	428	79	16650	2.954572341180646	1.0	0.32403998430348513	64.2208206790603
GOTERM_BP_FAT	GO:0007179~transforming growth factor beta receptor signaling pathway	9	0.013093384930968763	0.05263869157158836	CAV2, CAV1, DAB2, HTRA1, KLF10, COL3A1, FBN1, COL1A2, TGFB1I1	428	159	16650	2.201992593898783	1.0	0.3258198798322305	64.51780899777127
GOTERM_BP_FAT	GO:0002221~pattern recognition receptor signaling pathway	9	0.013093384930968763	0.05263869157158836	MARCO, CTSK, CAV1, PGLYRP4, TICAM2, ITGB2, TLR7, CD14, CD180	428	159	16650	2.201992593898783	1.0	0.3258198798322305	64.51780899777127
GOTERM_BP_FAT	GO:0031669~cellular response to nutrient levels	9	0.013093384930968763	0.05263869157158836	ICAM1, CAV1, CDKN1A, WNT4, IL6, KCNB1, KLF10, COL1A1, SNAI2	428	159	16650	2.201992593898783	1.0	0.3258198798322305	64.51780899777127
GOTERM_BP_FAT	GO:0097553~calcium ion transmembrane import into cytosol	7	0.010183743835197928	0.05318866725858198	P2RX7, DRD1, JPH2, FAM155A, BDKRB1, RASA3, HTR2A	428	105	16650	2.5934579439252334	1.0	0.32830318797475044	64.91043060678696
GOTERM_BP_FAT	GO:0042107~cytokine metabolic process	7	0.010183743835197928	0.05318866725858198	INHBA, IL6, IL18, NLRP12, TNFRSF8, TLR7, PTAFR	428	105	16650	2.5934579439252334	1.0	0.32830318797475044	64.91043060678696
GOTERM_BP_FAT	GO:1902656~calcium ion import into cytosol	7	0.010183743835197928	0.05318866725858198	P2RX7, DRD1, JPH2, FAM155A, BDKRB1, RASA3, HTR2A	428	105	16650	2.5934579439252334	1.0	0.32830318797475044	64.91043060678696
GOTERM_BP_FAT	GO:0051928~positive regulation of calcium ion transport	7	0.010183743835197928	0.05318866725858198	P2RX7, DRD1, CAV1, JPH2, STIM1, BDKRB1, CXCL12	428	105	16650	2.5934579439252334	1.0	0.32830318797475044	64.91043060678696
GOTERM_BP_FAT	GO:0048644~muscle organ morphogenesis	6	0.00872892328731251	0.05459024019834523	LIF, BMP4, COL3A1, FZD1, HEG1, COL11A1	428	80	16650	2.917640186915888	1.0	0.33513915822993334	65.89246444914427
GOTERM_BP_FAT	GO:0045576~mast cell activation	5	0.007274102739427092	0.055186409179680665	PIK3CG, LAT2, IL4R, FOXF1, MILR1	428	56	16650	3.473381174899866	1.0	0.33780983128246256	66.30223281097231
GOTERM_BP_FAT	GO:0002292~T cell differentiation involved in immune response	5	0.007274102739427092	0.055186409179680665	GPR183, IL6, IL4R, IL18, NLRP3	428	56	16650	3.473381174899866	1.0	0.33780983128246256	66.30223281097231
GOTERM_BP_FAT	GO:0010657~muscle cell apoptotic process	5	0.007274102739427092	0.055186409179680665	HAND2, SFRP2, PTK2B, IL12A, ADCYAP1	428	56	16650	3.473381174899866	1.0	0.33780983128246256	66.30223281097231
GOTERM_BP_FAT	GO:0032418~lysosome localization	5	0.007274102739427092	0.055186409179680665	PIK3CG, LAT2, IL4R, FOXF1, MILR1	428	56	16650	3.473381174899866	1.0	0.33780983128246256	66.30223281097231
GOTERM_BP_FAT	GO:0050709~negative regulation of protein secretion	7	0.010183743835197928	0.0552207050976457	IL6, KCNB1, RGCC, NLRP12, NLRP3, SSC5D, FN1	428	106	16650	2.5689913595485803	1.0	0.3376132409506518	66.32566312259111
GOTERM_BP_FAT	GO:0002313~mature B cell differentiation involved in immune response	3	0.004364461643656255	0.05528025707606084	GPR183, PTK2B, LGALS1	428	15	16650	7.780373831775701	1.0	0.33754539037069753	66.36631120878008
GOTERM_BP_FAT	GO:0002689~negative regulation of leukocyte chemotaxis	3	0.004364461643656255	0.05528025707606084	NBL1, PADI2, MMP28	428	15	16650	7.780373831775701	1.0	0.33754539037069753	66.36631120878008
GOTERM_BP_FAT	GO:0050930~induction of positive chemotaxis	3	0.004364461643656255	0.05528025707606084	IL16, CXCL12, SCG2	428	15	16650	7.780373831775701	1.0	0.33754539037069753	66.36631120878008
GOTERM_BP_FAT	GO:1903827~regulation of cellular protein localization	22	0.0320060520534792	0.055319056763458066	BMP4, IL6, RNASE2, TRIM29, KCNB1, ABLIM3, IL18, SPHK1, LMNA, FZD1, SNAI2, LRRC15, NLRP3, TLR7, LIF, CTSK, DAB2, CDKN1A, SFRP2, NLRP12, TREM2, RHOG	428	562	16650	1.5228489706322548	1.0	0.3373724762408852	66.39276948600973
GOTERM_BP_FAT	GO:0048565~digestive tract development	8	0.011638564383083347	0.05547192043031179	BMP4, CDKN1A, RARRES2, CLMP, SFRP2, FOXF1, COL3A1, PDGFRA	428	133	16650	2.3399620546693836	1.0	0.33777776100305934	66.49681841289954
GOTERM_BP_FAT	GO:0022408~negative regulation of cell-cell adhesion	8	0.011638564383083347	0.05547192043031179	BMP4, DUSP3, IL4R, C1QTNF1, RGCC, TRPV4, PRKG1, CXCL12	428	133	16650	2.3399620546693836	1.0	0.33777776100305934	66.49681841289954
GOTERM_BP_FAT	GO:0003156~regulation of organ formation	4	0.005819282191541673	0.055786049711000034	BMP4, DKK1, HAND2, SULF1	428	34	16650	4.576690489279824	1.0	0.338996478457238	66.70967756169807
GOTERM_BP_FAT	GO:0002686~negative regulation of leukocyte migration	4	0.005819282191541673	0.055786049711000034	NBL1, PADI2, MMP28, CXCL12	428	34	16650	4.576690489279824	1.0	0.338996478457238	66.70967756169807
GOTERM_BP_FAT	GO:0001558~regulation of cell growth	17	0.02473194931405211	0.05615145499186042	S100A8, CRYAB, SPHK1, IGFBP6, S100A9, BDKRB1, CXCL12, INHBA, CDKN1A, HTRA1, HAMP, PTK2B, SFRP2, SEMA3C, IGFBP4, OLFM1, FN1	428	403	16650	1.64102177593284	1.0	0.3404683056331571	66.95566940982656
GOTERM_BP_FAT	GO:0097193~intrinsic apoptotic signaling pathway	13	0.018912667122510437	0.05621419652398131	CAV1, CDKN1A, S100A8, SFRP2, S100A9, LGALS12, PTTG1IP, CREB3L1, NKX3-1, SNAI2, CXCL12, HIC1, PLAUR	428	279	16650	1.8126318962918302	1.0	0.3404136912093808	66.9977334923788
GOTERM_BP_FAT	GO:1902580~single-organism cellular localization	38	0.055283180819645894	0.0562369569238192	DRD1, CAV1, IL18, SYT8, ITGB2, SYT6, SYT7, LRRC15, TLR7, WNT4, DAB2, IL4R, FOXF1, EHD2, RHOG, PIK3CG, BMP4, IL6, TTC7A, KCNB1, SPHK1, FZD1, LMNA, S100A10, SNAI2, NLRP3, ANXA2, P2RX7, RAB31, LAT2, CDKN1A, SFRP2, NLRP12, VAMP5, MILR1, PTTG1IP, SYTL2, TREM2	428	1102	16650	1.3414437640992587	1.0	0.3401584774177654	67.01298029912806
GOTERM_BP_FAT	GO:0030855~epithelial cell differentiation	22	0.0320060520534792	0.05624056253636859	MAF, MEF2C, BMP4, ICAM1, CAV1, FOSL2, ACTA2, FZD1, DHRS9, ARNTL, LIF, WNT7B, WNT4, DAB2, CDKN1A, FRMD6, FOXF1, SFRP4, TGM1, HEG1, KRT4, KLF2	428	563	16650	1.5201440879135473	1.0	0.3398077407812442	67.01539502529292
GOTERM_BP_FAT	GO:0031623~receptor internalization	6	0.00872892328731251	0.05701502514139889	CAV1, RAB31, HAMP, SFRP4, ITGB2, ANXA2	428	81	16650	2.8816199376947043	1.0	0.3433130995147098	67.53019809268986
GOTERM_BP_FAT	GO:0045639~positive regulation of myeloid cell differentiation	6	0.00872892328731251	0.05701502514139889	LIF, INHBA, ETS1, KLF10, MAPK11, RUNX1	428	81	16650	2.8816199376947043	1.0	0.3433130995147098	67.53019809268986
GOTERM_BP_FAT	GO:0043279~response to alkaloid	8	0.011638564383083347	0.057304627615087235	VCAM1, ICAM1, DRD1, IL6, AIF1, PTK2B, SMPD1, HTR2A	428	134	16650	2.3224996512763285	1.0	0.34438507327283774	67.72073986850124
GOTERM_BP_FAT	GO:0033157~regulation of intracellular protein transport	16	0.023277128766166694	0.05786152572571477	BMP4, IL6, RNASE2, KCNB1, ABLIM3, IL18, SPHK1, FZD1, SNAI2, NLRP3, TLR7, CTSK, DAB2, CDKN1A, SFRP2, NLRP12	428	373	16650	1.668712886171732	1.0	0.3467781108375072	68.08417225648608
GOTERM_BP_FAT	GO:0014909~smooth muscle cell migration	5	0.007274102739427092	0.05820270101258657	P2RY6, AIF1, SERPINE1, VTN, PLAU	428	57	16650	3.4124446630595178	1.0	0.34809300327863923	68.30490421658439
GOTERM_BP_FAT	GO:0048284~organelle fusion	9	0.013093384930968763	0.05919574122272629	CAV2, ADRB2, CORO1A, VAMP5, SYT8, SYT6, SYTL2, SYT7, ANXA2	428	163	16650	2.1479559658276477	1.0	0.3526054127741981	68.93917132275472
GOTERM_BP_FAT	GO:0061053~somite development	6	0.00872892328731251	0.05950080730407962	WNT4, DKK1, SFRP2, FOXF1, NKX3-1, SEMA3C	428	82	16650	2.8464782311374517	1.0	0.35372319806926944	69.13159264064059
GOTERM_BP_FAT	GO:0009306~protein secretion	19	0.027641590409822947	0.05950617907269166	IL6, IL1RL1, KCNB1, MAPK11, SYT7, ARNTL, NLRP3, P2RX7, SAA1, IL4R, RGCC, NLRP12, TRPV4, PAEP, SSC5D, CD14, FN1, SCG2, CSF1R	428	469	16650	1.575981906223223	1.0	0.35337368004616787	69.13497075504344
GOTERM_BP_FAT	GO:0060323~head morphogenesis	4	0.005819282191541673	0.059898798829612424	DKK1, CRISPLD2, COL1A1, MMP2	428	35	16650	4.445927903871828	1.0	0.3549131449139844	69.38092887511196
GOTERM_BP_FAT	GO:0043547~positive regulation of GTPase activity	24	0.03491569314925004	0.06050336896552529	ICAM1, CAV2, FGF7, S100A10, ARHGAP23, TBC1D22A, CCL26, ADCYAP1, P2RY12, CCL11, WNT4, RGS11, RASGRP4, PTK2B, RGS4, TBXA2R, PDGFRA, DENND3, RASA3, KNDC1, RHOG, CSF2RA, ARHGAP9, TBC1D2	428	634	16650	1.4726259618502904	1.0	0.35747375399057313	69.75603458238484
GOTERM_BP_FAT	GO:0002699~positive regulation of immune effector process	9	0.013093384930968763	0.06091193303681682	P2RX7, IL6, IL4R, IL18, FOXF1, IL12A, SPON2, NLRP3, PTAFR	428	164	16650	2.1348586733530888	1.0	0.359073037785842	70.00705748114513
GOTERM_BP_FAT	GO:0071774~response to fibroblast growth factor	8	0.011638564383083347	0.06108148250167699	WNT4, FGF7, SHISA2, SULF1, ANOS1, COL1A1, SNAI2, FGFBP1	428	136	16650	2.288345244639912	1.0	0.35951332315678697	70.11064825957237
GOTERM_BP_FAT	GO:1903707~negative regulation of hemopoiesis	8	0.011638564383083347	0.06108148250167699	BMP4, INHBA, MAFB, PTK2B, IL4R, FBN1, FSTL3, RUNX1	428	136	16650	2.288345244639912	1.0	0.35951332315678697	70.11064825957237
GOTERM_BP_FAT	GO:0006796~phosphate-containing compound metabolic process	93	0.1352983109533439	0.061169624059787334	MEF2C, RARRES2, PODNL1, FGF7, AIF1, IL18, SULT2B1, VTN, AQP1, PRKG1, LRRC15, TLR7, FLT3LG, DIRAS1, DAB2, SAA1, TRPV4, CDK15, CSF2RA, MATK, PIK3CG, ICAM1, CRYAB, PLD4, PDE10A, PLAUR, INHBA, ADRB2, BGN, RGCC, IL12A, PDGFRA, TREM2, GADD45B, PTAFR, CAV2, TNFAIP8L3, GPR183, DRD1, CAV1, PODN, STK10, FPR1, BDKRB1, ITGB2, DCN, TIMP3, ADCYAP1, CCL26, LIF, ACSL1, HAND2, RASGRP4, PTK2B, FMO2, C1QTNF1, NKX3-…	428	3083	16650	1.1734913499110287	1.0	0.3595603503876189	70.16436664201163
GOTERM_BP_FAT	GO:0006636~unsaturated fatty acid biosynthetic process	5	0.007274102739427092	0.06130539940715109	GGT5, PTGIS, ALOX5AP, ALOX5, HPGDS	428	58	16650	3.3536094102481466	1.0	0.3598363500219155	70.24693670075402
GOTERM_BP_FAT	GO:0071479~cellular response to ionizing radiation	5	0.007274102739427092	0.06130539940715109	CDKN1A, HAMP, SFRP2, CRYAB, SNAI2	428	58	16650	3.3536094102481466	1.0	0.3598363500219155	70.24693670075402
GOTERM_BP_FAT	GO:0001818~negative regulation of cytokine production	11	0.0160030260267396	0.061775804085393876	INHBA, IL6, IL1RL1, RGCC, TICAM2, NLRP12, IL12A, KLF2, NLRP3, SSC5D, FN1	428	223	16650	1.918926281379657	1.0	0.3617161982979895	70.5313354474176
GOTERM_BP_FAT	GO:0032386~regulation of intracellular transport	19	0.027641590409822947	0.06195552676085553	BMP4, IL6, RNASE2, CRYAB, KCNB1, ABLIM3, IL18, SPHK1, FZD1, SNAI2, NLRP3, TLR7, CTSK, DAB2, CDKN1A, SFRP2, FOXF1, IL4R, NLRP12	428	472	16650	1.565965072073499	1.0	0.36219827042168407	70.63931094736343
GOTERM_BP_FAT	GO:2000106~regulation of leukocyte apoptotic process	6	0.00872892328731251	0.06204750373651924	MEF2C, BMP4, ICAM1, P2RX7, CXCL12, SLC46A2	428	83	16650	2.8121833126900126	1.0	0.3622600338727623	70.69442458618805
GOTERM_BP_FAT	GO:0032091~negative regulation of protein binding	6	0.00872892328731251	0.06204750373651924	CAV1, DAB2, ADRB2, DKK1, NKX3-1, ANXA2	428	83	16650	2.8121833126900126	1.0	0.3622600338727623	70.69442458618805
GOTERM_BP_FAT	GO:0060841~venous blood vessel development	3	0.004364461643656255	0.06213248076025922	FOXF1, HEG1, SEMA3C	428	16	16650	7.29410046728972	1.0	0.3622882924775954	70.74525661678747
GOTERM_BP_FAT	GO:0001774~microglial cell activation	3	0.004364461643656255	0.06213248076025922	AIF1, CX3CR1, TLR7	428	16	16650	7.29410046728972	1.0	0.3622882924775954	70.74525661678747
GOTERM_BP_FAT	GO:0072077~renal vesicle morphogenesis	3	0.004364461643656255	0.06213248076025922	LIF, BMP4, WNT4	428	16	16650	7.29410046728972	1.0	0.3622882924775954	70.74525661678747
GOTERM_BP_FAT	GO:0021756~striatum development	3	0.004364461643656255	0.06213248076025922	INHBA, DRD1, ALDH1A3	428	16	16650	7.29410046728972	1.0	0.3622882924775954	70.74525661678747
GOTERM_BP_FAT	GO:0090026~positive regulation of monocyte chemotaxis	3	0.004364461643656255	0.06213248076025922	AIF1, SERPINE1, CXCL12	428	16	16650	7.29410046728972	1.0	0.3622882924775954	70.74525661678747
GOTERM_BP_FAT	GO:0044712~single-organism catabolic process	30	0.04364461643656255	0.06274337789172266	CAV1, ADAMTS14, COL3A1, MMP2, TYMP, ASPA, COL6A3, COL6A2, COL6A1, COL8A1, COL11A1, COL10A1, PIK3CG, PLB1, SPHK1, PLD4, PDE10A, COL5A2, AMPD3, COL5A1, P2RX7, CTSK, ADRB2, SMPD1, COL1A2, CTSD, CYP4F3, COL1A1, DPYD, HTR2A	428	837	16650	1.3943322279167922	1.0	0.3648170531647904	71.10823425136896
GOTERM_BP_FAT	GO:0044089~positive regulation of cellular component biogenesis	18	0.026186769861937527	0.06317319181521104	ICAM1, CAV1, ASIC2, S100A10, COL16A1, CCL26, CCL11, ARPC1B, P2RX7, WNT4, CORO1A, SRPX2, PTK2B, NTRK2, RGCC, PIEZO1, THBS2, SYNPO	428	441	16650	1.587831394239939	1.0	0.36647501838496654	71.361054757908
GOTERM_BP_FAT	GO:0006793~phosphorus metabolic process	93	0.1352983109533439	0.06327340661341538	MEF2C, RARRES2, PODNL1, FGF7, AIF1, IL18, SULT2B1, VTN, AQP1, PRKG1, LRRC15, TLR7, FLT3LG, DIRAS1, DAB2, SAA1, TRPV4, CDK15, CSF2RA, MATK, PIK3CG, ICAM1, CRYAB, PLD4, PDE10A, PLAUR, INHBA, ADRB2, BGN, RGCC, IL12A, PDGFRA, TREM2, GADD45B, PTAFR, CAV2, TNFAIP8L3, GPR183, DRD1, CAV1, PODN, STK10, FPR1, BDKRB1, ITGB2, DCN, TIMP3, ADCYAP1, CCL26, LIF, ACSL1, HAND2, RASGRP4, PTK2B, FMO2, C1QTNF1, NKX3-…	428	3089	16650	1.1712119882731307	1.0	0.3665699466919956	71.41969983201051
GOTERM_BP_FAT	GO:0031344~regulation of cell projection organization	22	0.0320060520534792	0.0635927932171549	MEF2C, ICAM1, IL6, CAV1, LGALS1, PLXNB3, CXCL12, TBC1D22A, ADCYAP1, P2RX7, PLK2, SFRP2, PTK2B, NTRK2, TRPV4, SEMA3C, PMP22, KNDC1, RHOG, OLFM1, FN1, TBC1D2	428	572	16650	1.4962257368799423	1.0	0.36769786256132697	71.60584438182056
GOTERM_BP_FAT	GO:0010470~regulation of gastrulation	4	0.005819282191541673	0.06414949094669992	DKK1, SFRP2, COL5A2, COL5A1	428	36	16650	4.322429906542055	1.0	0.3699353664735482	71.92755438688813
GOTERM_BP_FAT	GO:0001659~temperature homeostasis	4	0.005819282191541673	0.06414949094669992	DRD1, ADRB2, PTGER3, HTR2A	428	36	16650	4.322429906542055	1.0	0.3699353664735482	71.92755438688813
GOTERM_BP_FAT	GO:0007212~dopamine receptor signaling pathway	4	0.005819282191541673	0.06414949094669992	CAV2, DRD1, GNA15, GNG2	428	36	16650	4.322429906542055	1.0	0.3699353664735482	71.92755438688813
GOTERM_BP_FAT	GO:1905207~regulation of cardiocyte differentiation	4	0.005819282191541673	0.06414949094669992	MEF2C, BMP4, DKK1, HAMP	428	36	16650	4.322429906542055	1.0	0.3699353664735482	71.92755438688813
GOTERM_BP_FAT	GO:0010464~regulation of mesenchymal cell proliferation	4	0.005819282191541673	0.06414949094669992	BMP4, FOXF1, LMNA, CHRD	428	36	16650	4.322429906542055	1.0	0.3699353664735482	71.92755438688813
GOTERM_BP_FAT	GO:0043370~regulation of CD4-positive, alpha-beta T cell differentiation	4	0.005819282191541673	0.06414949094669992	IL6, IL4R, IL18, NLRP3	428	36	16650	4.322429906542055	1.0	0.3699353664735482	71.92755438688813
GOTERM_BP_FAT	GO:0043367~CD4-positive, alpha-beta T cell differentiation	5	0.007274102739427092	0.0644939204465257	GPR183, IL6, IL4R, IL18, NLRP3	428	59	16650	3.2967685727863136	1.0	0.37116853678759765	72.12486348076193
GOTERM_BP_FAT	GO:0050805~negative regulation of synaptic transmission	5	0.007274102739427092	0.0644939204465257	DRD1, PLK2, PTK2B, KCNB1, HTR2A	428	59	16650	3.2967685727863136	1.0	0.37116853678759765	72.12486348076193
GOTERM_BP_FAT	GO:0048645~organ formation	5	0.007274102739427092	0.0644939204465257	MEF2C, BMP4, DKK1, HAND2, SULF1	428	59	16650	3.2967685727863136	1.0	0.37116853678759765	72.12486348076193
GOTERM_BP_FAT	GO:0002312~B cell activation involved in immune response	5	0.007274102739427092	0.0644939204465257	GAPT, GPR183, PTK2B, LGALS1, CD180	428	59	16650	3.2967685727863136	1.0	0.37116853678759765	72.12486348076193
GOTERM_BP_FAT	GO:0035239~tube morphogenesis	15	0.021822308218281274	0.06453133594539918	BMP4, MEF2C, MICAL2, FZD1, SPI1, CCL11, WNT4, HAND2, SFRP2, FOXF1, TGM2, PDGFRA, NKX3-1, HHIP, CSF1R	428	348	16650	1.676804705124073	1.0	0.37096344959941874	72.14621791130851
GOTERM_BP_FAT	GO:0051897~positive regulation of protein kinase B signaling	6	0.00872892328731251	0.0646549919708404	PIK3CG, TNFAIP8L3, IL6, MEIS3, IL18, C1QTNF1	428	84	16650	2.7787049399198933	1.0	0.3711613386710464	72.21668280171025
GOTERM_BP_FAT	GO:0048871~multicellular organismal homeostasis	14	0.020367487670395857	0.06599278331165577	DRD1, IL6, PTGER3, AQP1, AMPD3, FLT3LG, P2RX7, CTSK, CORO1A, ADRB2, HAMP, PTK2B, TRPV4, HTR2A	428	317	16650	1.7180636221586718	1.0	0.37699368161072966	72.96829441081277
GOTERM_BP_FAT	GO:0090316~positive regulation of intracellular protein transport	12	0.01745784657462502	0.06606195369859427	BMP4, CTSK, DAB2, IL6, RNASE2, SFRP2, IL18, KCNB1, ABLIM3, SPHK1, NLRP12, TLR7	428	256	16650	1.82352511682243	1.0	0.3769307004383732	73.00662761952711
GOTERM_BP_FAT	GO:0051828~entry into other organism involved in symbiotic interaction	7	0.010183743835197928	0.06607683841110318	ICAM1, CAV2, CAV1, ITGA5, LGALS1, SELPLG, HTR2A	428	111	16650	2.4532710280373826	1.0	0.3766174422386086	73.01486976854873
GOTERM_BP_FAT	GO:0030260~entry into host cell	7	0.010183743835197928	0.06607683841110318	ICAM1, CAV2, CAV1, ITGA5, LGALS1, SELPLG, HTR2A	428	111	16650	2.4532710280373826	1.0	0.3766174422386086	73.01486976854873
GOTERM_BP_FAT	GO:0051806~entry into cell of other organism involved in symbiotic interaction	7	0.010183743835197928	0.06607683841110318	ICAM1, CAV2, CAV1, ITGA5, LGALS1, SELPLG, HTR2A	428	111	16650	2.4532710280373826	1.0	0.3766174422386086	73.01486976854873
GOTERM_BP_FAT	GO:0046718~viral entry into host cell	7	0.010183743835197928	0.06607683841110318	ICAM1, CAV2, CAV1, ITGA5, LGALS1, SELPLG, HTR2A	428	111	16650	2.4532710280373826	1.0	0.3766174422386086	73.01486976854873
GOTERM_BP_FAT	GO:0044409~entry into host	7	0.010183743835197928	0.06607683841110318	ICAM1, CAV2, CAV1, ITGA5, LGALS1, SELPLG, HTR2A	428	111	16650	2.4532710280373826	1.0	0.3766174422386086	73.01486976854873
GOTERM_BP_FAT	GO:0060021~palate development	6	0.00872892328731251	0.06732311068442082	MEF2C, INHBA, HAND2, FZD1, SNAI2, MSC	428	85	16650	2.7460142935678946	1.0	0.381960592499497	73.69657365958602
GOTERM_BP_FAT	GO:0043154~negative regulation of cysteine-type endopeptidase activity involved in apoptotic process	6	0.00872892328731251	0.06732311068442082	IL6, SFRP2, CRYAB, WNT9A, AQP1, PLAUR	428	85	16650	2.7460142935678946	1.0	0.381960592499497	73.69657365958602
GOTERM_BP_FAT	GO:0032388~positive regulation of intracellular transport	13	0.018912667122510437	0.0679919761560572	BMP4, IL6, RNASE2, ABLIM3, IL18, KCNB1, SPHK1, TLR7, CTSK, DAB2, SFRP2, IL4R, NLRP12	428	288	16650	1.7559871495327102	1.0	0.3846278631490019	74.05567570838028
GOTERM_BP_FAT	GO:0007200~phospholipase C-activating G-protein coupled receptor signaling pathway	7	0.010183743835197928	0.06838742255517928	DRD1, P2RY6, GNA15, PTGER3, FPR1, TGM2, HTR2A	428	112	16650	2.431366822429906	1.0	0.3860391488311897	74.2657929465426
GOTERM_BP_FAT	GO:0032732~positive regulation of interleukin-1 production	4	0.005819282191541673	0.06853536217017718	P2RX7, SAA1, NLRP12, NLRP3	428	37	16650	4.205607476635514	1.0	0.38632371712121183	74.34398409320121
GOTERM_BP_FAT	GO:0007520~myoblast fusion	4	0.005819282191541673	0.06853536217017718	IL4R, ADAM12, EHD2, FLT3LG	428	37	16650	4.205607476635514	1.0	0.38632371712121183	74.34398409320121
GOTERM_BP_FAT	GO:0072678~T cell migration	4	0.005819282191541673	0.06853536217017718	PIK3CG, GPR183, AIF1, CXCL12	428	37	16650	4.205607476635514	1.0	0.38632371712121183	74.34398409320121
GOTERM_BP_FAT	GO:0002090~regulation of receptor internalization	4	0.005819282191541673	0.06853536217017718	DKK1, HAMP, SFRP4, ANXA2	428	37	16650	4.205607476635514	1.0	0.38632371712121183	74.34398409320121
GOTERM_BP_FAT	GO:0048167~regulation of synaptic plasticity	8	0.011638564383083347	0.06908287715551102	MEF2C, DRD1, PLK2, PTK2B, KCNB1, NTRK2, CX3CR1, SYT7	428	140	16650	2.222963951935914	1.0	0.38841291028832015	74.63141016650839
GOTERM_BP_FAT	GO:0071380~cellular response to prostaglandin E stimulus	3	0.004364461643656255	0.0692547728489134	PTGER2, P2RY6, GNG2	428	17	16650	6.865035733919735	1.0	0.38880102753815937	74.7210180134326
GOTERM_BP_FAT	GO:1901741~positive regulation of myoblast fusion	3	0.004364461643656255	0.0692547728489134	IL4R, EHD2, FLT3LG	428	17	16650	6.865035733919735	1.0	0.38880102753815937	74.7210180134326
GOTERM_BP_FAT	GO:0072087~renal vesicle development	3	0.004364461643656255	0.0692547728489134	LIF, BMP4, WNT4	428	17	16650	6.865035733919735	1.0	0.38880102753815937	74.7210180134326
GOTERM_BP_FAT	GO:0042095~interferon-gamma biosynthetic process	3	0.004364461643656255	0.0692547728489134	INHBA, IL18, TLR7	428	17	16650	6.865035733919735	1.0	0.38880102753815937	74.7210180134326
GOTERM_BP_FAT	GO:0001655~urogenital system development	14	0.020367487670395857	0.0692699214856689	BMP4, MEF2C, ACTA2, FBN1, FSTL3, DCN, LIF, WNT4, WNT7B, FOXF1, SERPINB7, SULF1, PDGFRA, NKX3-1	428	320	16650	1.7019567757009344	1.0	0.3884828168486134	74.72890047594807
GOTERM_BP_FAT	GO:2000021~regulation of ion homeostasis	10	0.014548205478854184	0.07056462265331696	P2RX7, DRD1, CAV1, CORO1A, JPH2, PTK2B, BDKRB1, DCN, RASA3, HTR2A	428	199	16650	1.954867796928568	1.0	0.3938976307051507	75.39404628595531
GOTERM_BP_FAT	GO:0045807~positive regulation of endocytosis	7	0.010183743835197928	0.07074440990643298	DAB2, HAMP, SFRP4, SERPINE1, VTN, CD14, ANXA2	428	113	16650	2.4098503018774293	1.0	0.39431017309009697	75.48508812223886
GOTERM_BP_FAT	GO:0002761~regulation of myeloid leukocyte differentiation	7	0.010183743835197928	0.07074440990643298	LIF, INHBA, MAFB, KLF10, FBN1, FSTL3, RUNX1	428	113	16650	2.4098503018774293	1.0	0.39431017309009697	75.48508812223886
GOTERM_BP_FAT	GO:0006027~glycosaminoglycan catabolic process	5	0.007274102739427092	0.0711257282419947	BGN, PGLYRP4, LUM, VCAN, DCN	428	61	16650	3.188677799908074	1.0	0.39561702831027745	75.67712698964122
GOTERM_BP_FAT	GO:0042531~positive regulation of tyrosine phosphorylation of STAT protein	5	0.007274102739427092	0.0711257282419947	LIF, IL6, IL18, IL12A, CSF1R	428	61	16650	3.188677799908074	1.0	0.39561702831027745	75.67712698964122
GOTERM_BP_FAT	GO:0007519~skeletal muscle tissue development	9	0.013093384930968763	0.07186143692823169	MEF2C, CAV2, CAV1, DKK1, VAMP5, MEG3, ARNTL, DCN, MSC	428	170	16650	2.059510720175921	1.0	0.3984856593509737	76.04362107962295
GOTERM_BP_FAT	GO:0009891~positive regulation of biosynthetic process	56	0.08146995068158343	0.07189581010658648	MEF2C, FOSL2, FGF7, AIF1, IL18, FSTL3, SPI1, ZEB2, TLR7, FLT3LG, DAB2, WNT4, FOXF1, SERPINE1, CREB3L1, RHOG, ICAM1, MICAL2, PADI2, ARNTL, NLRP3, INHBA, ADRB2, RGCC, SERPINB7, PDGFRA, TGFB1I1, COL1A1, PTAFR, DRD1, LUM, ABLIM3, TNFRSF8, ITGB2, DCN, ADCYAP1, LIF, ADIRF, MEIS3, HAND2, PTK2B, MEG3, NKX3-1, RUNX1, BMP4, MAF, IL6, MAFB, LMNA, FZD1, TNNI2, SFRP2, ETS1, NLRP12, KLF2, HTR2A	428	1760	16650	1.237786745964316	1.0	0.39824727132145554	76.06061547770933
GOTERM_BP_FAT	GO:0003008~system process	63	0.09165369451678135	0.07249427245162564	MEF2C, LXN, AIF1, NPY4R, AQP1, PRKG1, CXCL12, SLC2A5, HAMP, TGFBI, TRPV4, PIEZO2, COL11A1, PIK3CG, ICAM1, PTGER3, ACTA2, CRYAB, STIM1, CACNG1, INHBA, ADRB2, HTR7, HSPB7, PTGDR, CX3CR1, COL1A2, COL1A1, PTAFR, DRD1, CAV1, LUM, KCNA1, BDKRB1, TIMP3, MFRP, ADCYAP1, HAND2, C1QTNF1, ALDH1A3, MEG3, NKX3-1, HEG1, MYOF, BMP4, IL6, OLR1, LRRN4, EFEMP1, SPHK1, ASIC2, SNAI2, TNNI2, GJB2, P2RX7, DKK1, PLK2, I…	428	2014	16650	1.216890643996696	1.0	0.4004926444373408	76.35467539808263
GOTERM_BP_FAT	GO:0048568~embryonic organ development	17	0.02473194931405211	0.07268626926722531	MEF2C, BMP4, RARRES2, MAFB, MICAL2, FBN1, EFEMP1, FLT3LG, LIF, WNT7B, KRT19, HAND2, FOXF1, ALDH1A3, PDGFRA, WNT9A, COL11A1	428	417	16650	1.5859275196665097	1.0	0.4009449601627628	76.44828714250437
GOTERM_BP_FAT	GO:0048608~reproductive structure development	17	0.02473194931405211	0.0728268184435199	BMP4, ICAM1, FSTL3, DCN, GJB2, ADCYAP1, LIF, INHBA, WNT7B, WNT4, KRT19, PTGIS, HTRA1, SFRP2, SULF1, PDGFRA, NKX3-1	428	418	16650	1.582133434691231	1.0	0.40117066085044784	76.51659179379722
GOTERM_BP_FAT	GO:0048635~negative regulation of muscle organ development	4	0.005819282191541673	0.07305352120905291	BMP4, IL6, DKK1, MAPK11	428	38	16650	4.094933595671422	1.0	0.40177247718109443	76.62637019043234
GOTERM_BP_FAT	GO:1904036~negative regulation of epithelial cell apoptotic process	4	0.005819282191541673	0.07305352120905291	CAST, ICAM1, SERPINE1, SCG2	428	38	16650	4.094933595671422	1.0	0.40177247718109443	76.62637019043234
GOTERM_BP_FAT	GO:0090382~phagosome maturation	4	0.005819282191541673	0.07305352120905291	P2RX7, CORO1A, RAB31, SYT7	428	38	16650	4.094933595671422	1.0	0.40177247718109443	76.62637019043234
GOTERM_BP_FAT	GO:0042517~positive regulation of tyrosine phosphorylation of Stat3 protein	4	0.005819282191541673	0.07305352120905291	LIF, IL6, IL18, CSF1R	428	38	16650	4.094933595671422	1.0	0.40177247718109443	76.62637019043234
GOTERM_BP_FAT	GO:0043029~T cell homeostasis	4	0.005819282191541673	0.07305352120905291	P2RX7, SPNS2, CORO1A, SLC46A2	428	38	16650	4.094933595671422	1.0	0.40177247718109443	76.62637019043234
GOTERM_BP_FAT	GO:0050767~regulation of neurogenesis	25	0.03637051369713546	0.07317860838260433	BMP4, MEF2C, GPR183, IL6, LGALS1, PLXNB3, COL3A1, ARNTL, CXCL12, ADCYAP1, LIF, P2RY12, NBL1, DKK1, PLK2, SFRP2, PTK2B, NTRK2, CX3CR1, TRPV4, SEMA3C, PMP22, KNDC1, OLFM1, FN1	428	682	16650	1.426021596733083	1.0	0.40192900285911193	76.68673390708776
GOTERM_BP_FAT	GO:0015914~phospholipid transport	5	0.007274102739427092	0.07456748888811215	TNFAIP8L3, OSBPL5, P2RX7, ATP11A, ATP8B3	428	62	16650	3.1372475128127824	1.0	0.407572278430106	77.34711778344803
GOTERM_BP_FAT	GO:1904956~regulation of midbrain dopaminergic neuron differentiation	2	0.0029096410957708367	0.07498509393730732	DKK1, SFRP2	428	3	16650	25.934579439252335	1.0	0.4089826565158652	77.54218738376687
GOTERM_BP_FAT	GO:1903225~negative regulation of endodermal cell differentiation	2	0.0029096410957708367	0.07498509393730732	COL5A2, COL5A1	428	3	16650	25.934579439252335	1.0	0.4089826565158652	77.54218738376687
GOTERM_BP_FAT	GO:0075509~endocytosis involved in viral entry into host cell	2	0.0029096410957708367	0.07498509393730732	CAV2, CAV1	428	3	16650	25.934579439252335	1.0	0.4089826565158652	77.54218738376687
GOTERM_BP_FAT	GO:2000097~regulation of smooth muscle cell-matrix adhesion	2	0.0029096410957708367	0.07498509393730732	SERPINE1, PLAU	428	3	16650	25.934579439252335	1.0	0.4089826565158652	77.54218738376687
GOTERM_BP_FAT	GO:0019065~receptor-mediated endocytosis of virus by host cell	2	0.0029096410957708367	0.07498509393730732	CAV2, CAV1	428	3	16650	25.934579439252335	1.0	0.4089826565158652	77.54218738376687
GOTERM_BP_FAT	GO:0038098~sequestering of BMP from receptor via BMP binding	2	0.0029096410957708367	0.07498509393730732	NBL1, GREM2	428	3	16650	25.934579439252335	1.0	0.4089826565158652	77.54218738376687
GOTERM_BP_FAT	GO:0043491~protein kinase B signaling	8	0.011638564383083347	0.07547668438086658	PIK3CG, P2RY12, TNFAIP8L3, IL6, MEIS3, IL18, C1QTNF1, NKX3-1	428	143	16650	2.1763283445526436	1.0	0.41070479561043083	77.769776469336
GOTERM_BP_FAT	GO:0010594~regulation of endothelial cell migration	7	0.010183743835197928	0.07559730934006836	BMP4, SRPX2, ETS1, PTK2B, RGCC, DCN, SPARC	428	115	16650	2.367939861844778	1.0	0.41082929218355757	77.8252866275093
GOTERM_BP_FAT	GO:0030100~regulation of endocytosis	10	0.014548205478854184	0.07616877008987656	CAV1, DAB2, DKK1, HAMP, SFRP4, SERPINE1, VTN, SYT7, CD14, ANXA2	428	202	16650	1.9258351068751736	1.0	0.41288208077916755	78.08648522040139
GOTERM_BP_FAT	GO:1900120~regulation of receptor binding	3	0.004364461643656255	0.07662884800285777	NKX3-1, GREM2, ANXA2	428	18	16650	6.483644859813084	1.0	0.4144500739297169	78.2946521508395
GOTERM_BP_FAT	GO:0060231~mesenchymal to epithelial transition	3	0.004364461643656255	0.07662884800285777	LIF, BMP4, WNT4	428	18	16650	6.483644859813084	1.0	0.4144500739297169	78.2946521508395
GOTERM_BP_FAT	GO:0045117~azole transport	3	0.004364461643656255	0.07662884800285777	SLC22A3, SLC19A3, ADCYAP1	428	18	16650	6.483644859813084	1.0	0.4144500739297169	78.2946521508395
GOTERM_BP_FAT	GO:0032816~positive regulation of natural killer cell activation	3	0.004364461643656255	0.07662884800285777	IL18, IL12A, FLT3LG	428	18	16650	6.483644859813084	1.0	0.4144500739297169	78.2946521508395
GOTERM_BP_FAT	GO:0010212~response to ionizing radiation	8	0.011638564383083347	0.0776827508962395	VCAM1, ICAM1, CDKN1A, THBD, HAMP, SFRP2, CRYAB, SNAI2	428	144	16650	2.1612149532710276	1.0	0.4185256525073957	78.76445943054453
GOTERM_BP_FAT	GO:0048791~calcium ion-regulated exocytosis of neurotransmitter	4	0.005819282191541673	0.07770096218152886	SYT8, SYT6, SYTL2, SYT7	428	39	16650	3.9899352983465133	1.0	0.41820687960341063	78.77249227775003
GOTERM_BP_FAT	GO:0090184~positive regulation of kidney development	4	0.005819282191541673	0.07770096218152886	LIF, BMP4, WNT4, SERPINB7	428	39	16650	3.9899352983465133	1.0	0.41820687960341063	78.77249227775003
GOTERM_BP_FAT	GO:0035850~epithelial cell differentiation involved in kidney development	4	0.005819282191541673	0.07770096218152886	LIF, MEF2C, BMP4, ACTA2	428	39	16650	3.9899352983465133	1.0	0.41820687960341063	78.77249227775003
GOTERM_BP_FAT	GO:0002532~production of molecular mediator involved in inflammatory response	4	0.005819282191541673	0.07770096218152886	ALOX5AP, IL4R, SERPINE1, ALOX5	428	39	16650	3.9899352983465133	1.0	0.41820687960341063	78.77249227775003
GOTERM_BP_FAT	GO:0046638~positive regulation of alpha-beta T cell differentiation	4	0.005819282191541673	0.07770096218152886	IL6, IL4R, IL18, NLRP3	428	39	16650	3.9899352983465133	1.0	0.41820687960341063	78.77249227775003
GOTERM_BP_FAT	GO:0001756~somitogenesis	5	0.007274102739427092	0.0780920254884449	DKK1, SFRP2, FOXF1, NKX3-1, SEMA3C	428	63	16650	3.0874499332443257	1.0	0.4194608119532406	78.9442937147307
GOTERM_BP_FAT	GO:0032652~regulation of interleukin-1 production	5	0.007274102739427092	0.0780920254884449	P2RX7, SAA1, SPHK1, NLRP12, NLRP3	428	63	16650	3.0874499332443257	1.0	0.4194608119532406	78.9442937147307
GOTERM_BP_FAT	GO:0061180~mammary gland epithelium development	5	0.007274102739427092	0.0780920254884449	CCL11, WNT7B, WNT4, FOXF1, CSF1R	428	63	16650	3.0874499332443257	1.0	0.4194608119532406	78.9442937147307
GOTERM_BP_FAT	GO:0060193~positive regulation of lipase activity	5	0.007274102739427092	0.0780920254884449	GNA15, RASGRP4, PDGFRA, PTAFR, HTR2A	428	63	16650	3.0874499332443257	1.0	0.4194608119532406	78.9442937147307
GOTERM_BP_FAT	GO:0002705~positive regulation of leukocyte mediated immunity	6	0.00872892328731251	0.07859734154612127	P2RX7, IL6, IL4R, IL12A, NLRP3, PTAFR	428	89	16650	2.62259792082327	1.0	0.4211891850770506	79.16433740734149
GOTERM_BP_FAT	GO:0061458~reproductive system development	17	0.02473194931405211	0.0794216139774871	BMP4, ICAM1, FSTL3, DCN, GJB2, ADCYAP1, LIF, INHBA, WNT7B, WNT4, KRT19, PTGIS, HTRA1, SFRP2, SULF1, PDGFRA, NKX3-1	428	423	16650	1.5634320938556372	1.0	0.42424139342701983	79.51860236973222
GOTERM_BP_FAT	GO:0010557~positive regulation of macromolecule biosynthetic process	51	0.07419584794215633	0.07950090868525157	MEF2C, FOSL2, FGF7, IL18, FSTL3, SPI1, ZEB2, TLR7, FLT3LG, WNT4, DAB2, FOXF1, SERPINE1, CREB3L1, RHOG, MICAL2, PADI2, ARNTL, NLRP3, INHBA, ADRB2, RGCC, SERPINB7, PDGFRA, TGFB1I1, COL1A1, PTAFR, LUM, ABLIM3, TNFRSF8, DCN, ADCYAP1, LIF, ADIRF, MEIS3, HAND2, PTK2B, MEG3, NKX3-1, RUNX1, BMP4, MAF, IL6, MAFB, LMNA, FZD1, TNNI2, SFRP2, ETS1, NLRP12, KLF2	428	1597	16650	1.242326441517097	1.0	0.42417501526775603	79.552379842058
GOTERM_BP_FAT	GO:0030217~T cell differentiation	10	0.014548205478854184	0.07991188174224392	BMP4, GPR183, WNT4, IL6, MAFB, IL4R, IL18, IL12A, TNFSF9, NLRP3	428	204	16650	1.90695437053326	1.0	0.4254884196202233	79.7265993368132
GOTERM_BP_FAT	GO:1904950~negative regulation of establishment of protein localization	10	0.014548205478854184	0.07991188174224392	IL6, KCNB1, RGCC, FZD1, NLRP12, NLRP3, SNAI2, LRRC15, SSC5D, FN1	428	204	16650	1.90695437053326	1.0	0.4254884196202233	79.7265993368132
GOTERM_BP_FAT	GO:0044272~sulfur compound biosynthetic process	10	0.014548205478854184	0.07991188174224392	GGT5, ACSL1, BGN, LUM, CSGALNACT2, VCAN, DCN, PAPSS2, HPGDS, HS3ST3B1	428	204	16650	1.90695437053326	1.0	0.4254884196202233	79.7265993368132
GOTERM_BP_FAT	GO:0055123~digestive system development	8	0.011638564383083347	0.07992615873115311	BMP4, CDKN1A, RARRES2, CLMP, SFRP2, FOXF1, COL3A1, PDGFRA	428	145	16650	2.1463100225588136	1.0	0.4251510399009416	79.7326262702543
GOTERM_BP_FAT	GO:1903508~positive regulation of nucleic acid-templated transcription	44	0.0640121041069584	0.08006906094387614	MEF2C, FOSL2, FGF7, LUM, IL18, ABLIM3, SPI1, FSTL3, ZEB2, DCN, ADCYAP1, FLT3LG, LIF, ADIRF, WNT4, DAB2, MEIS3, HAND2, FOXF1, SERPINE1, MEG3, NKX3-1, CREB3L1, RUNX1, RHOG, MAF, BMP4, IL6, MAFB, MICAL2, FZD1, LMNA, PADI2, ARNTL, NLRP3, TNNI2, INHBA, ADRB2, SFRP2, ETS1, RGCC, COL1A1, TGFB1I1, KLF2	428	1349	16650	1.2688526634474828	1.0	0.4253478691277127	79.79285797133676
GOTERM_BP_FAT	GO:0045893~positive regulation of transcription, DNA-templated	44	0.0640121041069584	0.08006906094387614	MEF2C, FOSL2, FGF7, LUM, IL18, ABLIM3, SPI1, FSTL3, ZEB2, DCN, ADCYAP1, FLT3LG, LIF, ADIRF, WNT4, DAB2, MEIS3, HAND2, FOXF1, SERPINE1, MEG3, NKX3-1, CREB3L1, RUNX1, RHOG, MAF, BMP4, IL6, MAFB, MICAL2, FZD1, LMNA, PADI2, ARNTL, NLRP3, TNNI2, INHBA, ADRB2, SFRP2, ETS1, RGCC, COL1A1, TGFB1I1, KLF2	428	1349	16650	1.2688526634474828	1.0	0.4253478691277127	79.79285797133676
GOTERM_BP_FAT	GO:0002822~regulation of adaptive immune response based on somatic recombination of immune receptors built from immunoglobulin superfamily domains	7	0.010183743835197928	0.08063474880704313	MEF2C, P2RX7, IL6, IL1RL1, IL4R, IL12A, NLRP3	428	117	16650	2.3274622573687993	1.0	0.4272925846051261	80.02962816009105
GOTERM_BP_FAT	GO:1903169~regulation of calcium ion transmembrane transport	7	0.010183743835197928	0.08063474880704313	PIK3CG, DRD1, CORO1A, JPH2, PTK2B, STIM1, BDKRB1	428	117	16650	2.3274622573687993	1.0	0.4272925846051261	80.02962816009105
GOTERM_BP_FAT	GO:0048010~vascular endothelial growth factor receptor signaling pathway	6	0.00872892328731251	0.08156488071126852	ITGA5, PTK2B, SULF1, MEG3, MAPK11, VTN	428	90	16650	2.5934579439252334	1.0	0.4307247947573313	80.41323055738809
GOTERM_BP_FAT	GO:0051602~response to electrical stimulus	4	0.005819282191541673	0.08247457679645193	P2RX7, IL6, AIF1, CD14	428	40	16650	3.8901869158878504	1.0	0.4340484858139766	80.78164179622213
GOTERM_BP_FAT	GO:0072210~metanephric nephron development	4	0.005819282191541673	0.08247457679645193	LIF, BMP4, WNT4, PDGFRA	428	40	16650	3.8901869158878504	1.0	0.4340484858139766	80.78164179622213
GOTERM_BP_FAT	GO:0050701~interleukin-1 secretion	4	0.005819282191541673	0.08247457679645193	P2RX7, SAA1, NLRP12, NLRP3	428	40	16650	3.8901869158878504	1.0	0.4340484858139766	80.78164179622213
GOTERM_BP_FAT	GO:2000514~regulation of CD4-positive, alpha-beta T cell activation	4	0.005819282191541673	0.08247457679645193	IL6, IL4R, IL18, NLRP3	428	40	16650	3.8901869158878504	1.0	0.4340484858139766	80.78164179622213
GOTERM_BP_FAT	GO:0032147~activation of protein kinase activity	13	0.018912667122510437	0.082739172243148	BMP4, IL18, FBN1, FPR1, MAPK11, P2RX7, ADRB2, WNT7B, PTK2B, SAA1, RGCC, NKX3-1, GADD45B	428	298	16650	1.6970614062598006	1.0	0.4347275393540475	80.88755922845948
GOTERM_BP_FAT	GO:0009581~detection of external stimulus	7	0.010183743835197928	0.08322233066860925	LXN, FOXF1, KCNA1, ASIC2, COL11A1, PIEZO2, HTR2A	428	118	16650	2.3077380009504194	1.0	0.43629157966212306	81.07954129033605
GOTERM_BP_FAT	GO:0017157~regulation of exocytosis	9	0.013093384930968763	0.08393529764239302	IL4R, FOXF1, KCNB1, PRAM1, SYT8, SYT6, SYTL2, SYT7, PTAFR	428	176	16650	1.9893001274426505	1.0	0.438776783857297	81.35950175719034
GOTERM_BP_FAT	GO:0001710~mesodermal cell fate commitment	3	0.004364461643656255	0.084237177262597	BMP4, DKK1, SFRP2	428	19	16650	6.142400393507132	1.0	0.4395937381566096	81.4768535850832
GOTERM_BP_FAT	GO:0035929~steroid hormone secretion	3	0.004364461643656255	0.084237177262597	INHBA, C1QTNF1, NKX3-1	428	19	16650	6.142400393507132	1.0	0.4395937381566096	81.4768535850832
GOTERM_BP_FAT	GO:0060438~trachea development	3	0.004364461643656255	0.084237177262597	BMP4, WNT7B, FOXF1	428	19	16650	6.142400393507132	1.0	0.4395937381566096	81.4768535850832
GOTERM_BP_FAT	GO:0050901~leukocyte tethering or rolling	3	0.004364461643656255	0.084237177262597	VCAM1, CXCL12, PTAFR	428	19	16650	6.142400393507132	1.0	0.4395937381566096	81.4768535850832
GOTERM_BP_FAT	GO:0002335~mature B cell differentiation	3	0.004364461643656255	0.084237177262597	GPR183, PTK2B, LGALS1	428	19	16650	6.142400393507132	1.0	0.4395937381566096	81.4768535850832
GOTERM_BP_FAT	GO:0042832~defense response to protozoan	3	0.004364461643656255	0.084237177262597	IL6, IL4R, IL12A	428	19	16650	6.142400393507132	1.0	0.4395937381566096	81.4768535850832
GOTERM_BP_FAT	GO:2000727~positive regulation of cardiac muscle cell differentiation	3	0.004364461643656255	0.084237177262597	MEF2C, BMP4, HAMP	428	19	16650	6.142400393507132	1.0	0.4395937381566096	81.4768535850832
GOTERM_BP_FAT	GO:1901739~regulation of myoblast fusion	3	0.004364461643656255	0.084237177262597	IL4R, EHD2, FLT3LG	428	19	16650	6.142400393507132	1.0	0.4395937381566096	81.4768535850832
GOTERM_BP_FAT	GO:0019722~calcium-mediated signaling	8	0.011638564383083347	0.08452476285359567	VCAM1, LAT2, JPH2, NTRK2, SPHK1, TREM2, TREML1, PTGFR	428	147	16650	2.1171085256532516	1.0	0.4403504640951651	81.58799723420182
GOTERM_BP_FAT	GO:0048754~branching morphogenesis of an epithelial tube	8	0.011638564383083347	0.08452476285359567	CCL11, BMP4, WNT4, SFRP2, FOXF1, SPI1, NKX3-1, HHIP	428	147	16650	2.1171085256532516	1.0	0.4403504640951651	81.58799723420182
GOTERM_BP_FAT	GO:0007569~cell aging	6	0.00872892328731251	0.08459130557717842	ICAM1, CDKN1A, SERPINE1, LMNA, ARNTL, PLA2R1	428	91	16650	2.564958406079901	1.0	0.4402179344238196	81.61362390326356
GOTERM_BP_FAT	GO:1903829~positive regulation of cellular protein localization	15	0.021822308218281274	0.08465653790458871	BMP4, IL6, RNASE2, ABLIM3, IL18, KCNB1, SPHK1, TLR7, LIF, CTSK, DAB2, SFRP2, NLRP12, TREM2, RHOG	428	363	16650	1.6075152544991116	1.0	0.4400804629937062	81.63871310028362
GOTERM_BP_FAT	GO:0071214~cellular response to abiotic stimulus	12	0.01745784657462502	0.08489761848442537	ADIRF, CDKN1A, HAMP, SFRP2, CRYAB, TNFRSF8, TRPV4, COL1A1, SNAI2, AQP1, TLR7, PTAFR	428	268	16650	1.7418747384572464	1.0	0.44064756094800694	81.73115453909445
GOTERM_BP_FAT	GO:0035710~CD4-positive, alpha-beta T cell activation	5	0.007274102739427092	0.08538566401348335	GPR183, IL6, IL4R, IL18, NLRP3	428	65	16650	2.992451473759885	1.0	0.44219879544098073	81.91694508704555
GOTERM_BP_FAT	GO:0032729~positive regulation of interferon-gamma production	5	0.007274102739427092	0.08538566401348335	IL18, TICAM2, IL12A, TLR7, CD14	428	65	16650	2.992451473759885	1.0	0.44219879544098073	81.91694508704555
GOTERM_BP_FAT	GO:0002224~toll-like receptor signaling pathway	7	0.010183743835197928	0.08585559685748341	CTSK, CAV1, TICAM2, ITGB2, TLR7, CD14, CD180	428	119	16650	2.288345244639912	1.0	0.4436709778995772	82.09414697225868
GOTERM_BP_FAT	GO:0002886~regulation of myeloid leukocyte mediated immunity	4	0.005819282191541673	0.08737116579496927	IL4R, FOXF1, PRAM1, PTAFR	428	41	16650	3.7953043081832685	1.0	0.44926661102446963	82.65449037996004
GOTERM_BP_FAT	GO:0060428~lung epithelium development	4	0.005819282191541673	0.08737116579496927	BMP4, WNT7B, FGF7, KLF2	428	41	16650	3.7953043081832685	1.0	0.44926661102446963	82.65449037996004
GOTERM_BP_FAT	GO:0050433~regulation of catecholamine secretion	4	0.005819282191541673	0.08737116579496927	P2RY12, KCNB1, CXCL12, HTR2A	428	41	16650	3.7953043081832685	1.0	0.44926661102446963	82.65449037996004
GOTERM_BP_FAT	GO:0060538~skeletal muscle organ development	9	0.013093384930968763	0.08820986232955713	MEF2C, CAV2, CAV1, DKK1, VAMP5, MEG3, ARNTL, DCN, MSC	428	178	16650	1.9669484406174522	1.0	0.4521575080079483	82.95739176453985
GOTERM_BP_FAT	GO:0045844~positive regulation of striated muscle tissue development	5	0.007274102739427092	0.08915273726601114	MEF2C, BMP4, HAMP, MEG3, ARNTL	428	66	16650	2.9471112999150377	1.0	0.45543474629612724	83.29193011932999
GOTERM_BP_FAT	GO:0048636~positive regulation of muscle organ development	5	0.007274102739427092	0.08915273726601114	MEF2C, BMP4, HAMP, MEG3, ARNTL	428	66	16650	2.9471112999150377	1.0	0.45543474629612724	83.29193011932999
GOTERM_BP_FAT	GO:0045638~negative regulation of myeloid cell differentiation	6	0.00872892328731251	0.09081912709210922	INHBA, MAFB, PTK2B, FBN1, FSTL3, RUNX1	428	93	16650	2.509798010250226	1.0	0.4614801622574102	83.86800881273851
GOTERM_BP_FAT	GO:0001952~regulation of cell-matrix adhesion	6	0.00872892328731251	0.09081912709210922	WNT4, PTK2B, SERPINE1, S100A10, COL16A1, PLAU	428	93	16650	2.509798010250226	1.0	0.4614801622574102	83.86800881273851
GOTERM_BP_FAT	GO:0051291~protein heterooligomerization	7	0.010183743835197928	0.09125838701679556	C1QTNF1, COL1A2, COL6A2, COL6A1, S100A10, COL1A1, ANXA2	428	121	16650	2.2505213562987563	1.0	0.4627628253517605	84.01669780062383
GOTERM_BP_FAT	GO:0035584~calcium-mediated signaling using intracellular calcium source	3	0.004364461643656255	0.09206296142935612	VCAM1, NTRK2, PTGFR	428	20	16650	5.835280373831776	1.0	0.46543646637496094	84.28568284762208
GOTERM_BP_FAT	GO:0046697~decidualization	3	0.004364461643656255	0.09206296142935612	LIF, PTGIS, GJB2	428	20	16650	5.835280373831776	1.0	0.46543646637496094	84.28568284762208
GOTERM_BP_FAT	GO:0003215~cardiac right ventricle morphogenesis	3	0.004364461643656255	0.09206296142935612	BMP4, HAND2, SEMA3C	428	20	16650	5.835280373831776	1.0	0.46543646637496094	84.28568284762208
GOTERM_BP_FAT	GO:0019370~leukotriene biosynthetic process	3	0.004364461643656255	0.09206296142935612	GGT5, ALOX5AP, ALOX5	428	20	16650	5.835280373831776	1.0	0.46543646637496094	84.28568284762208
GOTERM_BP_FAT	GO:0051968~positive regulation of synaptic transmission, glutamatergic	3	0.004364461643656255	0.09206296142935612	DRD1, PTK2B, ADCYAP1	428	20	16650	5.835280373831776	1.0	0.46543646637496094	84.28568284762208
GOTERM_BP_FAT	GO:0001954~positive regulation of cell-matrix adhesion	4	0.005819282191541673	0.09238744984982487	WNT4, PTK2B, S100A10, COL16A1	428	42	16650	3.704939919893191	1.0	0.4662671388550973	84.39294683418186
GOTERM_BP_FAT	GO:1903727~positive regulation of phospholipid metabolic process	4	0.005819282191541673	0.09238744984982487	TNFAIP8L3, PTK2B, PDGFRA, HTR2A	428	42	16650	3.704939919893191	1.0	0.4662671388550973	84.39294683418186
GOTERM_BP_FAT	GO:0043300~regulation of leukocyte degranulation	4	0.005819282191541673	0.09238744984982487	IL4R, FOXF1, PRAM1, PTAFR	428	42	16650	3.704939919893191	1.0	0.4662671388550973	84.39294683418186
GOTERM_BP_FAT	GO:2000351~regulation of endothelial cell apoptotic process	4	0.005819282191541673	0.09238744984982487	ICAM1, RGCC, SERPINE1, SCG2	428	42	16650	3.704939919893191	1.0	0.4662671388550973	84.39294683418186
GOTERM_BP_FAT	GO:1903845~negative regulation of cellular response to transforming growth factor beta stimulus	5	0.007274102739427092	0.09299853458708261	CAV2, CAV1, HTRA1, FBN1, TGFB1I1	428	67	16650	2.9031245640954104	1.0	0.4681829883774452	84.5930677711053
GOTERM_BP_FAT	GO:0014812~muscle cell migration	5	0.007274102739427092	0.09299853458708261	P2RY6, AIF1, SERPINE1, VTN, PLAU	428	67	16650	2.9031245640954104	1.0	0.4681829883774452	84.5930677711053
GOTERM_BP_FAT	GO:0030512~negative regulation of transforming growth factor beta receptor signaling pathway	5	0.007274102739427092	0.09299853458708261	CAV2, CAV1, HTRA1, FBN1, TGFB1I1	428	67	16650	2.9031245640954104	1.0	0.4681829883774452	84.5930677711053
GOTERM_BP_FAT	GO:1901863~positive regulation of muscle tissue development	5	0.007274102739427092	0.09299853458708261	MEF2C, BMP4, HAMP, MEG3, ARNTL	428	67	16650	2.9031245640954104	1.0	0.4681829883774452	84.5930677711053
GOTERM_BP_FAT	GO:0002064~epithelial cell development	10	0.014548205478854184	0.09348706793414024	LIF, BMP4, ICAM1, WNT7B, CDKN1A, WNT4, FRMD6, FOSL2, ACTA2, HEG1	428	211	16650	1.8436904814634363	1.0	0.4696257919151633	84.75130307228893
GOTERM_BP_FAT	GO:2001243~negative regulation of intrinsic apoptotic signaling pathway	6	0.00872892328731251	0.09401959999126658	SFRP2, PTTG1IP, CREB3L1, SNAI2, CXCL12, PLAUR	428	94	16650	2.483098031417777	1.0	0.47122794186846617	84.92203437994978
GOTERM_BP_FAT	GO:0035051~cardiocyte differentiation	7	0.010183743835197928	0.09402746281443589	MEF2C, BMP4, DKK1, HAND2, HAMP, PDGFRA, LMNA	428	122	16650	2.2320744599356517	1.0	0.47085046391414265	84.92454159747076
GOTERM_BP_FAT	GO:0042129~regulation of T cell proliferation	8	0.011638564383083347	0.09416670630928319	VCAM1, BMP4, IL6, CORO1A, AIF1, IL18, IL12A, TNFSF9	428	151	16650	2.0610261806028345	1.0	0.4709678016631449	84.9688767474176
GOTERM_BP_FAT	GO:1902680~positive regulation of RNA biosynthetic process	44	0.0640121041069584	0.09517952403084771	MEF2C, FOSL2, FGF7, LUM, IL18, ABLIM3, SPI1, FSTL3, ZEB2, DCN, ADCYAP1, FLT3LG, LIF, ADIRF, WNT4, DAB2, MEIS3, HAND2, FOXF1, SERPINE1, MEG3, NKX3-1, CREB3L1, RUNX1, RHOG, MAF, BMP4, IL6, MAFB, MICAL2, FZD1, LMNA, PADI2, ARNTL, NLRP3, TNNI2, INHBA, ADRB2, SFRP2, ETS1, RGCC, COL1A1, TGFB1I1, KLF2	428	1369	16650	1.2503157362970447	1.0	0.4743567068101333	85.28765935837316
GOTERM_BP_FAT	GO:0032846~positive regulation of homeostatic process	10	0.014548205478854184	0.09570442587898252	INHBA, P2RX7, DRD1, CAV1, PTGER3, JPH2, ETS1, TRPV4, BDKRB1, MAPK11	428	212	16650	1.8349938282489862	1.0	0.4759065838358564	85.45033967843263
GOTERM_BP_FAT	GO:0031328~positive regulation of cellular biosynthetic process	54	0.07856030958581259	0.09593085018246597	MEF2C, FOSL2, FGF7, AIF1, IL18, FSTL3, SPI1, ZEB2, TLR7, FLT3LG, WNT4, DAB2, FOXF1, SERPINE1, CREB3L1, RHOG, ICAM1, MICAL2, PADI2, ARNTL, NLRP3, INHBA, ADRB2, RGCC, PDGFRA, TGFB1I1, COL1A1, PTAFR, DRD1, LUM, ABLIM3, TNFRSF8, ITGB2, DCN, ADCYAP1, LIF, ADIRF, MEIS3, HAND2, PTK2B, MEG3, NKX3-1, RUNX1, BMP4, MAF, IL6, MAFB, LMNA, FZD1, TNNI2, SFRP2, ETS1, KLF2, HTR2A	428	1729	16650	1.2149802976167952	1.0	0.4763413002261385	85.5199866315425
GOTERM_BP_FAT	GO:0048706~embryonic skeletal system development	7	0.010183743835197928	0.09684132722395186	MEF2C, BMP4, SULF1, PDGFRA, COL1A1, WNT9A, COL11A1	428	123	16650	2.2139275131069067	1.0	0.4793067383670716	85.7968676639694
GOTERM_BP_FAT	GO:0030279~negative regulation of ossification	5	0.007274102739427092	0.09692190648171747	MEF2C, HAND2, PTK2B, ECM1, CHRD	428	68	16650	2.86043155579989	1.0	0.47919658880490545	85.82112903335161
GOTERM_BP_FAT	GO:0006026~aminoglycan catabolic process	5	0.007274102739427092	0.09692190648171747	BGN, PGLYRP4, LUM, VCAN, DCN	428	68	16650	2.86043155579989	1.0	0.47919658880490545	85.82112903335161
GOTERM_BP_FAT	GO:0010595~positive regulation of endothelial cell migration	5	0.007274102739427092	0.09692190648171747	BMP4, SRPX2, ETS1, PTK2B, SPARC	428	68	16650	2.86043155579989	1.0	0.47919658880490545	85.82112903335161
GOTERM_BP_FAT	GO:1901136~carbohydrate derivative catabolic process	9	0.013093384930968763	0.09713194059385884	TYMP, BGN, PGLYRP4, LUM, PDE10A, VCAN, DCN, DPYD, AMPD3	428	182	16650	1.9237188045599258	1.0	0.47956384008685626	85.88418308725132
GOTERM_BP_FAT	GO:0046850~regulation of bone remodeling	4	0.005819282191541673	0.09752007979590874	P2RX7, IL6, SYT7, CSF1R	428	43	16650	3.618778526407303	1.0	0.48058488367866115	86.00000707581994
GOTERM_BP_FAT	GO:0001960~negative regulation of cytokine-mediated signaling pathway	4	0.005819282191541673	0.09752007979590874	CAV1, IL6, PADI2, ECM1	428	43	16650	3.618778526407303	1.0	0.48058488367866115	86.00000707581994
GOTERM_BP_FAT	GO:0045599~negative regulation of fat cell differentiation	4	0.005819282191541673	0.09752007979590874	IL6, RUNX1T1, TRPV4, ARNTL	428	43	16650	3.618778526407303	1.0	0.48058488367866115	86.00000707581994
GOTERM_BP_FAT	GO:1903307~positive regulation of regulated secretory pathway	4	0.005819282191541673	0.09752007979590874	IL4R, KCNB1, SYT7, PTAFR	428	43	16650	3.618778526407303	1.0	0.48058488367866115	86.00000707581994
GOTERM_BP_FAT	GO:0007389~pattern specification process	17	0.02473194931405211	0.09805364097942143	BMP4, MEF2C, MAFB, MICAL2, SPI1, BICC1, GREM2, NBL1, WNT7B, DKK1, HAND2, SFRP2, FOXF1, SEMA3C, NKX3-1, HHIP, CHRD	428	436	16650	1.5168159993140702	1.0	0.48213473349736924	86.15775670526538
GOTERM_BP_FAT	GO:0010769~regulation of cell morphogenesis involved in differentiation	14	0.020367487670395857	0.09809402503386033	PLXNB3, S100A10, CXCL12, LIF, DAB2, SFRP2, NTRK2, RGCC, SEMA3C, TGFB1I1, COL1A1, KNDC1, OLFM1, FN1	428	339	16650	1.606566867918286	1.0	0.4818756902664336	86.16962758503246
GOTERM_BP_FAT	GO:0043270~positive regulation of ion transport	10	0.014548205478854184	0.09835137247547682	P2RY12, P2RX7, DRD1, CAV1, JPH2, STIM1, BDKRB1, PLA2R1, CXCL12, PTAFR	428	213	16650	1.8263788337501645	1.0	0.4824099179619673	86.24504842324792
GOTERM_BP_FAT	GO:0060686~negative regulation of prostatic bud formation	2	0.0029096410957708367	0.09871197354960513	BMP4, SULF1	428	4	16650	19.450934579439252	1.0	0.48331878959564234	86.35007424175244
GOTERM_BP_FAT	GO:0061054~dermatome development	2	0.0029096410957708367	0.09871197354960513	WNT4, SFRP2	428	4	16650	19.450934579439252	1.0	0.48331878959564234	86.35007424175244
GOTERM_BP_FAT	GO:0061325~cell proliferation involved in outflow tract morphogenesis	2	0.0029096410957708367	0.09871197354960513	BMP4, HAND2	428	4	16650	19.450934579439252	1.0	0.48331878959564234	86.35007424175244
GOTERM_BP_FAT	GO:0090403~oxidative stress-induced premature senescence	2	0.0029096410957708367	0.09871197354960513	ARNTL, PLA2R1	428	4	16650	19.450934579439252	1.0	0.48331878959564234	86.35007424175244
GOTERM_BP_FAT	GO:1900138~negative regulation of phospholipase A2 activity	2	0.0029096410957708367	0.09871197354960513	ANXA8L1, PLA2R1	428	4	16650	19.450934579439252	1.0	0.48331878959564234	86.35007424175244
GOTERM_BP_FAT	GO:0061183~regulation of dermatome development	2	0.0029096410957708367	0.09871197354960513	WNT4, SFRP2	428	4	16650	19.450934579439252	1.0	0.48331878959564234	86.35007424175244
GOTERM_BP_FAT	GO:0061302~smooth muscle cell-matrix adhesion	2	0.0029096410957708367	0.09871197354960513	SERPINE1, VTN	428	4	16650	19.450934579439252	1.0	0.48331878959564234	86.35007424175244
GOTERM_BP_FAT	GO:0042662~negative regulation of mesodermal cell fate specification	2	0.0029096410957708367	0.09871197354960513	DKK1, SFRP2	428	4	16650	19.450934579439252	1.0	0.48331878959564234	86.35007424175244
